# Supplementary material for: Optimization of de novo transcriptome assembly from high-throughput short read sequencing data improves functional annotation for non-model organisms
Source: BMC Bioinformatics. 2012 Jul 18;13:170. doi: 10.1186/1471-2105-13-170 (PMC3489510; doi:10.1186/1471-2105-13-170)
Supplement: Additional file 1 — This spreadsheet contains the list of annotated KOIs missing in single k-mer assemblies (provided as separate tabs), but present in the clustered assembly obtained by CD-HIT-EST with 1.0 sequence identity. [file 1471-2105-13-170-S1.xls]

## Sheet: k19
KOI	Annotation	Name
K12649	ATP-dependent RNA helicase DHX58 [EC:3.6.3.14]	DHX58, LGP2
K02110	F-type H+-transporting ATPase subunit c [EC:3.6.3.14]	ATPF0C, atpE
K04513	Ras homolog gene family, member A	RHOA
K09761	16S rRNA (uracil1498-N3)-methyltransferase [EC:2.1.1.193]	rsmE
K13275	major intracellular serine protease [EC:3.4.21.-]	isp
K12302	MFS transporter, ACS family, solute carrier family 17 (sodium-dependent inorganic phosphate cotransporter), member 6/7/8	SLC17A6_7_8
K12307	MFS transporter, ceroid-lipofuscinosis neuronal protein 7	MSFD8, CLN7
K12272	signal recognition particle receptor subunit beta	SRPRB, SRP102
K07191	MFS transporter, SP family, solute carrier family 2 (facilitated glucose transporter), member 4	SLC2A4, GLUT4
K09592	hypoxia-inducible factor prolyl hydroxylase [EC:1.14.11.-]	EGLN, HPH
K10955	intestinal mucin-2	MUC2
K14332	photosystem I subunit PsaO	psaO
K01829	protein disulfide-isomerase [EC:5.3.4.1]	E5.3.4.1
K15083	DNA repair protein RAD16	RAD16
K04527	insulin receptor [EC:2.7.10.1] [HSA:3643]	CD220
K04527	insulin receptor [EC:2.7.10.1]	INSR
K05109	Eph receptor A8 [EC:2.7.10.1]	EPHA8, EEK
K02114	F-type H+-transporting ATPase subunit epsilon [EC:3.6.3.14]	ATPF1E, atpC
K03882	NADH-ubiquinone oxidoreductase chain 4L [EC:1.6.5.3]	ND4L
K03245	translation initiation factor 3 subunit J	EIF3J
K13863	solute carrier family 7 (cationic amino acid transporter), member 1	SLC7A1, ATRC1
K12192	charged multivesicular body protein 2B	CHMP2B
K07342	protein transport protein SEC61 subunit gamma and related proteins	SEC61G, SSS1, secE
K10596	ubiquitin conjugation factor E4 A [EC:6.3.2.19]	UBE4A
K11425	histone-lysine N-methyltransferase NSD3 [EC:2.1.1.43]	WHSC1L1, NSD3
K11350	bromodomain and PHD finger-containing protein 3	BRPF3
K10357	myosin V	MYO5
K02100	MFS transporter, SP family, arabinose:H+ symporter	araE
K04463	mitogen-activated protein kinase kinase 5 [EC:2.7.12.2]	MAP2K5, MEK5
K00239	succinate dehydrogenase flavoprotein subunit [EC:1.3.99.1]	sdhA
K08503	syntaxin of plants SYP5	SYP5
K13295	aprataxin and PNK-like factor [EC:4.2.99.18]	APLF
K03656	ATP-dependent DNA helicase Rep [EC:3.6.4.12]	rep
K00753	glycoprotein 3-alpha-L-fucosyltransferase [EC:2.4.1.214]	E2.4.1.214
K00753	glycoprotein 3-alpha-L-fucosyltransferase [EC:2.4.1.214] Fuc a1-3 GlcNAc	E2.4.1.214
K00757	uridine phosphorylase [EC:2.4.2.3]	E2.4.2.3, udp
K11160	diacylglycerol O-acyltransferase 2 [EC:2.3.1.20 2.3.1.75]	DGAT2
K07887	Ras-related protein Rab-5A	RAB5A
K10341	WD repeat and SOCS box-containing protein 1	WSB1
K08511	vesicle-associated membrane protein 72	ATVAMP72
K05676	ATP-binding cassette, subfamily D (ALD), member 2	ABCD2, ALDL1
K04369	mitogen-activated protein kinase kinase 2 [EC:2.7.12.2]	MAP2K2, MEK2
K01244	5'-methylthioadenosine nucleosidase [EC:3.2.2.16]	MTN
K15199	general transcription factor 3C polypeptide 1	GTF3C1
K14861	nucleolar pre-ribosomal-associated protein 1	URB1
K01796	alpha-methylacyl-CoA racemase [EC:5.1.99.4]	E5.1.99.4, AMACR, mcr
K05121	TEK tyrosine kinase, endothelial [EC:2.7.10.1] [HSA:7010]	CD202b
K05121	endothelial-specific receptor tyrosine kinase [EC:2.7.10.1]	TEK, TIE2
K05129	muscle, skeletal, receptor tyrosine kinase [EC:2.7.10.1]	MUSK
K08334	beclin 1	BECN1, VPS30, ATG6
K00147	glutamate-5-semialdehyde dehydrogenase [EC:1.2.1.41]	proA
K10900	werner syndrome ATP-dependent helicase [EC:3.6.4.12]	WRN, RECQL2
K03316
K05661	ATP-binding cassette, subfamily B (MDR/TAP), member 6	ABCB6
K09641	transmembrane protease, serine 11D [EC:3.4.21.-]	TMPRSS11D
K09487	heat shock protein 90kDa beta	HSP90B, TRA1
K09489	heat shock 70kDa protein 4	HSPA4
K12881	THO complex subunit 4	THOC4, ALY
K12403	AP-4 complex subunit sigma-1	AP4S1
K04366	RAF proto-oncogene serine/threonine-protein kinase [EC:2.7.11.1]	RAF1
K11578	centromere/kinetochore protein ZW10	ZW10
K10572	inositol-pentakisphosphate 2-kinase [EC:2.7.1.158]	IPPK
K10571	de-etiolated-1	DET1
K13109	IK cytokine	IK, RED, RER
K06306
K11170	dehydrogenase/reductase SDR family member X [EC:1.1.-.-]	DHRSX
K01923	phosphoribosylaminoimidazole-succinocarboxamide synthase [EC:6.3.2.6]	purC
K10627	E3 ubiquitin-protein ligase RAD18 [EC:6.3.2.19]	RAD18
K11786	ATP-dependent helicase STH1/SNF2 [EC:3.6.4.-]	STH1_SNF2
K04406	mitogen-activated protein kinase kinase kinase kinase 3 [EC:2.7.11.1]	MAP4K3, GLK
K14644	subtilase-type proteinase RRT12 [EC:3.4.21.-]	OSW3, RRT12
K03000	DNA-directed RNA polymerase I subunit RPA12	RPA12, ZNRD1
K02677	classical protein kinase C [EC:2.7.11.13]	CPKC
K13612	polyketide synthase PksL	pksL
K00812	aspartate aminotransferase [EC:2.6.1.1]	E2.6.1.1A, aspB
K01672	carbonic anhydrase [EC:4.2.1.1]	E4.2.1.1
K02895	large subunit ribosomal protein L24	RP-L24, rplX
K14011	UBX domain-containing protein 6	UBXN6, UBXD1
K03233	elongation factor 1-gamma	EEF1G
K12235	serine racemase [EC:5.1.1.18]	SRR
K12410	NAD-dependent deacetylase [EC:3.5.1.-]	npdA
K03127	transcription initiation factor TFIID subunit 13	TAF13
K10442	kelch-like protein 1/4/5	KLHL1_4_5
K07955	ADP-ribosylation factor-like 8A	ARL8A
K12627	U6 snRNA-associated Sm-like protein LSm8	LSM8
K10707
K08650	kallikrein 8 (neuropsin/ovasin) [EC:3.4.21.118]	KLK8, PRSS19
K10362	myosin XVIII	MYO18
K05982	deoxyribonuclease V [EC:3.1.21.7]	E3.1.21.7, nfi
K07425	cytochrome P450, family 4, subfamily A [EC:1.14.15.3]	CYP4A
K00226	dihydroorotate dehydrogenase (fumarate) [EC:1.3.98.1]	pyrD
K15043	importin subunit alpha-2	KPNA2
K06147	ATP-binding cassette, subfamily B, bacterial	ABCB-BAC
K11437	protein arginine N-methyltransferase 6 [EC:2.1.1.-]	PRMT6
K08833	mitogen-activated protein kinase kinase kinase kinase 5 [EC:2.7.11.1]	MAP4K5, KHS1
K08311	putative (di)nucleoside polyphosphate hydrolase [EC:3.6.1.-]	nudH
K15262	protein BCP1	BCP1, BCCIP
K02066	putative ABC transport system permease protein	ABC.X1.P
K02088	cyclin-dependent kinase 3 [EC:2.7.11.22]	CDK3
K03939	NADH dehydrogenase (ubiquinone) Fe-S protein 6 [EC:1.6.5.3 1.6.99.3]	NDUFS6
K04563	cyclin-dependent kinase [EC:2.7.11.22]	CDC28, CDC2
K06545	CD163 antigen [HSA:9332]	CD163
K09840	9-cis-epoxycarotenoid dioxygenase [EC:1.13.11.51]	NCED
K11394	hydroxyproline oxidase [EC:1.5.-.-]	PRODH2
K11158	retinal pigment epithelium-specific 65 kDa protein	RPE65
K14489	arabidopsis histidine kinase 2/3/4 (cytokinin receptor) [EC:2.7.13.3]	AHK2_3_4
K11150	retinol dehydrogenase 8 [EC:1.1.1.-]	RDH8
K00308	N1-acetylpolyamine oxidase [EC:1.5.3.13]	PAOX
K11809	glucose-1,6-bisphosphate synthase [EC:2.7.1.106]	PGM2L1
K10603	autoimmune regulator	AIRE
K01878	glycyl-tRNA synthetase alpha chain [EC:6.1.1.14]	glyQ
K15075	DNA repair/transcription protein MET18/MMS19	MET18, MMS19
K13724	aminopeptidase Q [EC:3.4.11.-]	AQPEP
K15382	solute carrier family 50 (sugar transporter)	SLC50A, SWEET
K08495	golgi SNAP receptor complex member 1	GOSR1, GOS1
K05683	ATP-binding cassette, subfamily G (WHITE), member 5 (sterolin 1)	ABCG5
K05197	glutamate receptor 1	GRIA1
K15925
K09208	krueppel-like factor 9/13/14/16	KLF9S, BTEB
K13093	HIV Tat-specific factor 1	HTATSF1
K13099	CD2 antigen cytoplasmic tail-binding protein 2	CD2BP2
K00512	cytochrome P450, family 17, subfamily A (steroid 17alpha-monooxygenase) [EC:1.14.99.9]	CYP17
K13966
K13963	serpin B	SERPINB
K12166	E3 ubiquitin-protein ligase HACE1 [EC:6.3.2.19]	HACE1
K10768	alkylated DNA repair protein alkB homolog 6 [EC:1.14.11.-]	ALKBH6
K12162	ubiquitin-fold modifier 1	UFM1
K03105	signal recognition particle subunit SRP19	SRP19
K06886
K12611	mRNA-decapping enzyme 1B [EC:3.-.-.-]	DCP1B
K12610	mRNA-decapping enzyme 1A [EC:3.-.-.-]	DCP1A
K11163	dehydrogenase/reductase SDR family member 1 [EC:1.1.-.-]	DHRS1
K11838	ubiquitin carboxyl-terminal hydrolase 7 [EC:3.1.2.15]	USP7, UBP15
K05613	solute carrier family 1 (glial high affinity glutamate transporter), member 2	SLC1A2, EAAT2
K05766	slingshot	SSH
K08249	hydroxymandelonitrile lyase [EC:4.1.2.11]	E4.1.2.11
K00490	cytochrome P450, family 4, subfamily F (leukotriene-B4 20-monooxygenase) [EC:1.14.13.30]	CYP4F
K08488	syntaxin 7	STX7
K00463	indoleamine 2,3-dioxygenase [EC:1.13.11.52]	INDO
K01511	ectonucleoside triphosphate diphosphohydrolase 5/6 [EC:3.6.1.6]	ENTPD5_6
K05648	ATP-binding cassette, subfamily A (ABC1), member 5	ABCA5
K00913	inositol-1,3,4-trisphosphate 5/6-kinase / inositol-tetrakisphosphate 1-kinase [EC:2.7.1.159 2.7.1.134]	ITPK1
K00912	tetraacyldisaccharide 4'-kinase [EC:2.7.1.130]	lpxK
K09648	mitochondrial inner membrane protease subunit 2 [EC:3.4.21.-]	IMP2
K01008	selenide, water dikinase [EC:2.7.9.3]	selD, SEPHS
K14829	pre-rRNA-processing protein IPI3	IPI3
K05033	ATP-binding cassette subfamily C (CFTR/MRP) member 9	ABCC9, SUR2
K02503
K09507	DnaJ homolog subfamily B member 1	DNAJB1
K09507	DnaJ homolog subfamily B member 1 Cytoplasm	DNAJB1
K05349	beta-glucosidase [EC:3.2.1.21]	bglX
K03775	FKBP-type peptidyl-prolyl cis-trans isomerase SlyD [EC:5.2.1.8]	slyD
K08802	SNF related kinase [EC:2.7.11.1]	SNRK
K12573	ribonuclease R [EC:3.1.-.-]	rnr, vacB
K11000	callose synthase [EC:2.4.1.-]	CALS
K11000	callose synthase [EC:2.4.1.-] Glc b1-3 Glc	CALS
K03005	DNA-directed RNA polymerase I subunit RPA49	RPA49, POLR1E
K10443	kelch-like protein 2/3	KLHL2_3
K00675	N-hydroxyarylamine O-acetyltransferase [EC:2.3.1.118]	nhoA
K07364	tec protein tyrosine kinase [EC:2.7.10.2]	TEC
K10669	2'-phosphotransferase [EC:2.7.1.160]	TRPT1, TPT1
K03131	transcription initiation factor TFIID subunit 6	TAF6
K15015	solute carrier family 32 (vesicular inhibitory amino acid transporter)	SLC32A, VGAT
K11229	mitogen-activated protein kinase kinase kinase [EC:2.7.11.1]	BCK1
K00018	glycerate dehydrogenase [EC:1.1.1.29]	hprA
K07240
K00078	dihydrodiol dehydrogenase / D-xylose 1-dehydrogenase (NADP) [EC:1.3.1.20 1.1.1.179]	DHDH
K02975	small subunit ribosomal protein S25e	RP-S25e, RPS25
K15123	solute carrier family 25, member 45/47	SLC25A45_47
K00107	D-arabinono-1,4-lactone oxidase [EC:1.1.3.37]	E1.1.3.37
K01183	chitinase [EC:3.2.1.14]	E3.2.1.14
K05755	actin related protein 2/3 complex, subunit 4	ARPC4
K13168	splicing factor, arginine/serine-rich 16	SFRS16
K08051
K02292	beta-carotene ketolase (CrtO type)	crtO
K13160	heterogeneous nuclear ribonucleoprotein Q	SYNCRIP, HNRPQ
K13184	ATP-dependent RNA helicase A [EC:3.6.4.13]	DHX9
K09454	GA-binding protein transcription factor, beta	GABPB
K08871	bromodomain-containing protein 2	BRD2
K05871	protein tyrosine kinase 2 beta [EC:2.7.10.2]	PTK2B, FAK2
K14003	prolactin regulatory element-binding protein	PREB, SEC12
K11721	bromodomain-containing protein 3	BRD3
K11109	protection of telomeres protein 1	POT1
K06991
K01112		E3.1.3.- [EC:3.1.3.-]
K01112	[EC:3.1.3.-]	E3.1.3.-
K05664	ATP-binding cassette, subfamily B (MDR/TAP), member 11	ABCB11
K00287	dihydrofolate reductase [EC:1.5.1.3]	folA
K00119		E1.1.99.- [EC:1.1.99.-]
K00119	[EC:1.1.99.-]	E1.1.99.-
K15730	cytosolic prostaglandin-E synthase [EC:5.3.99.3]	PTGES3
K04437	filamin	FLNA
K14990	solute carrier family 38 (sodium-coupled neutral amino acid transporter), member 1	SLC38A1, SNAT1, GLNT
K00932	propionate kinase [EC:2.7.2.15]	E2.7.2.15, tdcD, pduW
K01087	trehalose-phosphatase [EC:3.1.3.12]	E3.1.3.12, otsB
K13174	THO complex subunit 5	THOC5
K07956	ADP-ribosylation factor-like 8B	ARL8B
K12355	coniferyl-aldehyde dehydrogenase [EC:1.2.1.68]	REF1
K03025	DNA-directed RNA polymerase III subunit RPC6	RPC34, POLR3F
K06875
K04710	ceramide synthetase [EC:2.3.1.24]	CERS
K10396	kinesin family member 5	KIF5
K11841	ubiquitin carboxyl-terminal hydrolase 10 [EC:3.1.2.15]	USP10, UBP3
K07018
K07017
K08147	MFS transporter, SP family, solute carrier family 2 (facilitated glucose transporter), member 10	SLC2A10, GLUT10
K15744	zeta-carotene isomerase [EC:5.2.1.12]	Z-ISO
K00941	hydroxymethylpyrimidine/phosphomethylpyrimidine kinase [EC:2.7.1.49 2.7.4.7]	thiD
K05645	ATP-binding cassette, subfamily A (ABC1), member 7	ABCA7
K08501	syntaxin 8	STX8
K03966	NADH dehydrogenase (ubiquinone) 1 beta subcomplex 10 [EC:1.6.5.3 1.6.99.3]	NDUFB10
K03707	thiaminase (transcriptional activator TenA) [EC:3.5.99.2]	tenA
K12839	survival of motor neuron-related-splicing factor 30	SMNDC1, SPF30
K06620	E2F transcription factor 1/3	E2F1_3
K06657	G1/S-specific cyclin PLC2	PCL2
K08851	TP53 regulating kinase [EC:2.7.11.1]	TP53RK, PRPK
K08852	serine/threonine-protein kinase/endoribonuclease IRE1 [EC:2.7.11.1 3.1.26.-]	ERN1
K12015	tripartite motif-containing protein 39	TRIM39
K00601	phosphoribosylglycinamide formyltransferase [EC:2.1.2.2]	E2.1.2.2
K07020
K07809	[heparan sulfate]-glucosamine 3-sulfotransferase 3 [EC:2.8.2.30]	HS3ST3
K07809	[heparan sulfate]-glucosamine 3-sulfotransferase 3 [EC:2.8.2.30] S -3 GlcN	HS3ST3
K04410	p21-activated kinase 2 [EC:2.7.11.1]	PAK2
K14294	partner of Y14 and mago	WIBG, PYM
K07101
K00423	L-ascorbate oxidase [EC:1.10.3.3]	E1.10.3.3
K14970	menin	MEN1, MNN1
K00950	2-amino-4-hydroxy-6-hydroxymethyldihydropteridine diphosphokinase [EC:2.7.6.3]	folK
K05099	proto-oncogene tyrosine-protein kinase Met [EC:2.7.10.1]	MET, HGFR
K05099	met proto-oncogene (hepatocyte growth factor receptor) [EC:2.7.10.1] [HSA:4233]	MET
K14409	protein SMG7	SMG7, EST1C
K02153	V-type H+-transporting ATPase subunit H [EC:3.6.3.14]	ATPeVH, ATP6H
K05794
K13535	cardiolipin-specific phospholipase [EC:3.1.1.-]	CLD1
K13534	patatin-like phospholipase domain-containing protein 3 [EC:3.1.1.3 2.3.1.-]	PNPLA3
K04998	potassium inwardly-rectifying channel subfamily J member 4	KCNJ4
K11664	vacuolar protein sorting-associated protein 72	VPS72, TCFL1, YL1
K04365	B-Raf proto-oncogene serine/threonine-protein kinase [EC:2.7.11.1]	BRAF
K15002	cytochrome P450, family 6 [EC:1.14.-.-]	CYP6
K14993	solute carrier family 38 (sodium-coupled neutral amino acid transporter), member 6	SLC38A6, SNAT6
K07253	phenylpyruvate tautomerase [EC:5.3.2.1]	MIF
K07250	4-aminobutyrate aminotransferase / (S)-3-amino-2-methylpropionate transaminase [EC:2.6.1.19 2.6.1.22]	gabT
K12664	cytochrome P450, family 26, subfamily B	CYP26B
K10355	actin, other eukaryote	ACTF
K06124	phosphoethanolamine/phosphocholine phosphatase [EC:3.1.3.75]	PHOSPHO1
K10407	kinesin light chain	KLC
K13728	mitotic spindle assembly checkpoint protein MAD2B	MAD2L2
K00380	sulfite reductase (NADPH) flavoprotein alpha-component [EC:1.8.1.2]	cysJ
K05717	fibronectin 1	FN1
K00560	thymidylate synthase [EC:2.1.1.45]	E2.1.1.45, thyA
K12443	phenolpthiocerol synthesis type-I polyketide synthase D	ppsD
K01763	selenocysteine lyase [EC:4.4.1.16]	SCLY
K15414	complement component 1 Q subcomponent-binding protein, mitochondrial	C1QBP
K01229	lactase-phlorizin hydrolase [EC:3.2.1.108 3.2.1.62]	LCT
K02830	cell cycle checkpoint protein [EC:3.1.11.2]	HRAD1, RAD17
K08887	proto-oncogene tyrosine-protein kinase ABL2 [EC:2.7.10.2]	ABL2
K05289	glycosylphosphatidylinositol transamidase	GAA1
K12259	spermine oxidase [EC:1.5.3.16]	SMOX
K11068	hemolysin III	hlyIII
K00622	arylamine N-acetyltransferase [EC:2.3.1.5]	nat
K08897	Eph receptor A10 [EC:2.7.10.1]	EPHA10
K07877	Ras-related protein Rab-2A	RAB2A
K08764	sterol carrier protein 2 [EC:2.3.1.176]	SCP2, SCPX
K10419	dynein light chain roadblock-type	DYNLRB, DNCL2
K07820	beta-1,3-galactosyltransferase 2 [EC:2.4.1.-]	B3GALT2
K00486	kynurenine 3-monooxygenase [EC:1.14.13.9]	E1.14.13.9
K15639	cytochrome P450, family 734, subfamily A, polypeptide 1 (PHYB activation tagged suppressor 1) [EC:1.14.-.-]	CYP734A1, BAS1
K02950	small subunit ribosomal protein S12	RP-S12, rpsL
K13335	peroxin-16	PEX16
K03848	alpha-1,3-glucosyltransferase [EC:2.4.1.267]	ALG6
K13025	ATP-dependent RNA helicase [EC:3.6.4.13]	EIF4A3, FAL1
K06653	CDK inhibitor PHO81	PHO81
K11405	histone deacetylase 8 [EC:3.5.1.98]	HDAC8
K11795	nuclear receptor interaction protein	IQWD1, NRIP, ARCAP
K08838	serine/threonine kinase 24 [EC:2.7.11.1]	STK24, MST3
K10332	ankyrin repeat and SOCS box protein 10	ASB10
K13941	2-amino-4-hydroxy-6-hydroxymethyldihydropteridine diphosphokinase / dihydropteroate synthase [EC:2.7.6.3 2.5.1.15]	folKP
K07299	MFS transporter, SP family, solute carrier family 2 (facilitated glucose transporter), member 1	SLC2A1, GLUT1
K10420	dynein light chain Tctex-type 1	DYNLT
K05907	adenylyl-sulfate reductase (glutathione) [EC:1.8.4.9]	E1.8.4.9
K00366	ferredoxin-nitrite reductase [EC:1.7.7.1]	E1.7.7.1, nirA

## Sheet: k21
KOI	Annotation	Name
K04467	inhibitor of nuclear factor kappa-B kinase subunit alpha [EC:2.7.11.10]	IKBKA, IKKA, CHUK
K13076	delta8-fatty-acid desaturase [EC:1.14.19.4]	SLD
K12649	ATP-dependent RNA helicase DHX58 [EC:3.6.3.14]	DHX58, LGP2
K02110	F-type H+-transporting ATPase subunit c [EC:3.6.3.14]	ATPF0C, atpE
K04513	Ras homolog gene family, member A	RHOA
K14947	epithelial splicing regulatory protein 1/2	ESRP1_2
K05337
K04882	potassium voltage-gated channel Shaker-related subfamily A, beta member 1	KCNAB1
K13278	60kDa lysophospholipase [EC:3.1.1.5 3.1.1.47 3.5.1.1]	ASPG
K12302	MFS transporter, ACS family, solute carrier family 17 (sodium-dependent inorganic phosphate cotransporter), member 6/7/8	SLC17A6_7_8
K08711	ATP-binding cassette, subfamily G (WHITE), member 2, PDR	ABCG2.PDR
K00988	ATP adenylyltransferase [EC:2.7.7.53]	E2.7.7.53
K06224	hedgehog	HH
K11502	centromere protein J	CENPJ
K05592	ATP-dependent RNA helicase DeaD [EC:3.6.4.13]	deaD
K10743	ribonuclease H2 subunit A [EC:3.1.26.4]	RNASEH2A
K10955	intestinal mucin-2	MUC2
K15083	DNA repair protein RAD16	RAD16
K05109	Eph receptor A8 [EC:2.7.10.1]	EPHA8, EEK
K02111	F-type H+-transporting ATPase subunit alpha [EC:3.6.3.14]	ATPF1A, atpA
K02114	F-type H+-transporting ATPase subunit epsilon [EC:3.6.3.14]	ATPF1E, atpC
K12848	U4/U6.U5 tri-snRNP component SNU23	SNU23
K13863	solute carrier family 7 (cationic amino acid transporter), member 1	SLC7A1, ATRC1
K12192	charged multivesicular body protein 2B	CHMP2B
K06695	26S proteasome regulatory subunit, ATPase 3, interacting protein	PSMC3IP
K10594	E3 ubiquitin-protein ligase HERC1 [EC:6.3.2.19]	HERC1
K10596	ubiquitin conjugation factor E4 A [EC:6.3.2.19]	UBE4A
K10388	plectin	PLEC
K11350	bromodomain and PHD finger-containing protein 3	BRPF3
K14820	ribosome biogenesis protein BRX1	BRX1, BRIX1
K10357	myosin V	MYO5
K02100	MFS transporter, SP family, arabinose:H+ symporter	araE
K01836	phosphoacetylglucosamine mutase [EC:5.4.2.3]	E5.4.2.3
K04463	mitogen-activated protein kinase kinase 5 [EC:2.7.12.2]	MAP2K5, MEK5
K04683	transcription factor Dp-1	TFDP1
K15452	tRNA pseudouridine synthase 2 [EC:5.4.99.-]	PUS2
K13295	aprataxin and PNK-like factor [EC:4.2.99.18]	APLF
K13106	pre-mRNA-splicing factor CWC26	BUD13, CWC26
K12504	decaprenyl-diphosphate synthase subunit 1 [EC:2.5.1.91]	PDSS1
K03655	ATP-dependent DNA helicase RecG [EC:3.6.4.12]	recG
K11293	protein HIRA/HIR1	HIRA, HIR1
K00757	uridine phosphorylase [EC:2.4.2.3]	E2.4.2.3, udp
K07887	Ras-related protein Rab-5A	RAB5A
K05676	ATP-binding cassette, subfamily D (ALD), member 2	ABCD2, ALDL1
K01244	5'-methylthioadenosine nucleosidase [EC:3.2.2.16]	MTN
K14267	N-succinyldiaminopimelate aminotransferase [EC:2.6.1.17]	dapC
K15199	general transcription factor 3C polypeptide 1	GTF3C1
K01796	alpha-methylacyl-CoA racemase [EC:5.1.99.4]	E5.1.99.4, AMACR, mcr
K05129	muscle, skeletal, receptor tyrosine kinase [EC:2.7.10.1]	MUSK
K00147	glutamate-5-semialdehyde dehydrogenase [EC:1.2.1.41]	proA
K14001	nucleotide exchange factor SIL1	SIL1, SLS1
K10900	werner syndrome ATP-dependent helicase [EC:3.6.4.12]	WRN, RECQL2
K05661	ATP-binding cassette, subfamily B (MDR/TAP), member 6	ABCB6
K14715	solute carrier family 39 (zinc transporter), member 9	SLC39A9, ZIP9
K09641	transmembrane protease, serine 11D [EC:3.4.21.-]	TMPRSS11D
K09487	heat shock protein 90kDa beta	HSP90B, TRA1
K03134	transcription initiation factor TFIID subunit 10	TAF10
K03133	transcription initiation factor TFIID subunit 9B	TAF9B, TAF9
K03139	transcription initiation factor TFIIF subunit beta [EC:3.6.4.12]	TFIIF2, GTF2F2, TFG2
K10572	inositol-pentakisphosphate 2-kinase [EC:2.7.1.158]	IPPK
K06306
K11175	phosphoribosylglycinamide formyltransferase 1 [EC:2.1.2.2]	purN
K15503	serine/threonine-protein phosphatase 6 regulatory ankyrin repeat subunit B	ANKRD44
K11786	ATP-dependent helicase STH1/SNF2 [EC:3.6.4.-]	STH1_SNF2
K09008
K14644	subtilase-type proteinase RRT12 [EC:3.4.21.-]	OSW3, RRT12
K03000	DNA-directed RNA polymerase I subunit RPA12	RPA12, ZNRD1
K15105	solute carrier family 25 (mitochondrial aspartate/glutamate transporter), member 12/13	SLC25A12_13, AGC
K00812	aspartate aminotransferase [EC:2.6.1.1]	E2.6.1.1A, aspB
K15271	ATP-dependent DNA helicase HFM1/MER3 [EC:3.6.4.12]	HFM1, MER3
K03009	DNA-directed RNA polymerases I, II, and III subunit RPABC4	RPB12, POLR2K
K03306
K13121	protein FRA10AC1	FRA10AC1
K03233	elongation factor 1-gamma	EEF1G
K12235	serine racemase [EC:5.1.1.18]	SRR
K12410	NAD-dependent deacetylase [EC:3.5.1.-]	npdA
K08835	oxidative-stress responsive protein 1 [EC:2.7.11.1]	OXSR1, OSR1
K10442	kelch-like protein 1/4/5	KLHL1_4_5
K07955	ADP-ribosylation factor-like 8A	ARL8A
K04955	hyperpolarization activated cyclic nucleotide-gated potassium channel 2	HCN2
K12627	U6 snRNA-associated Sm-like protein LSm8	LSM8
K10707
K07428	cytochrome P450, family 4, subfamily X [EC:1.14.14.1]	CYP4X
K11540	carbamoyl-phosphate synthase / aspartate carbamoyltransferase / dihydroorotase [EC:6.3.5.5 2.1.3.2 3.5.2.3]	CAD
K00226	dihydroorotate dehydrogenase (fumarate) [EC:1.3.98.1]	pyrD
K15043	importin subunit alpha-2	KPNA2
K06147	ATP-binding cassette, subfamily B, bacterial	ABCB-BAC
K11436	protein arginine N-methyltransferase 3 [EC:2.1.1.-]	PRMT3
K11437	protein arginine N-methyltransferase 6 [EC:2.1.1.-]	PRMT6
K08833	mitogen-activated protein kinase kinase kinase kinase 5 [EC:2.7.11.1]	MAP4K5, KHS1
K15865
K14394	low molecular weight phosphotyrosine protein phosphatase [EC:3.1.3.2 3.1.3.48]	ACP1
K05361	phospholipid-hydroperoxide glutathione peroxidase [EC:1.11.1.12]	E1.11.1.12
K02535	UDP-3-O-[3-hydroxymyristoyl] N-acetylglucosamine deacetylase [EC:3.5.1.108]	lpxC
K02088	cyclin-dependent kinase 3 [EC:2.7.11.22]	CDK3
K01852	lanosterol synthase [EC:5.4.99.7]	E5.4.99.7, LSS, ERG7
K11975	E3 ubiquitin-protein ligase RNF144 [EC:6.3.2.19]	RNF144
K06545	CD163 antigen [HSA:9332]	CD163
K08796	BR serine/threonine kinase [EC:2.7.11.1]	BRSK
K09525	DnaJ homolog subfamily C member 5	DNAJC5
K09525	DnaJ homolog subfamily C member 5 Cytoplasm	DNAJC5
K11394	hydroxyproline oxidase [EC:1.5.-.-]	PRODH2
K11158	retinal pigment epithelium-specific 65 kDa protein	RPE65
K00308	N1-acetylpolyamine oxidase [EC:1.5.3.13]	PAOX
K07432	beta-1,4-N-acetylglucosaminyltransferase [EC:2.4.1.141]	ALG13
K11809	glucose-1,6-bisphosphate synthase [EC:2.7.1.106]	PGM2L1
K10603	autoimmune regulator	AIRE
K15443	tRNA (guanine-N(7)-)-methyltransferase subunit TRM82	TRM82, WDR4
K01878	glycyl-tRNA synthetase alpha chain [EC:6.1.1.14]	glyQ
K15075	DNA repair/transcription protein MET18/MMS19	MET18, MMS19
K10735	GINS complex subunit 4	GINS4, SLD5
K10739	replication factor A2	RFA2, RPA2
K13724	aminopeptidase Q [EC:3.4.11.-]	AQPEP
K15382	solute carrier family 50 (sugar transporter)	SLC50A, SWEET
K01305	beta-aspartyl-dipeptidase (metallo-type) [EC:3.4.19.-]	iadA
K05683	ATP-binding cassette, subfamily G (WHITE), member 5 (sterolin 1)	ABCG5
K05197	glutamate receptor 1	GRIA1
K09207	krueppel-like factor 6/7	KLF6_7
K01057	6-phosphogluconolactonase [EC:3.1.1.31]	PGLS, pgl, devB
K13093	HIV Tat-specific factor 1	HTATSF1
K13099	CD2 antigen cytoplasmic tail-binding protein 2	CD2BP2
K09511	DnaJ homolog subfamily B member 5 Cytoplasm	DNAJB5
K05350	beta-glucosidase [EC:3.2.1.21]	bglB
K13963	serpin B	SERPINB
K12166	E3 ubiquitin-protein ligase HACE1 [EC:6.3.2.19]	HACE1
K10768	alkylated DNA repair protein alkB homolog 6 [EC:1.14.11.-]	ALKBH6
K12162	ubiquitin-fold modifier 1	UFM1
K03108	signal recognition particle subunit SRP72	SRP72
K11494	RCC1 and BTB domain-containing protein	RCBTB
K07200	5'-AMP-activated protein kinase, regulatory gamma subunit	PRKAG
K12610	mRNA-decapping enzyme 1A [EC:3.-.-.-]	DCP1A
K12613	mRNA-decapping enzyme subunit 2 [EC:3.-.-.-]	DCP2
K00485	dimethylaniline monooxygenase (N-oxide forming) [EC:1.14.13.8]	E1.14.13.8
K10838	xeroderma pigmentosum group C-complementing protein	XPC
K11838	ubiquitin carboxyl-terminal hydrolase 7 [EC:3.1.2.15]	USP7, UBP15
K01582	lysine decarboxylase [EC:4.1.1.18]	E4.1.1.18, ldcC, cadA
K05766	slingshot	SSH
K08249	hydroxymandelonitrile lyase [EC:4.1.2.11]	E4.1.2.11
K00260	glutamate dehydrogenase [EC:1.4.1.2]	gudB, rocG
K00490	cytochrome P450, family 4, subfamily F (leukotriene-B4 20-monooxygenase) [EC:1.14.13.30]	CYP4F
K08488	syntaxin 7	STX7
K05695	protein tyrosine phosphatase, receptor type, F [EC:3.1.3.48]	PTPRF, LAR
K01511	ectonucleoside triphosphate diphosphohydrolase 5/6 [EC:3.6.1.6]	ENTPD5_6
K13624	ceruloplasmin [EC:1.16.3.1]	CP
K05648	ATP-binding cassette, subfamily A (ABC1), member 5	ABCA5
K00912	tetraacyldisaccharide 4'-kinase [EC:2.7.1.130]	lpxK
K05033	ATP-binding cassette subfamily C (CFTR/MRP) member 9	ABCC9, SUR2
K02503
K09507	DnaJ homolog subfamily B member 1	DNAJB1
K09507	DnaJ homolog subfamily B member 1 Cytoplasm	DNAJB1
K14759	isochorismate synthase / 2-succinyl-5-enolpyruvyl-6-hydroxy-3-cyclohexene-1-carboxylate synthase / 2-succinyl-6-hydroxy-2,4-cyclohexadiene-1-carboxylate synthase / O-succinylbenzoate synthase [EC:5.4.4.2 2.2.1.9 4.2.99.20 4.2.1.113]	PHYLLO
K02426
K03351	anaphase-promoting complex subunit 4	APC4
K08802	SNF related kinase [EC:2.7.11.1]	SNRK
K12116	flavin-binding kelch repeat F-box protein 1	FKF1
K12573	ribonuclease R [EC:3.1.-.-]	rnr, vacB
K12023	tripartite motif-containing protein 47	TRIM47
K03007	DNA-directed RNA polymerases I, II, and III subunit RPABC5	RPB10, POLR2L
K04908	potassium voltage-gated channel Eag-related subfamily H member 5	KCNH5
K04904	potassium voltage-gated channel Eag-related subfamily H member 1	KCNH1
K10994	cell cycle checkpoint control protein RAD9A [EC:3.1.11.2]	RAD9A
K10443	kelch-like protein 2/3	KLHL2_3
K12623	U6 snRNA-associated Sm-like protein LSm4	LSM4
K07364	tec protein tyrosine kinase [EC:2.7.10.2]	TEC
K10669	2'-phosphotransferase [EC:2.7.1.160]	TRPT1, TPT1
K03131	transcription initiation factor TFIID subunit 6	TAF6
K00018	glycerate dehydrogenase [EC:1.1.1.29]	hprA
K00074	3-hydroxybutyryl-CoA dehydrogenase [EC:1.1.1.157]	E1.1.1.157, paaH
K07240
K00078	dihydrodiol dehydrogenase / D-xylose 1-dehydrogenase (NADP) [EC:1.3.1.20 1.1.1.179]	DHDH
K00079	carbonyl reductase 1 [EC:1.1.1.184 1.1.1.189 1.1.1.197]	CBR1
K01506		E3.5.-.- [EC:3.5.-.-]
K05755	actin related protein 2/3 complex, subunit 4	ARPC4
K15901
K13168	splicing factor, arginine/serine-rich 16	SFRS16
K08051
K14297	nuclear pore complex protein Nup98-Nup96	NUP98, ADAR2
K02292	beta-carotene ketolase (CrtO type)	crtO
K13184	ATP-dependent RNA helicase A [EC:3.6.4.13]	DHX9
K13185	ATP-dependent RNA helicase DHX30 [EC:3.6.4.13]	DHX30
K13183	ATP-dependent RNA helicase DDX50 [EC:3.6.4.13]	DDX50
K05871	protein tyrosine kinase 2 beta [EC:2.7.10.2]	PTK2B, FAK2
K13983	putative helicase MOV10L1 [EC:3.6.4.13]	MOV10L1
K13216	nuclear inhibitor of protein phosphatase 1 [EC:3.1.4.-]	PPP1R8, NIPP1
K13210	far upstream element-binding protein	FUBP
K03016	DNA-directed RNA polymerases I, II, and III subunit RPABC3	RPB8, POLR2H
K14003	prolactin regulatory element-binding protein	PREB, SEC12
K06196
K11109	protection of telomeres protein 1	POT1
K06991
K10521	ankyrin repeat and BTB/POZ domain-containing protein 2	ABTB2
K05664	ATP-binding cassette, subfamily B (MDR/TAP), member 11	ABCB11
K00288	methylenetetrahydrofolate dehydrogenase (NADP+) / methenyltetrahydrofolate cyclohydrolase / formyltetrahydrofolate synthetase [EC:1.5.1.5 3.5.4.9 6.3.4.3]	MTHFD
K00287	dihydrofolate reductase [EC:1.5.1.3]	folA
K00119		E1.1.99.- [EC:1.1.99.-]
K00119	[EC:1.1.99.-]	E1.1.99.-
K01530	phospholipid-translocating ATPase [EC:3.6.3.1]	E3.6.3.1
K01534	Cd2+/Zn2+-exporting ATPase [EC:3.6.3.3 3.6.3.5]	zntA
K05675	ATP-binding cassette, subfamily D (ALD), member 1	ABCD1, ALD
K09187	histone-lysine N-methyltransferase MLL2 [EC:2.1.1.43]	MLL2, ALR
K04437	filamin	FLNA
K14990	solute carrier family 38 (sodium-coupled neutral amino acid transporter), member 1	SLC38A1, SNAT1, GLNT
K00932	propionate kinase [EC:2.7.2.15]	E2.7.2.15, tdcD, pduW
K01087	trehalose-phosphatase [EC:3.1.3.12]	E3.1.3.12, otsB
K07956	ADP-ribosylation factor-like 8B	ARL8B
K12355	coniferyl-aldehyde dehydrogenase [EC:1.2.1.68]	REF1
K02961	small subunit ribosomal protein S17	RP-S17, rpsQ
K03025	DNA-directed RNA polymerase III subunit RPC6	RPC34, POLR3F
K04710	ceramide synthetase [EC:2.3.1.24]	CERS
K10396	kinesin family member 5	KIF5
K08147	MFS transporter, SP family, solute carrier family 2 (facilitated glucose transporter), member 10	SLC2A10, GLUT10
K04420	mitogen-activated protein kinase kinase kinase 2 [EC:2.7.11.25]	MAP3K2, MEKK2
K01097	N-acylneuraminate-9-phosphatase [EC:3.1.3.29]	NANP
K01091	phosphoglycolate phosphatase [EC:3.1.3.18]	E3.1.3.18, gph
K05644	ATP-binding cassette, subfamily A (ABC1), member 4	ABCA4
K05645	ATP-binding cassette, subfamily A (ABC1), member 7	ABCA7
K12868	pre-mRNA-splicing factor SYF2	SYF2
K13698	abhydrolase domain-containing protein 4	ABHD4
K12839	survival of motor neuron-related-splicing factor 30	SMNDC1, SPF30
K13528	mediator of RNA polymerase II transcription subunit 20	MED20
K12833	pre-mRNA branch site protein p14	SF3B14
K06620	E2F transcription factor 1/3	E2F1_3
K03362	F-box and WD-40 domain protein 1/11	FBXW1_11, BTRC, beta-TRCP
K06657	G1/S-specific cyclin PLC2	PCL2
K08851	TP53 regulating kinase [EC:2.7.11.1]	TP53RK, PRPK
K08852	serine/threonine-protein kinase/endoribonuclease IRE1 [EC:2.7.11.1 3.1.26.-]	ERN1
K06041	arabinose-5-phosphate isomerase [EC:5.3.1.13]	E5.3.1.13
K12345	3-oxo-5-alpha-steroid 4-dehydrogenase 3 [EC:1.3.99.5]	SRD5A3
K03537	ribonuclease P/MRP protein subunit POP5 [EC:3.1.26.5]	POP5
K08331	autophagy-related protein 13	ATG13
K00049	glyoxylate reductase (NADP+) [EC:1.1.1.79]	E1.1.1.79
K07020
K00734	galactosylxylosylprotein 3-beta-galactosyltransferase [EC:2.4.1.134]	B3GALT6
K00734	galactosylxylosylprotein 3-beta-galactosyltransferase [EC:2.4.1.134] Gal b1-3 Gal	B3GALT6
K07809	[heparan sulfate]-glucosamine 3-sulfotransferase 3 [EC:2.8.2.30]	HS3ST3
K07809	[heparan sulfate]-glucosamine 3-sulfotransferase 3 [EC:2.8.2.30] S -3 GlcN	HS3ST3
K14294	partner of Y14 and mago	WIBG, PYM
K07101
K01957	glutamyl-tRNA (Gln) amidotransferase [EC:6.3.5.-]	E6.3.5.-
K00556	tRNA (guanosine-2'-O-)-methyltransferase [EC:2.1.1.34]	trmH
K00950	2-amino-4-hydroxy-6-hydroxymethyldihydropteridine diphosphokinase [EC:2.7.6.3]	folK
K14409	protein SMG7	SMG7, EST1C
K05794
K08957	casein kinase 1, alpha [EC:2.7.11.1]	CSNK1A
K13534	patatin-like phospholipase domain-containing protein 3 [EC:3.1.1.3 2.3.1.-]	PNPLA3
K05654	ATP-binding cassette, subfamily B (MDR/TAP), member 3	ABCB3, TAP2
K15002	cytochrome P450, family 6 [EC:1.14.-.-]	CYP6
K06070	protein kinase D [EC:2.7.11.13]	PKD
K12795	suppressor of G2 allele of SKP1	SUGT1, SGT1
K07253	phenylpyruvate tautomerase [EC:5.3.2.1]	MIF
K07250	4-aminobutyrate aminotransferase / (S)-3-amino-2-methylpropionate transaminase [EC:2.6.1.19 2.6.1.22]	gabT
K12489	Arf-GAP with coiled-coil, ANK repeat and PH domain-containing protein	ACAP
K06124	phosphoethanolamine/phosphocholine phosphatase [EC:3.1.3.75]	PHOSPHO1
K11266	MAternally affected uncoordination	MAU2
K10401	kinesin family member 18/19	KIF18_19
K10407	kinesin light chain	KLC
K07819	beta-1,3-galactosyltransferase 1 [EC:2.4.1.-]	B3GALT1
K10408	dynein heavy chain, axonemal	DNAH
K03952	NADH dehydrogenase (ubiquinone) 1 alpha subcomplex 8 [EC:1.6.5.3 1.6.99.3]	NDUFA8
K00560	thymidylate synthase [EC:2.1.1.45]	E2.1.1.45, thyA
K02078
K14156	choline/ethanolamine kinase [EC:2.7.1.32 2.7.1.82]	CHK
K04407	mitogen-activated protein kinase kinase kinase kinase 4 [EC:2.7.11.1]	MAP4K4, HGK
K05668	ATP-binding cassette, subfamily C (CFTR/MRP), member 5	ABCC5
K12443	phenolpthiocerol synthesis type-I polyketide synthase D	ppsD
K01761	methionine-gamma-lyase [EC:4.4.1.11]	E4.4.1.11
K01763	selenocysteine lyase [EC:4.4.1.16]	SCLY
K02830	cell cycle checkpoint protein [EC:3.1.11.2]	HRAD1, RAD17
K12259	spermine oxidase [EC:1.5.3.16]	SMOX
K06063	SNW domain-containing protein 1	SNW1, SKIIP, SKIP
K12472	epidermal growth factor receptor substrate 15	EPS15
K00622	arylamine N-acetyltransferase [EC:2.3.1.5]	nat
K07877	Ras-related protein Rab-2A	RAB2A
K08764	sterol carrier protein 2 [EC:2.3.1.176]	SCP2, SCPX
K07820	beta-1,3-galactosyltransferase 2 [EC:2.4.1.-]	B3GALT2
K15177	RNA polymerase-associated protein LEO1	LEO1
K15181	negative elongation factor C/D	TH1L, NELFD
K00486	kynurenine 3-monooxygenase [EC:1.14.13.9]	E1.14.13.9
K15639	cytochrome P450, family 734, subfamily A, polypeptide 1 (PHYB activation tagged suppressor 1) [EC:1.14.-.-]	CYP734A1, BAS1
K02690	photosystem I P700 chlorophyll a apoprotein A2	psaB
K05679	ATP-binding cassette, subfamily G (WHITE), member 1	ABCG1
K13337	peroxin-19	PEX19
K02135	F-type H+-transporting ATPase subunit epsilon [EC:3.6.3.14]	ATPeF1E, ATP5E
K02134	F-type H+-transporting ATPase subunit delta [EC:3.6.3.14]	ATPeF1D, ATP5D
K11665	DNA helicase INO80 [EC:3.6.4.12]	INO80, INOC1
K09604	adipocyte-derived leucine aminopeptidase [EC:3.4.11.-]	ARTS1
K06653	CDK inhibitor PHO81	PHO81
K09639	transmembrane protease, serine 8 [EC:3.4.21.-]	TMPRSS8
K12440	phenolpthiocerol synthesis type-I polyketide synthase A	ppsA
K12445	trans enoyl reductase [EC:1.3.1.-]	K12445
K11795	nuclear receptor interaction protein	IQWD1, NRIP, ARCAP
K11085	ATP-binding cassette, subfamily B, bacterial MsbA [EC:3.6.3.-]	msbA
K07299	MFS transporter, SP family, solute carrier family 2 (facilitated glucose transporter), member 1	SLC2A1, GLUT1
K07297	adiponectin receptor	ADIPOR
K10420	dynein light chain Tctex-type 1	DYNLT
K11339	mortality factor 4-like protein 1	MORF4L1, MRG15, EAF3

## Sheet: k23
KOI	Annotation	Name
K04467	inhibitor of nuclear factor kappa-B kinase subunit alpha [EC:2.7.11.10]	IKBKA, IKKA, CHUK
K13076	delta8-fatty-acid desaturase [EC:1.14.19.4]	SLD
K12649	ATP-dependent RNA helicase DHX58 [EC:3.6.3.14]	DHX58, LGP2
K04513	Ras homolog gene family, member A	RHOA
K03854	mannosyltransferase [EC:2.4.1.-]	KTR
K03854	mannosyltransferase [EC:2.4.1.-] Man a1-2 Man	KTR
K13278	60kDa lysophospholipase [EC:3.1.1.5 3.1.1.47 3.5.1.1]	ASPG
K12302	MFS transporter, ACS family, solute carrier family 17 (sodium-dependent inorganic phosphate cotransporter), member 6/7/8	SLC17A6_7_8
K08711	ATP-binding cassette, subfamily G (WHITE), member 2, PDR	ABCG2.PDR
K07191	MFS transporter, SP family, solute carrier family 2 (facilitated glucose transporter), member 4	SLC2A4, GLUT4
K00988	ATP adenylyltransferase [EC:2.7.7.53]	E2.7.7.53
K06224	hedgehog	HH
K11502	centromere protein J	CENPJ
K05592	ATP-dependent RNA helicase DeaD [EC:3.6.4.13]	deaD
K10743	ribonuclease H2 subunit A [EC:3.1.26.4]	RNASEH2A
K10955	intestinal mucin-2	MUC2
K01829	protein disulfide-isomerase [EC:5.3.4.1]	E5.3.4.1
K15083	DNA repair protein RAD16	RAD16
K04527	insulin receptor [EC:2.7.10.1] [HSA:3643]	CD220
K04527	insulin receptor [EC:2.7.10.1]	INSR
K05109	Eph receptor A8 [EC:2.7.10.1]	EPHA8, EEK
K02111	F-type H+-transporting ATPase subunit alpha [EC:3.6.3.14]	ATPF1A, atpA
K02114	F-type H+-transporting ATPase subunit epsilon [EC:3.6.3.14]	ATPF1E, atpC
K12848	U4/U6.U5 tri-snRNP component SNU23	SNU23
K03512	DNA polymerase lambda subunit [EC:2.7.7.7 4.2.99.-]	POLL
K02028	polar amino acid transport system ATP-binding protein [EC:3.6.3.21]	ABC.PA.A
K13863	solute carrier family 7 (cationic amino acid transporter), member 1	SLC7A1, ATRC1
K13866	solute carrier family 7 (cationic amino acid transporter), member 4	SLC7A4
K11647	SWI/SNF-related matrix-associated actin-dependent regulator of chromatin subfamily A member 2/4 [EC:3.6.4.-]	SMARCA2_4
K10594	E3 ubiquitin-protein ligase HERC1 [EC:6.3.2.19]	HERC1
K10596	ubiquitin conjugation factor E4 A [EC:6.3.2.19]	UBE4A
K08994
K11350	bromodomain and PHD finger-containing protein 3	BRPF3
K05925	mRNA (2'-O-methyladenosine-N6-)-methyltransferase [EC:2.1.1.62]	METTL3
K10357	myosin V	MYO5
K01836	phosphoacetylglucosamine mutase [EC:5.4.2.3]	E5.4.2.3
K04463	mitogen-activated protein kinase kinase 5 [EC:2.7.12.2]	MAP2K5, MEK5
K14784	protein CMS1	CMS1
K04683	transcription factor Dp-1	TFDP1
K15452	tRNA pseudouridine synthase 2 [EC:5.4.99.-]	PUS2
K02055	putative spermidine/putrescine transport system substrate-binding protein	ABC.SP.S
K13295	aprataxin and PNK-like factor [EC:4.2.99.18]	APLF
K13106	pre-mRNA-splicing factor CWC26	BUD13, CWC26
K12504	decaprenyl-diphosphate synthase subunit 1 [EC:2.5.1.91]	PDSS1
K06119	sulfoquinovosyltransferase [EC:2.4.1.-]	SQD2
K06119	sulfoquinovosyltransferase [EC:2.4.1.-] SQui a1-3 DAG	SQD2
K12189	ESCRT-II complex subunit VPS25	VPS25, EAP20
K03656	ATP-dependent DNA helicase Rep [EC:3.6.4.12]	rep
K03655	ATP-dependent DNA helicase RecG [EC:3.6.4.12]	recG
K12433	polyketide synthase 5	pks5
K11293	protein HIRA/HIR1	HIRA, HIR1
K00757	uridine phosphorylase [EC:2.4.2.3]	E2.4.2.3, udp
K01164	ribonuclease P/MRP protein subunit POP1 [EC:3.1.26.5]	POP1
K05676	ATP-binding cassette, subfamily D (ALD), member 2	ABCD2, ALDL1
K01244	5'-methylthioadenosine nucleosidase [EC:3.2.2.16]	MTN
K14267	N-succinyldiaminopimelate aminotransferase [EC:2.6.1.17]	dapC
K08200	MFS transporter, OCT family, solute carrier family 22 (organic cation transporter), member 3	SLC22A3, OCT3
K15199	general transcription factor 3C polypeptide 1	GTF3C1
K01796	alpha-methylacyl-CoA racemase [EC:5.1.99.4]	E5.1.99.4, AMACR, mcr
K05121	TEK tyrosine kinase, endothelial [EC:2.7.10.1] [HSA:7010]	CD202b
K05121	endothelial-specific receptor tyrosine kinase [EC:2.7.10.1]	TEK, TIE2
K05129	muscle, skeletal, receptor tyrosine kinase [EC:2.7.10.1]	MUSK
K00147	glutamate-5-semialdehyde dehydrogenase [EC:1.2.1.41]	proA
K14001	nucleotide exchange factor SIL1	SIL1, SLS1
K10900	werner syndrome ATP-dependent helicase [EC:3.6.4.12]	WRN, RECQL2
K03316
K05661	ATP-binding cassette, subfamily B (MDR/TAP), member 6	ABCB6
K09641	transmembrane protease, serine 11D [EC:3.4.21.-]	TMPRSS11D
K09487	heat shock protein 90kDa beta	HSP90B, TRA1
K03134	transcription initiation factor TFIID subunit 10	TAF10
K10572	inositol-pentakisphosphate 2-kinase [EC:2.7.1.158]	IPPK
K07567
K06306
K11175	phosphoribosylglycinamide formyltransferase 1 [EC:2.1.2.2]	purN
K15505	DNA repair protein RAD5 [EC:3.6.4.-]	RAD5
K15503	serine/threonine-protein phosphatase 6 regulatory ankyrin repeat subunit B	ANKRD44
K09008
K03000	DNA-directed RNA polymerase I subunit RPA12	RPA12, ZNRD1
K15105	solute carrier family 25 (mitochondrial aspartate/glutamate transporter), member 12/13	SLC25A12_13, AGC
K00812	aspartate aminotransferase [EC:2.6.1.1]	E2.6.1.1A, aspB
K15271	ATP-dependent DNA helicase HFM1/MER3 [EC:3.6.4.12]	HFM1, MER3
K03306
K14704	solute carrier family 26 (sulfate anion transporter), member 6	SLC26A6
K03233	elongation factor 1-gamma	EEF1G
K08902	photosystem II Psb27 protein	psb27
K12410	NAD-dependent deacetylase [EC:3.5.1.-]	npdA
K03127	transcription initiation factor TFIID subunit 13	TAF13
K03123	transcription initiation factor TFIIA small subunit	TFIIA2, GTF2A2, TOA2
K08835	oxidative-stress responsive protein 1 [EC:2.7.11.1]	OXSR1, OSR1
K10442	kelch-like protein 1/4/5	KLHL1_4_5
K07955	ADP-ribosylation factor-like 8A	ARL8A
K10707
K08657	taspase, threonine aspartase, 1 [EC:3.4.25.-]	TASP1
K07428	cytochrome P450, family 4, subfamily X [EC:1.14.14.1]	CYP4X
K11540	carbamoyl-phosphate synthase / aspartate carbamoyltransferase / dihydroorotase [EC:6.3.5.5 2.1.3.2 3.5.2.3]	CAD
K10362	myosin XVIII	MYO18
K00226	dihydroorotate dehydrogenase (fumarate) [EC:1.3.98.1]	pyrD
K15043	importin subunit alpha-2	KPNA2
K06147	ATP-binding cassette, subfamily B, bacterial	ABCB-BAC
K11436	protein arginine N-methyltransferase 3 [EC:2.1.1.-]	PRMT3
K11437	protein arginine N-methyltransferase 6 [EC:2.1.1.-]	PRMT6
K08833	mitogen-activated protein kinase kinase kinase kinase 5 [EC:2.7.11.1]	MAP4K5, KHS1
K15865
K05361	phospholipid-hydroperoxide glutathione peroxidase [EC:1.11.1.12]	E1.11.1.12
K02887	large subunit ribosomal protein L20	RP-L20, rplT
K02088	cyclin-dependent kinase 3 [EC:2.7.11.22]	CDK3
K03939	NADH dehydrogenase (ubiquinone) Fe-S protein 6 [EC:1.6.5.3 1.6.99.3]	NDUFS6
K01520	dUTP pyrophosphatase [EC:3.6.1.23]	E3.6.1.23, dut
K11975	E3 ubiquitin-protein ligase RNF144 [EC:6.3.2.19]	RNF144
K06545	CD163 antigen [HSA:9332]	CD163
K09525	DnaJ homolog subfamily C member 5	DNAJC5
K09525	DnaJ homolog subfamily C member 5 Cytoplasm	DNAJC5
K11394	hydroxyproline oxidase [EC:1.5.-.-]	PRODH2
K00308	N1-acetylpolyamine oxidase [EC:1.5.3.13]	PAOX
K07432	beta-1,4-N-acetylglucosaminyltransferase [EC:2.4.1.141]	ALG13
K11809	glucose-1,6-bisphosphate synthase [EC:2.7.1.106]	PGM2L1
K10603	autoimmune regulator	AIRE
K15443	tRNA (guanine-N(7)-)-methyltransferase subunit TRM82	TRM82, WDR4
K01878	glycyl-tRNA synthetase alpha chain [EC:6.1.1.14]	glyQ
K15075	DNA repair/transcription protein MET18/MMS19	MET18, MMS19
K10735	GINS complex subunit 4	GINS4, SLD5
K10739	replication factor A2	RFA2, RPA2
K13724	aminopeptidase Q [EC:3.4.11.-]	AQPEP
K09060	plant G-box-binding factor	GBF
K15382	solute carrier family 50 (sugar transporter)	SLC50A, SWEET
K01305	beta-aspartyl-dipeptidase (metallo-type) [EC:3.4.19.-]	iadA
K05683	ATP-binding cassette, subfamily G (WHITE), member 5 (sterolin 1)	ABCG5
K05684	ATP-binding cassette, subfamily G (WHITE), member 8 (sterolin 2)	ABCG8
K05197	glutamate receptor 1	GRIA1
K09207	krueppel-like factor 6/7	KLF6_7
K13093	HIV Tat-specific factor 1	HTATSF1
K09511	DnaJ homolog subfamily B member 5 Cytoplasm	DNAJB5
K10768	alkylated DNA repair protein alkB homolog 6 [EC:1.14.11.-]	ALKBH6
K03109	signal recognition particle subunit SRP9	SRP9
K03108	signal recognition particle subunit SRP72	SRP72
K03105	signal recognition particle subunit SRP19	SRP19
K07200	5'-AMP-activated protein kinase, regulatory gamma subunit	PRKAG
K02224	cobyrinic acid a,c-diamide synthase [EC:6.3.5.9 6.3.5.11]	cobB-cbiA
K12610	mRNA-decapping enzyme 1A [EC:3.-.-.-]	DCP1A
K00003	homoserine dehydrogenase [EC:1.1.1.3]	E1.1.1.3
K05766	slingshot	SSH
K08249	hydroxymandelonitrile lyase [EC:4.1.2.11]	E4.1.2.11
K01511	ectonucleoside triphosphate diphosphohydrolase 5/6 [EC:3.6.1.6]	ENTPD5_6
K05648	ATP-binding cassette, subfamily A (ABC1), member 5	ABCA5
K00912	tetraacyldisaccharide 4'-kinase [EC:2.7.1.130]	lpxK
K05033	ATP-binding cassette subfamily C (CFTR/MRP) member 9	ABCC9, SUR2
K02503
K09507	DnaJ homolog subfamily B member 1	DNAJB1
K09507	DnaJ homolog subfamily B member 1 Cytoplasm	DNAJB1
K02426
K03351	anaphase-promoting complex subunit 4	APC4
K13576	solute carrier family 38 (sodium-coupled neutral amino acid transporter), member 3	SLC38A3, SNAT3
K08800	NUAK family, SNF1-like kinase [EC:2.7.11.1]	NUAK
K12116	flavin-binding kelch repeat F-box protein 1	FKF1
K12573	ribonuclease R [EC:3.1.-.-]	rnr, vacB
K12023	tripartite motif-containing protein 47	TRIM47
K03007	DNA-directed RNA polymerases I, II, and III subunit RPABC5	RPB10, POLR2L
K10994	cell cycle checkpoint control protein RAD9A [EC:3.1.11.2]	RAD9A
K12623	U6 snRNA-associated Sm-like protein LSm4	LSM4
K10847	DNA-repair protein complementing XP-A cells	XPA
K07364	tec protein tyrosine kinase [EC:2.7.10.2]	TEC
K03131	transcription initiation factor TFIID subunit 6	TAF6
K11229	mitogen-activated protein kinase kinase kinase [EC:2.7.11.1]	BCK1
K00018	glycerate dehydrogenase [EC:1.1.1.29]	hprA
K07240
K00078	dihydrodiol dehydrogenase / D-xylose 1-dehydrogenase (NADP) [EC:1.3.1.20 1.1.1.179]	DHDH
K00079	carbonyl reductase 1 [EC:1.1.1.184 1.1.1.189 1.1.1.197]	CBR1
K00107	D-arabinono-1,4-lactone oxidase [EC:1.1.3.37]	E1.1.3.37
K01506		E3.5.-.- [EC:3.5.-.-]
K14800	pre-rRNA-processing protein TSR2	TSR2
K05759	profilin	PFN
K05755	actin related protein 2/3 complex, subunit 4	ARPC4
K15901
K13168	splicing factor, arginine/serine-rich 16	SFRS16
K08051
K02292	beta-carotene ketolase (CrtO type)	crtO
K13160	heterogeneous nuclear ribonucleoprotein Q	SYNCRIP, HNRPQ
K13184	ATP-dependent RNA helicase A [EC:3.6.4.13]	DHX9
K13185	ATP-dependent RNA helicase DHX30 [EC:3.6.4.13]	DHX30
K02369	alpha-1,4-N-acetylglucosaminyltransferase EXTL2 [EC:2.4.1.223]	EXTL2
K09454	GA-binding protein transcription factor, beta	GABPB
K05871	protein tyrosine kinase 2 beta [EC:2.7.10.2]	PTK2B, FAK2
K13983	putative helicase MOV10L1 [EC:3.6.4.13]	MOV10L1
K13216	nuclear inhibitor of protein phosphatase 1 [EC:3.1.4.-]	PPP1R8, NIPP1
K13210	far upstream element-binding protein	FUBP
K03016	DNA-directed RNA polymerases I, II, and III subunit RPABC3	RPB8, POLR2H
K14003	prolactin regulatory element-binding protein	PREB, SEC12
K06196
K11109	protection of telomeres protein 1	POT1
K06991
K10521	ankyrin repeat and BTB/POZ domain-containing protein 2	ABTB2
K07912	Ras-related protein Rab-24	RAB24
K08726	soluble epoxide hydrolase [EC:3.3.2.10]	EPHX2
K05664	ATP-binding cassette, subfamily B (MDR/TAP), member 11	ABCB11
K00288	methylenetetrahydrofolate dehydrogenase (NADP+) / methenyltetrahydrofolate cyclohydrolase / formyltetrahydrofolate synthetase [EC:1.5.1.5 3.5.4.9 6.3.4.3]	MTHFD
K00287	dihydrofolate reductase [EC:1.5.1.3]	folA
K00119		E1.1.99.- [EC:1.1.99.-]
K00119	[EC:1.1.99.-]	E1.1.99.-
K01530	phospholipid-translocating ATPase [EC:3.6.3.1]	E3.6.3.1
K05675	ATP-binding cassette, subfamily D (ALD), member 1	ABCD1, ALD
K15730	cytosolic prostaglandin-E synthase [EC:5.3.99.3]	PTGES3
K09187	histone-lysine N-methyltransferase MLL2 [EC:2.1.1.43]	MLL2, ALR
K04437	filamin	FLNA
K14990	solute carrier family 38 (sodium-coupled neutral amino acid transporter), member 1	SLC38A1, SNAT1, GLNT
K09234	Wilms tumor protein 1	WT1
K00932	propionate kinase [EC:2.7.2.15]	E2.7.2.15, tdcD, pduW
K01087	trehalose-phosphatase [EC:3.1.3.12]	E3.1.3.12, otsB
K08138	MFS transporter, SP family, xylose:H+ symportor	xylE
K07956	ADP-ribosylation factor-like 8B	ARL8B
K12355	coniferyl-aldehyde dehydrogenase [EC:1.2.1.68]	REF1
K08866	serine/threonine-protein kinase TTK/MPS1 [EC:2.7.12.1]	TTK, MPS1
K13993	HSP20 family protein	HSP20
K03025	DNA-directed RNA polymerase III subunit RPC6	RPC34, POLR3F
K06619	proto-oncogene tyrosine-protein kinase ABL1 [EC:2.7.10.2]	ABL1
K12130	pseudo-response regulator 5	APRR5
K04710	ceramide synthetase [EC:2.3.1.24]	CERS
K10396	kinesin family member 5	KIF5
K12586	exosome complex component RRP43	RRP43, EXOSC8, OIP2
K08147	MFS transporter, SP family, solute carrier family 2 (facilitated glucose transporter), member 10	SLC2A10, GLUT10
K00783	23S rRNA (pseudouridine1915-N3)-methyltransferase [EC:2.1.1.177]	rlmH
K04420	mitogen-activated protein kinase kinase kinase 2 [EC:2.7.11.25]	MAP3K2, MEKK2
K10659	E3 ubiquitin-protein ligase MARCH4/9/11 [EC:6.3.2.19]	MARCH4_9_11
K01097	N-acylneuraminate-9-phosphatase [EC:3.1.3.29]	NANP
K01091	phosphoglycolate phosphatase [EC:3.1.3.18]	E3.1.3.18, gph
K05644	ATP-binding cassette, subfamily A (ABC1), member 4	ABCA4
K05645	ATP-binding cassette, subfamily A (ABC1), member 7	ABCA7
K12868	pre-mRNA-splicing factor SYF2	SYF2
K13349	Mpv17-like protein	MPV17L
K13698	abhydrolase domain-containing protein 4	ABHD4
K13696
K12839	survival of motor neuron-related-splicing factor 30	SMNDC1, SPF30
K13528	mediator of RNA polymerase II transcription subunit 20	MED20
K12833	pre-mRNA branch site protein p14	SF3B14
K03362	F-box and WD-40 domain protein 1/11	FBXW1_11, BTRC, beta-TRCP
K06657	G1/S-specific cyclin PLC2	PCL2
K08851	TP53 regulating kinase [EC:2.7.11.1]	TP53RK, PRPK
K06041	arabinose-5-phosphate isomerase [EC:5.3.1.13]	E5.3.1.13
K03537	ribonuclease P/MRP protein subunit POP5 [EC:3.1.26.5]	POP5
K08331	autophagy-related protein 13	ATG13
K00049	glyoxylate reductase (NADP+) [EC:1.1.1.79]	E1.1.1.79
K07020
K07809	[heparan sulfate]-glucosamine 3-sulfotransferase 3 [EC:2.8.2.30]	HS3ST3
K07809	[heparan sulfate]-glucosamine 3-sulfotransferase 3 [EC:2.8.2.30] S -3 GlcN	HS3ST3
K07101
K01957	glutamyl-tRNA (Gln) amidotransferase [EC:6.3.5.-]	E6.3.5.-
K00556	tRNA (guanosine-2'-O-)-methyltransferase [EC:2.1.1.34]	trmH
K00950	2-amino-4-hydroxy-6-hydroxymethyldihydropteridine diphosphokinase [EC:2.7.6.3]	folK
K14575	AAA family ATPase	AFG2, DRG1, SPATA5
K05099	proto-oncogene tyrosine-protein kinase Met [EC:2.7.10.1]	MET, HGFR
K05099	met proto-oncogene (hepatocyte growth factor receptor) [EC:2.7.10.1] [HSA:4233]	MET
K14790	nucleolar protein 9	NOP9
K14409	protein SMG7	SMG7, EST1C
K02153	V-type H+-transporting ATPase subunit H [EC:3.6.3.14]	ATPeVH, ATP6H
K05794
K08957	casein kinase 1, alpha [EC:2.7.11.1]	CSNK1A
K04998	potassium inwardly-rectifying channel subfamily J member 4	KCNJ4
K05654	ATP-binding cassette, subfamily B (MDR/TAP), member 3	ABCB3, TAP2
K15002	cytochrome P450, family 6 [EC:1.14.-.-]	CYP6
K06070	protein kinase D [EC:2.7.11.13]	PKD
K12795	suppressor of G2 allele of SKP1	SUGT1, SGT1
K07253	phenylpyruvate tautomerase [EC:5.3.2.1]	MIF
K07250	4-aminobutyrate aminotransferase / (S)-3-amino-2-methylpropionate transaminase [EC:2.6.1.19 2.6.1.22]	gabT
K12489	Arf-GAP with coiled-coil, ANK repeat and PH domain-containing protein	ACAP
K10355	actin, other eukaryote	ACTF
K06124	phosphoethanolamine/phosphocholine phosphatase [EC:3.1.3.75]	PHOSPHO1
K06923
K11266	MAternally affected uncoordination	MAU2
K00706	1,3-beta-glucan synthase [EC:2.4.1.34]	E2.4.1.34
K10401	kinesin family member 18/19	KIF18_19
K10407	kinesin light chain	KLC
K07819	beta-1,3-galactosyltransferase 1 [EC:2.4.1.-]	B3GALT1
K10408	dynein heavy chain, axonemal	DNAH
K03952	NADH dehydrogenase (ubiquinone) 1 alpha subcomplex 8 [EC:1.6.5.3 1.6.99.3]	NDUFA8
K00560	thymidylate synthase [EC:2.1.1.45]	E2.1.1.45, thyA
K02078
K05668	ATP-binding cassette, subfamily C (CFTR/MRP), member 5	ABCC5
K01763	selenocysteine lyase [EC:4.4.1.16]	SCLY
K01229	lactase-phlorizin hydrolase [EC:3.2.1.108 3.2.1.62]	LCT
K02830	cell cycle checkpoint protein [EC:3.1.11.2]	HRAD1, RAD17
K12259	spermine oxidase [EC:1.5.3.16]	SMOX
K06063	SNW domain-containing protein 1	SNW1, SKIIP, SKIP
K13813	syntaxin 12/13	STX12, STX13
K12472	epidermal growth factor receptor substrate 15	EPS15
K00622	arylamine N-acetyltransferase [EC:2.3.1.5]	nat
K08897	Eph receptor A10 [EC:2.7.10.1]	EPHA10
K07877	Ras-related protein Rab-2A	RAB2A
K12617	DNA topoisomerase 2-associated protein PAT1	PATL1, PAT1
K08764	sterol carrier protein 2 [EC:2.3.1.176]	SCP2, SCPX
K10419	dynein light chain roadblock-type	DYNLRB, DNCL2
K07820	beta-1,3-galactosyltransferase 2 [EC:2.4.1.-]	B3GALT2
K15181	negative elongation factor C/D	TH1L, NELFD
K01976
K09389	E2F transcription factor 2	E2F2
K15639	cytochrome P450, family 734, subfamily A, polypeptide 1 (PHYB activation tagged suppressor 1) [EC:1.14.-.-]	CYP734A1, BAS1
K08597	sentrin-specific protease 8 [EC:3.4.22.-]	SENP8, NEDP1, DEN1
K02690	photosystem I P700 chlorophyll a apoprotein A2	psaB
K09565	peptidyl-prolyl isomerase F (cyclophilin F) [EC:5.2.1.8]	PPIF
K13337	peroxin-19	PEX19
K02713	photosystem II PsbL protein	psbL
K08370	cytochrome b reductase 1	CYBRD1
K14423	4,4-dimethyl-9beta,19-cyclopropylsterol-4alpha-methyl oxidase [EC:1.14.13.72]	SMO1
K02135	F-type H+-transporting ATPase subunit epsilon [EC:3.6.3.14]	ATPeF1E, ATP5E
K02134	F-type H+-transporting ATPase subunit delta [EC:3.6.3.14]	ATPeF1D, ATP5D
K03530	DNA-binding protein HU-beta	hupB
K03538	ribonuclease P protein subunit POP4 [EC:3.1.26.5]	POP4, RPP29
K11665	DNA helicase INO80 [EC:3.6.4.12]	INO80, INOC1
K09604	adipocyte-derived leucine aminopeptidase [EC:3.4.11.-]	ARTS1
K06653	CDK inhibitor PHO81	PHO81
K11405	histone deacetylase 8 [EC:3.5.1.98]	HDAC8
K12440	phenolpthiocerol synthesis type-I polyketide synthase A	ppsA
K12442	phenolpthiocerol synthesis type-I polyketide synthase C	ppsC
K12445	trans enoyl reductase [EC:1.3.1.-]	K12445
K11795	nuclear receptor interaction protein	IQWD1, NRIP, ARCAP
K11085	ATP-binding cassette, subfamily B, bacterial MsbA [EC:3.6.3.-]	msbA
K07297	adiponectin receptor	ADIPOR
K10420	dynein light chain Tctex-type 1	DYNLT

## Sheet: k25
KOI	Annotation	Name
K04467	inhibitor of nuclear factor kappa-B kinase subunit alpha [EC:2.7.11.10]	IKBKA, IKKA, CHUK
K13076	delta8-fatty-acid desaturase [EC:1.14.19.4]	SLD
K12649	ATP-dependent RNA helicase DHX58 [EC:3.6.3.14]	DHX58, LGP2
K04513	Ras homolog gene family, member A	RHOA
K01588	5-(carboxyamino)imidazole ribonucleotide mutase [EC:5.4.99.18]	purE
K13278	60kDa lysophospholipase [EC:3.1.1.5 3.1.1.47 3.5.1.1]	ASPG
K12302	MFS transporter, ACS family, solute carrier family 17 (sodium-dependent inorganic phosphate cotransporter), member 6/7/8	SLC17A6_7_8
K07191	MFS transporter, SP family, solute carrier family 2 (facilitated glucose transporter), member 4	SLC2A4, GLUT4
K00988	ATP adenylyltransferase [EC:2.7.7.53]	E2.7.7.53
K06224	hedgehog	HH
K04464	mitogen-activated protein kinase 7 [EC:2.7.11.24]	MAPK7, ERK5
K05592	ATP-dependent RNA helicase DeaD [EC:3.6.4.13]	deaD
K10743	ribonuclease H2 subunit A [EC:3.1.26.4]	RNASEH2A
K10955	intestinal mucin-2	MUC2
K14332	photosystem I subunit PsaO	psaO
K01829	protein disulfide-isomerase [EC:5.3.4.1]	E5.3.4.1
K15083	DNA repair protein RAD16	RAD16
K05109	Eph receptor A8 [EC:2.7.10.1]	EPHA8, EEK
K05103	Eph receptor A2 [EC:2.7.10.1]	EPHA2, ECK
K02111	F-type H+-transporting ATPase subunit alpha [EC:3.6.3.14]	ATPF1A, atpA
K02114	F-type H+-transporting ATPase subunit epsilon [EC:3.6.3.14]	ATPF1E, atpC
K03512	DNA polymerase lambda subunit [EC:2.7.7.7 4.2.99.-]	POLL
K02028	polar amino acid transport system ATP-binding protein [EC:3.6.3.21]	ABC.PA.A
K04984	transient receptor potential cation channel subfamily A member 1	TRPA1, ANKTM1
K03246	translation initiation factor 3 subunit I	EIF3I
K13863	solute carrier family 7 (cationic amino acid transporter), member 1	SLC7A1, ATRC1
K13866	solute carrier family 7 (cationic amino acid transporter), member 4	SLC7A4
K07342	protein transport protein SEC61 subunit gamma and related proteins	SEC61G, SSS1, secE
K11647	SWI/SNF-related matrix-associated actin-dependent regulator of chromatin subfamily A member 2/4 [EC:3.6.4.-]	SMARCA2_4
K10594	E3 ubiquitin-protein ligase HERC1 [EC:6.3.2.19]	HERC1
K10596	ubiquitin conjugation factor E4 A [EC:6.3.2.19]	UBE4A
K08994
K11350	bromodomain and PHD finger-containing protein 3	BRPF3
K05925	mRNA (2'-O-methyladenosine-N6-)-methyltransferase [EC:2.1.1.62]	METTL3
K10357	myosin V	MYO5
K14325	RNA-binding protein with serine-rich domain 1	RNPS1
K01836	phosphoacetylglucosamine mutase [EC:5.4.2.3]	E5.4.2.3
K04463	mitogen-activated protein kinase kinase 5 [EC:2.7.12.2]	MAP2K5, MEK5
K14784	protein CMS1	CMS1
K04683	transcription factor Dp-1	TFDP1
K14454	aspartate aminotransferase, cytoplasmic [EC:2.6.1.1]	GOT1
K15452	tRNA pseudouridine synthase 2 [EC:5.4.99.-]	PUS2
K02055	putative spermidine/putrescine transport system substrate-binding protein	ABC.SP.S
K13295	aprataxin and PNK-like factor [EC:4.2.99.18]	APLF
K13106	pre-mRNA-splicing factor CWC26	BUD13, CWC26
K12504	decaprenyl-diphosphate synthase subunit 1 [EC:2.5.1.91]	PDSS1
K12189	ESCRT-II complex subunit VPS25	VPS25, EAP20
K03656	ATP-dependent DNA helicase Rep [EC:3.6.4.12]	rep
K03655	ATP-dependent DNA helicase RecG [EC:3.6.4.12]	recG
K12433	polyketide synthase 5	pks5
K11293	protein HIRA/HIR1	HIRA, HIR1
K11294	nucleolin	NCL, NSR1
K00757	uridine phosphorylase [EC:2.4.2.3]	E2.4.2.3, udp
K07887	Ras-related protein Rab-5A	RAB5A
K08511	vesicle-associated membrane protein 72	ATVAMP72
K05676	ATP-binding cassette, subfamily D (ALD), member 2	ABCD2, ALDL1
K02138	F-type H+-transporting ATPase subunit d [EC:3.6.3.14]	ATPeFD, ATP5H
K01244	5'-methylthioadenosine nucleosidase [EC:3.2.2.16]	MTN
K14267	N-succinyldiaminopimelate aminotransferase [EC:2.6.1.17]	dapC
K08200	MFS transporter, OCT family, solute carrier family 22 (organic cation transporter), member 3	SLC22A3, OCT3
K01333	complement factor I [EC:3.4.21.45]	CFI
K15199	general transcription factor 3C polypeptide 1	GTF3C1
K01796	alpha-methylacyl-CoA racemase [EC:5.1.99.4]	E5.1.99.4, AMACR, mcr
K05121	TEK tyrosine kinase, endothelial [EC:2.7.10.1] [HSA:7010]	CD202b
K05121	endothelial-specific receptor tyrosine kinase [EC:2.7.10.1]	TEK, TIE2
K05129	muscle, skeletal, receptor tyrosine kinase [EC:2.7.10.1]	MUSK
K00147	glutamate-5-semialdehyde dehydrogenase [EC:1.2.1.41]	proA
K14001	nucleotide exchange factor SIL1	SIL1, SLS1
K10900	werner syndrome ATP-dependent helicase [EC:3.6.4.12]	WRN, RECQL2
K03316
K05661	ATP-binding cassette, subfamily B (MDR/TAP), member 6	ABCB6
K05662	ATP-binding cassette, subfamily B (MDR/TAP), member 7	ABCB7
K14715	solute carrier family 39 (zinc transporter), member 9	SLC39A9, ZIP9
K09641	transmembrane protease, serine 11D [EC:3.4.21.-]	TMPRSS11D
K09487	heat shock protein 90kDa beta	HSP90B, TRA1
K03134	transcription initiation factor TFIID subunit 10	TAF10
K03139	transcription initiation factor TFIIF subunit beta [EC:3.6.4.12]	TFIIF2, GTF2F2, TFG2
K07567
K06306
K01923	phosphoribosylaminoimidazole-succinocarboxamide synthase [EC:6.3.2.6]	purC
K15503	serine/threonine-protein phosphatase 6 regulatory ankyrin repeat subunit B	ANKRD44
K04406	mitogen-activated protein kinase kinase kinase kinase 3 [EC:2.7.11.1]	MAP4K3, GLK
K15105	solute carrier family 25 (mitochondrial aspartate/glutamate transporter), member 12/13	SLC25A12_13, AGC
K00812	aspartate aminotransferase [EC:2.6.1.1]	E2.6.1.1A, aspB
K15271	ATP-dependent DNA helicase HFM1/MER3 [EC:3.6.4.12]	HFM1, MER3
K03306
K03233	elongation factor 1-gamma	EEF1G
K12410	NAD-dependent deacetylase [EC:3.5.1.-]	npdA
K03127	transcription initiation factor TFIID subunit 13	TAF13
K08835	oxidative-stress responsive protein 1 [EC:2.7.11.1]	OXSR1, OSR1
K10442	kelch-like protein 1/4/5	KLHL1_4_5
K07955	ADP-ribosylation factor-like 8A	ARL8A
K10707
K07428	cytochrome P450, family 4, subfamily X [EC:1.14.14.1]	CYP4X
K11540	carbamoyl-phosphate synthase / aspartate carbamoyltransferase / dihydroorotase [EC:6.3.5.5 2.1.3.2 3.5.2.3]	CAD
K10362	myosin XVIII	MYO18
K00226	dihydroorotate dehydrogenase (fumarate) [EC:1.3.98.1]	pyrD
K15043	importin subunit alpha-2	KPNA2
K06147	ATP-binding cassette, subfamily B, bacterial	ABCB-BAC
K11436	protein arginine N-methyltransferase 3 [EC:2.1.1.-]	PRMT3
K11437	protein arginine N-methyltransferase 6 [EC:2.1.1.-]	PRMT6
K08833	mitogen-activated protein kinase kinase kinase kinase 5 [EC:2.7.11.1]	MAP4K5, KHS1
K15865
K05361	phospholipid-hydroperoxide glutathione peroxidase [EC:1.11.1.12]	E1.11.1.12
K02887	large subunit ribosomal protein L20	RP-L20, rplT
K02088	cyclin-dependent kinase 3 [EC:2.7.11.22]	CDK3
K03939	NADH dehydrogenase (ubiquinone) Fe-S protein 6 [EC:1.6.5.3 1.6.99.3]	NDUFS6
K01852	lanosterol synthase [EC:5.4.99.7]	E5.4.99.7, LSS, ERG7
K01520	dUTP pyrophosphatase [EC:3.6.1.23]	E3.6.1.23, dut
K03113	translation initiation factor 1	EIF1, SUI1
K11975	E3 ubiquitin-protein ligase RNF144 [EC:6.3.2.19]	RNF144
K06545	CD163 antigen [HSA:9332]	CD163
K11394	hydroxyproline oxidase [EC:1.5.-.-]	PRODH2
K11152	retinol dehydrogenase 11 [EC:1.1.1.-]	RDH11
K00308	N1-acetylpolyamine oxidase [EC:1.5.3.13]	PAOX
K07432	beta-1,4-N-acetylglucosaminyltransferase [EC:2.4.1.141]	ALG13
K11809	glucose-1,6-bisphosphate synthase [EC:2.7.1.106]	PGM2L1
K10603	autoimmune regulator	AIRE
K15443	tRNA (guanine-N(7)-)-methyltransferase subunit TRM82	TRM82, WDR4
K01878	glycyl-tRNA synthetase alpha chain [EC:6.1.1.14]	glyQ
K15075	DNA repair/transcription protein MET18/MMS19	MET18, MMS19
K10735	GINS complex subunit 4	GINS4, SLD5
K10739	replication factor A2	RFA2, RPA2
K13724	aminopeptidase Q [EC:3.4.11.-]	AQPEP
K01305	beta-aspartyl-dipeptidase (metallo-type) [EC:3.4.19.-]	iadA
K05683	ATP-binding cassette, subfamily G (WHITE), member 5 (sterolin 1)	ABCG5
K05684	ATP-binding cassette, subfamily G (WHITE), member 8 (sterolin 2)	ABCG8
K05197	glutamate receptor 1	GRIA1
K09207	krueppel-like factor 6/7	KLF6_7
K13093	HIV Tat-specific factor 1	HTATSF1
K09511	DnaJ homolog subfamily B member 5 Cytoplasm	DNAJB5
K13966
K12166	E3 ubiquitin-protein ligase HACE1 [EC:6.3.2.19]	HACE1
K10768	alkylated DNA repair protein alkB homolog 6 [EC:1.14.11.-]	ALKBH6
K03109	signal recognition particle subunit SRP9	SRP9
K03108	signal recognition particle subunit SRP72	SRP72
K07200	5'-AMP-activated protein kinase, regulatory gamma subunit	PRKAG
K12611	mRNA-decapping enzyme 1B [EC:3.-.-.-]	DCP1B
K12610	mRNA-decapping enzyme 1A [EC:3.-.-.-]	DCP1A
K10839	UV excision repair protein RAD23	RAD23, HR23
K08249	hydroxymandelonitrile lyase [EC:4.1.2.11]	E4.1.2.11
K00260	glutamate dehydrogenase [EC:1.4.1.2]	gudB, rocG
K01511	ectonucleoside triphosphate diphosphohydrolase 5/6 [EC:3.6.1.6]	ENTPD5_6
K05648	ATP-binding cassette, subfamily A (ABC1), member 5	ABCA5
K00912	tetraacyldisaccharide 4'-kinase [EC:2.7.1.130]	lpxK
K05033	ATP-binding cassette subfamily C (CFTR/MRP) member 9	ABCC9, SUR2
K02503
K09507	DnaJ homolog subfamily B member 1	DNAJB1
K09507	DnaJ homolog subfamily B member 1 Cytoplasm	DNAJB1
K02426
K03351	anaphase-promoting complex subunit 4	APC4
K13576	solute carrier family 38 (sodium-coupled neutral amino acid transporter), member 3	SLC38A3, SNAT3
K08800	NUAK family, SNF1-like kinase [EC:2.7.11.1]	NUAK
K12116	flavin-binding kelch repeat F-box protein 1	FKF1
K03179	4-hydroxybenzoate octaprenyltransferase [EC:2.5.1.-]	ubiA
K12573	ribonuclease R [EC:3.1.-.-]	rnr, vacB
K12023	tripartite motif-containing protein 47	TRIM47
K03007	DNA-directed RNA polymerases I, II, and III subunit RPABC5	RPB10, POLR2L
K10994	cell cycle checkpoint control protein RAD9A [EC:3.1.11.2]	RAD9A
K10443	kelch-like protein 2/3	KLHL2_3
K12623	U6 snRNA-associated Sm-like protein LSm4	LSM4
K10847	DNA-repair protein complementing XP-A cells	XPA
K07364	tec protein tyrosine kinase [EC:2.7.10.2]	TEC
K10669	2'-phosphotransferase [EC:2.7.1.160]	TRPT1, TPT1
K03131	transcription initiation factor TFIID subunit 6	TAF6
K11229	mitogen-activated protein kinase kinase kinase [EC:2.7.11.1]	BCK1
K00078	dihydrodiol dehydrogenase / D-xylose 1-dehydrogenase (NADP) [EC:1.3.1.20 1.1.1.179]	DHDH
K00079	carbonyl reductase 1 [EC:1.1.1.184 1.1.1.189 1.1.1.197]	CBR1
K00107	D-arabinono-1,4-lactone oxidase [EC:1.1.3.37]	E1.1.3.37
K00851	gluconokinase [EC:2.7.1.12]	E2.7.1.12, gntK, idnK
K01506		E3.5.-.- [EC:3.5.-.-]
K14800	pre-rRNA-processing protein TSR2	TSR2
K15724
K05755	actin related protein 2/3 complex, subunit 4	ARPC4
K15901
K13168	splicing factor, arginine/serine-rich 16	SFRS16
K08051
K14297	nuclear pore complex protein Nup98-Nup96	NUP98, ADAR2
K02292	beta-carotene ketolase (CrtO type)	crtO
K13160	heterogeneous nuclear ribonucleoprotein Q	SYNCRIP, HNRPQ
K13184	ATP-dependent RNA helicase A [EC:3.6.4.13]	DHX9
K13185	ATP-dependent RNA helicase DHX30 [EC:3.6.4.13]	DHX30
K02369	alpha-1,4-N-acetylglucosaminyltransferase EXTL2 [EC:2.4.1.223]	EXTL2
K05871	protein tyrosine kinase 2 beta [EC:2.7.10.2]	PTK2B, FAK2
K13983	putative helicase MOV10L1 [EC:3.6.4.13]	MOV10L1
K13216	nuclear inhibitor of protein phosphatase 1 [EC:3.1.4.-]	PPP1R8, NIPP1
K14003	prolactin regulatory element-binding protein	PREB, SEC12
K06196
K11109	protection of telomeres protein 1	POT1
K06991
K10521	ankyrin repeat and BTB/POZ domain-containing protein 2	ABTB2
K07912	Ras-related protein Rab-24	RAB24
K08726	soluble epoxide hydrolase [EC:3.3.2.10]	EPHX2
K00288	methylenetetrahydrofolate dehydrogenase (NADP+) / methenyltetrahydrofolate cyclohydrolase / formyltetrahydrofolate synthetase [EC:1.5.1.5 3.5.4.9 6.3.4.3]	MTHFD
K00287	dihydrofolate reductase [EC:1.5.1.3]	folA
K00119		E1.1.99.- [EC:1.1.99.-]
K00119	[EC:1.1.99.-]	E1.1.99.-
K01530	phospholipid-translocating ATPase [EC:3.6.3.1]	E3.6.3.1
K05675	ATP-binding cassette, subfamily D (ALD), member 1	ABCD1, ALD
K15730	cytosolic prostaglandin-E synthase [EC:5.3.99.3]	PTGES3
K09187	histone-lysine N-methyltransferase MLL2 [EC:2.1.1.43]	MLL2, ALR
K04437	filamin	FLNA
K14990	solute carrier family 38 (sodium-coupled neutral amino acid transporter), member 1	SLC38A1, SNAT1, GLNT
K09234	Wilms tumor protein 1	WT1
K00932	propionate kinase [EC:2.7.2.15]	E2.7.2.15, tdcD, pduW
K08138	MFS transporter, SP family, xylose:H+ symportor	xylE
K07956	ADP-ribosylation factor-like 8B	ARL8B
K12355	coniferyl-aldehyde dehydrogenase [EC:1.2.1.68]	REF1
K08866	serine/threonine-protein kinase TTK/MPS1 [EC:2.7.12.1]	TTK, MPS1
K13993	HSP20 family protein	HSP20
K13205	A1 cistron-splicing factor AAR2	AAR2, C20orf4
K03025	DNA-directed RNA polymerase III subunit RPC6	RPC34, POLR3F
K12130	pseudo-response regulator 5	APRR5
K06875
K04710	ceramide synthetase [EC:2.3.1.24]	CERS
K10396	kinesin family member 5	KIF5
K10645	E3 ubiquitin-protein ligase mind-bomb [EC:6.3.2.19]	MIB
K12586	exosome complex component RRP43	RRP43, EXOSC8, OIP2
K08147	MFS transporter, SP family, solute carrier family 2 (facilitated glucose transporter), member 10	SLC2A10, GLUT10
K00783	23S rRNA (pseudouridine1915-N3)-methyltransferase [EC:2.1.1.177]	rlmH
K04420	mitogen-activated protein kinase kinase kinase 2 [EC:2.7.11.25]	MAP3K2, MEKK2
K10659	E3 ubiquitin-protein ligase MARCH4/9/11 [EC:6.3.2.19]	MARCH4_9_11
K01097	N-acylneuraminate-9-phosphatase [EC:3.1.3.29]	NANP
K01091	phosphoglycolate phosphatase [EC:3.1.3.18]	E3.1.3.18, gph
K05644	ATP-binding cassette, subfamily A (ABC1), member 4	ABCA4
K05645	ATP-binding cassette, subfamily A (ABC1), member 7	ABCA7
K12868	pre-mRNA-splicing factor SYF2	SYF2
K03966	NADH dehydrogenase (ubiquinone) 1 beta subcomplex 10 [EC:1.6.5.3 1.6.99.3]	NDUFB10
K13349	Mpv17-like protein	MPV17L
K13698	abhydrolase domain-containing protein 4	ABHD4
K13696
K12839	survival of motor neuron-related-splicing factor 30	SMNDC1, SPF30
K13528	mediator of RNA polymerase II transcription subunit 20	MED20
K12833	pre-mRNA branch site protein p14	SF3B14
K06657	G1/S-specific cyclin PLC2	PCL2
K08851	TP53 regulating kinase [EC:2.7.11.1]	TP53RK, PRPK
K08852	serine/threonine-protein kinase/endoribonuclease IRE1 [EC:2.7.11.1 3.1.26.-]	ERN1
K12345	3-oxo-5-alpha-steroid 4-dehydrogenase 3 [EC:1.3.99.5]	SRD5A3
K12015	tripartite motif-containing protein 39	TRIM39
K08331	autophagy-related protein 13	ATG13
K03627
K00601	phosphoribosylglycinamide formyltransferase [EC:2.1.2.2]	E2.1.2.2
K00049	glyoxylate reductase (NADP+) [EC:1.1.1.79]	E1.1.1.79
K07020
K07101
K01957	glutamyl-tRNA (Gln) amidotransferase [EC:6.3.5.-]	E6.3.5.-
K00556	tRNA (guanosine-2'-O-)-methyltransferase [EC:2.1.1.34]	trmH
K00950	2-amino-4-hydroxy-6-hydroxymethyldihydropteridine diphosphokinase [EC:2.7.6.3]	folK
K14575	AAA family ATPase	AFG2, DRG1, SPATA5
K05099	proto-oncogene tyrosine-protein kinase Met [EC:2.7.10.1]	MET, HGFR
K05099	met proto-oncogene (hepatocyte growth factor receptor) [EC:2.7.10.1] [HSA:4233]	MET
K14409	protein SMG7	SMG7, EST1C
K14400	pre-mRNA cleavage complex 2 protein Pcf11	PCF11
K02153	V-type H+-transporting ATPase subunit H [EC:3.6.3.14]	ATPeVH, ATP6H
K05794
K08957	casein kinase 1, alpha [EC:2.7.11.1]	CSNK1A
K05654	ATP-binding cassette, subfamily B (MDR/TAP), member 3	ABCB3, TAP2
K15002	cytochrome P450, family 6 [EC:1.14.-.-]	CYP6
K06070	protein kinase D [EC:2.7.11.13]	PKD
K12795	suppressor of G2 allele of SKP1	SUGT1, SGT1
K07253	phenylpyruvate tautomerase [EC:5.3.2.1]	MIF
K07250	4-aminobutyrate aminotransferase / (S)-3-amino-2-methylpropionate transaminase [EC:2.6.1.19 2.6.1.22]	gabT
K12489	Arf-GAP with coiled-coil, ANK repeat and PH domain-containing protein	ACAP
K10355	actin, other eukaryote	ACTF
K06124	phosphoethanolamine/phosphocholine phosphatase [EC:3.1.3.75]	PHOSPHO1
K06923
K11266	MAternally affected uncoordination	MAU2
K00706	1,3-beta-glucan synthase [EC:2.4.1.34]	E2.4.1.34
K10401	kinesin family member 18/19	KIF18_19
K10407	kinesin light chain	KLC
K07819	beta-1,3-galactosyltransferase 1 [EC:2.4.1.-]	B3GALT1
K10408	dynein heavy chain, axonemal	DNAH
K03952	NADH dehydrogenase (ubiquinone) 1 alpha subcomplex 8 [EC:1.6.5.3 1.6.99.3]	NDUFA8
K00560	thymidylate synthase [EC:2.1.1.45]	E2.1.1.45, thyA
K05668	ATP-binding cassette, subfamily C (CFTR/MRP), member 5	ABCC5
K02942	large subunit ribosomal protein LP1	RP-LP1, RPLP1
K01763	selenocysteine lyase [EC:4.4.1.16]	SCLY
K01229	lactase-phlorizin hydrolase [EC:3.2.1.108 3.2.1.62]	LCT
K02830	cell cycle checkpoint protein [EC:3.1.11.2]	HRAD1, RAD17
K12259	spermine oxidase [EC:1.5.3.16]	SMOX
K06063	SNW domain-containing protein 1	SNW1, SKIIP, SKIP
K13813	syntaxin 12/13	STX12, STX13
K12472	epidermal growth factor receptor substrate 15	EPS15
K00622	arylamine N-acetyltransferase [EC:2.3.1.5]	nat
K08897	Eph receptor A10 [EC:2.7.10.1]	EPHA10
K07877	Ras-related protein Rab-2A	RAB2A
K08764	sterol carrier protein 2 [EC:2.3.1.176]	SCP2, SCPX
K10419	dynein light chain roadblock-type	DYNLRB, DNCL2
K07820	beta-1,3-galactosyltransferase 2 [EC:2.4.1.-]	B3GALT2
K15181	negative elongation factor C/D	TH1L, NELFD
K01976
K09389	E2F transcription factor 2	E2F2
K15639	cytochrome P450, family 734, subfamily A, polypeptide 1 (PHYB activation tagged suppressor 1) [EC:1.14.-.-]	CYP734A1, BAS1
K15777
K08597	sentrin-specific protease 8 [EC:3.4.22.-]	SENP8, NEDP1, DEN1
K02690	photosystem I P700 chlorophyll a apoprotein A2	psaB
K01575	acetolactate decarboxylase [EC:4.1.1.5]	E4.1.1.5, alsD
K09565	peptidyl-prolyl isomerase F (cyclophilin F) [EC:5.2.1.8]	PPIF
K13337	peroxin-19	PEX19
K02713	photosystem II PsbL protein	psbL
K08370	cytochrome b reductase 1	CYBRD1
K14423	4,4-dimethyl-9beta,19-cyclopropylsterol-4alpha-methyl oxidase [EC:1.14.13.72]	SMO1
K03538	ribonuclease P protein subunit POP4 [EC:3.1.26.5]	POP4, RPP29
K11665	DNA helicase INO80 [EC:3.6.4.12]	INO80, INOC1
K09604	adipocyte-derived leucine aminopeptidase [EC:3.4.11.-]	ARTS1
K06653	CDK inhibitor PHO81	PHO81
K11405	histone deacetylase 8 [EC:3.5.1.98]	HDAC8
K12440	phenolpthiocerol synthesis type-I polyketide synthase A	ppsA
K12442	phenolpthiocerol synthesis type-I polyketide synthase C	ppsC
K12445	trans enoyl reductase [EC:1.3.1.-]	K12445
K11795	nuclear receptor interaction protein	IQWD1, NRIP, ARCAP
K11085	ATP-binding cassette, subfamily B, bacterial MsbA [EC:3.6.3.-]	msbA
K00767	nicotinate-nucleotide pyrophosphorylase (carboxylating) [EC:2.4.2.19]	E2.4.2.19, nadC
K07297	adiponectin receptor	ADIPOR
K10420	dynein light chain Tctex-type 1	DYNLT

## Sheet: k27
KOI	Annotation	Name
K04467	inhibitor of nuclear factor kappa-B kinase subunit alpha [EC:2.7.11.10]	IKBKA, IKKA, CHUK
K13076	delta8-fatty-acid desaturase [EC:1.14.19.4]	SLD
K09597	signal peptide peptidase-like 2B [EC:3.4.23.-]	SPPL2B
K01588	5-(carboxyamino)imidazole ribonucleotide mutase [EC:5.4.99.18]	purE
K02219	cyclin-dependent kinase regulatory subunit CKS1	CKS1
K13278	60kDa lysophospholipase [EC:3.1.1.5 3.1.1.47 3.5.1.1]	ASPG
K12302	MFS transporter, ACS family, solute carrier family 17 (sodium-dependent inorganic phosphate cotransporter), member 6/7/8	SLC17A6_7_8
K07191	MFS transporter, SP family, solute carrier family 2 (facilitated glucose transporter), member 4	SLC2A4, GLUT4
K00988	ATP adenylyltransferase [EC:2.7.7.53]	E2.7.7.53
K06224	hedgehog	HH
K04464	mitogen-activated protein kinase 7 [EC:2.7.11.24]	MAPK7, ERK5
K05592	ATP-dependent RNA helicase DeaD [EC:3.6.4.13]	deaD
K10743	ribonuclease H2 subunit A [EC:3.1.26.4]	RNASEH2A
K10325	ankyrin repeat and SOCS box protein 3	ASB3
K10955	intestinal mucin-2	MUC2
K14332	photosystem I subunit PsaO	psaO
K01829	protein disulfide-isomerase [EC:5.3.4.1]	E5.3.4.1
K15083	DNA repair protein RAD16	RAD16
K09291	nucleoprotein TPR	TPR
K04527	insulin receptor [EC:2.7.10.1] [HSA:3643]	CD220
K04527	insulin receptor [EC:2.7.10.1]	INSR
K08197	MFS transporter, SIT family, siderophore-iron:H+ symporter	ARN
K05109	Eph receptor A8 [EC:2.7.10.1]	EPHA8, EEK
K05103	Eph receptor A2 [EC:2.7.10.1]	EPHA2, ECK
K02111	F-type H+-transporting ATPase subunit alpha [EC:3.6.3.14]	ATPF1A, atpA
K02114	F-type H+-transporting ATPase subunit epsilon [EC:3.6.3.14]	ATPF1E, atpC
K03512	DNA polymerase lambda subunit [EC:2.7.7.7 4.2.99.-]	POLL
K02028	polar amino acid transport system ATP-binding protein [EC:3.6.3.21]	ABC.PA.A
K04984	transient receptor potential cation channel subfamily A member 1	TRPA1, ANKTM1
K10636	autocrine motility factor receptor [EC:6.3.2.19]	AMFR, GP78
K03246	translation initiation factor 3 subunit I	EIF3I
K13863	solute carrier family 7 (cationic amino acid transporter), member 1	SLC7A1, ATRC1
K11647	SWI/SNF-related matrix-associated actin-dependent regulator of chromatin subfamily A member 2/4 [EC:3.6.4.-]	SMARCA2_4
K10594	E3 ubiquitin-protein ligase HERC1 [EC:6.3.2.19]	HERC1
K10596	ubiquitin conjugation factor E4 A [EC:6.3.2.19]	UBE4A
K08994
K11350	bromodomain and PHD finger-containing protein 3	BRPF3
K05925	mRNA (2'-O-methyladenosine-N6-)-methyltransferase [EC:2.1.1.62]	METTL3
K10357	myosin V	MYO5
K14325	RNA-binding protein with serine-rich domain 1	RNPS1
K01836	phosphoacetylglucosamine mutase [EC:5.4.2.3]	E5.4.2.3
K14784	protein CMS1	CMS1
K04683	transcription factor Dp-1	TFDP1
K15452	tRNA pseudouridine synthase 2 [EC:5.4.99.-]	PUS2
K02055	putative spermidine/putrescine transport system substrate-binding protein	ABC.SP.S
K13295	aprataxin and PNK-like factor [EC:4.2.99.18]	APLF
K13106	pre-mRNA-splicing factor CWC26	BUD13, CWC26
K12504	decaprenyl-diphosphate synthase subunit 1 [EC:2.5.1.91]	PDSS1
K03656	ATP-dependent DNA helicase Rep [EC:3.6.4.12]	rep
K03655	ATP-dependent DNA helicase RecG [EC:3.6.4.12]	recG
K12433	polyketide synthase 5	pks5
K11293	protein HIRA/HIR1	HIRA, HIR1
K11294	nucleolin	NCL, NSR1
K00757	uridine phosphorylase [EC:2.4.2.3]	E2.4.2.3, udp
K07887	Ras-related protein Rab-5A	RAB5A
K08511	vesicle-associated membrane protein 72	ATVAMP72
K05676	ATP-binding cassette, subfamily D (ALD), member 2	ABCD2, ALDL1
K01244	5'-methylthioadenosine nucleosidase [EC:3.2.2.16]	MTN
K14267	N-succinyldiaminopimelate aminotransferase [EC:2.6.1.17]	dapC
K08200	MFS transporter, OCT family, solute carrier family 22 (organic cation transporter), member 3	SLC22A3, OCT3
K01333	complement factor I [EC:3.4.21.45]	CFI
K15199	general transcription factor 3C polypeptide 1	GTF3C1
K05121	TEK tyrosine kinase, endothelial [EC:2.7.10.1] [HSA:7010]	CD202b
K05121	endothelial-specific receptor tyrosine kinase [EC:2.7.10.1]	TEK, TIE2
K05129	muscle, skeletal, receptor tyrosine kinase [EC:2.7.10.1]	MUSK
K00147	glutamate-5-semialdehyde dehydrogenase [EC:1.2.1.41]	proA
K14001	nucleotide exchange factor SIL1	SIL1, SLS1
K10900	werner syndrome ATP-dependent helicase [EC:3.6.4.12]	WRN, RECQL2
K03316
K05661	ATP-binding cassette, subfamily B (MDR/TAP), member 6	ABCB6
K05662	ATP-binding cassette, subfamily B (MDR/TAP), member 7	ABCB7
K14715	solute carrier family 39 (zinc transporter), member 9	SLC39A9, ZIP9
K13110	microfibrillar-associated protein 1	MFAP1
K09641	transmembrane protease, serine 11D [EC:3.4.21.-]	TMPRSS11D
K09487	heat shock protein 90kDa beta	HSP90B, TRA1
K04366	RAF proto-oncogene serine/threonine-protein kinase [EC:2.7.11.1]	RAF1
K06306
K11175	phosphoribosylglycinamide formyltransferase 1 [EC:2.1.2.2]	purN
K01923	phosphoribosylaminoimidazole-succinocarboxamide synthase [EC:6.3.2.6]	purC
K15505	DNA repair protein RAD5 [EC:3.6.4.-]	RAD5
K15503	serine/threonine-protein phosphatase 6 regulatory ankyrin repeat subunit B	ANKRD44
K09008
K04406	mitogen-activated protein kinase kinase kinase kinase 3 [EC:2.7.11.1]	MAP4K3, GLK
K03000	DNA-directed RNA polymerase I subunit RPA12	RPA12, ZNRD1
K15105	solute carrier family 25 (mitochondrial aspartate/glutamate transporter), member 12/13	SLC25A12_13, AGC
K00812	aspartate aminotransferase [EC:2.6.1.1]	E2.6.1.1A, aspB
K15271	ATP-dependent DNA helicase HFM1/MER3 [EC:3.6.4.12]	HFM1, MER3
K03306
K03233	elongation factor 1-gamma	EEF1G
K12410	NAD-dependent deacetylase [EC:3.5.1.-]	npdA
K03127	transcription initiation factor TFIID subunit 13	TAF13
K08835	oxidative-stress responsive protein 1 [EC:2.7.11.1]	OXSR1, OSR1
K03541	photosystem II 10kDa protein	psbR
K10442	kelch-like protein 1/4/5	KLHL1_4_5
K07955	ADP-ribosylation factor-like 8A	ARL8A
K10707
K07428	cytochrome P450, family 4, subfamily X [EC:1.14.14.1]	CYP4X
K11540	carbamoyl-phosphate synthase / aspartate carbamoyltransferase / dihydroorotase [EC:6.3.5.5 2.1.3.2 3.5.2.3]	CAD
K10362	myosin XVIII	MYO18
K00226	dihydroorotate dehydrogenase (fumarate) [EC:1.3.98.1]	pyrD
K15043	importin subunit alpha-2	KPNA2
K11436	protein arginine N-methyltransferase 3 [EC:2.1.1.-]	PRMT3
K11437	protein arginine N-methyltransferase 6 [EC:2.1.1.-]	PRMT6
K08833	mitogen-activated protein kinase kinase kinase kinase 5 [EC:2.7.11.1]	MAP4K5, KHS1
K15865
K04367	proto-oncogene serine/threonine-protein kinase mos [EC:2.7.11.1]	MOS
K05361	phospholipid-hydroperoxide glutathione peroxidase [EC:1.11.1.12]	E1.11.1.12
K02887	large subunit ribosomal protein L20	RP-L20, rplT
K03939	NADH dehydrogenase (ubiquinone) Fe-S protein 6 [EC:1.6.5.3 1.6.99.3]	NDUFS6
K01852	lanosterol synthase [EC:5.4.99.7]	E5.4.99.7, LSS, ERG7
K09529	DnaJ homolog subfamily C member 9	DNAJC9
K01520	dUTP pyrophosphatase [EC:3.6.1.23]	E3.6.1.23, dut
K03113	translation initiation factor 1	EIF1, SUI1
K11975	E3 ubiquitin-protein ligase RNF144 [EC:6.3.2.19]	RNF144
K06545	CD163 antigen [HSA:9332]	CD163
K11394	hydroxyproline oxidase [EC:1.5.-.-]	PRODH2
K00308	N1-acetylpolyamine oxidase [EC:1.5.3.13]	PAOX
K11809	glucose-1,6-bisphosphate synthase [EC:2.7.1.106]	PGM2L1
K10603	autoimmune regulator	AIRE
K15443	tRNA (guanine-N(7)-)-methyltransferase subunit TRM82	TRM82, WDR4
K01878	glycyl-tRNA synthetase alpha chain [EC:6.1.1.14]	glyQ
K15075	DNA repair/transcription protein MET18/MMS19	MET18, MMS19
K10739	replication factor A2	RFA2, RPA2
K13724	aminopeptidase Q [EC:3.4.11.-]	AQPEP
K03965	NADH dehydrogenase (ubiquinone) 1 beta subcomplex 9 [EC:1.6.5.3 1.6.99.3]	NDUFB9
K01305	beta-aspartyl-dipeptidase (metallo-type) [EC:3.4.19.-]	iadA
K05680	ATP-binding cassette, subfamily G (WHITE), member 4	ABCG4
K05684	ATP-binding cassette, subfamily G (WHITE), member 8 (sterolin 2)	ABCG8
K05197	glutamate receptor 1	GRIA1
K09207	krueppel-like factor 6/7	KLF6_7
K13093	HIV Tat-specific factor 1	HTATSF1
K09511	DnaJ homolog subfamily B member 5 Cytoplasm	DNAJB5
K05350	beta-glucosidase [EC:3.2.1.21]	bglB
K12166	E3 ubiquitin-protein ligase HACE1 [EC:6.3.2.19]	HACE1
K10768	alkylated DNA repair protein alkB homolog 6 [EC:1.14.11.-]	ALKBH6
K03108	signal recognition particle subunit SRP72	SRP72
K02266	cytochrome c oxidase subunit 6a	COX6A
K07200	5'-AMP-activated protein kinase, regulatory gamma subunit	PRKAG
K12611	mRNA-decapping enzyme 1B [EC:3.-.-.-]	DCP1B
K12610	mRNA-decapping enzyme 1A [EC:3.-.-.-]	DCP1A
K10839	UV excision repair protein RAD23	RAD23, HR23
K10838	xeroderma pigmentosum group C-complementing protein	XPC
K11231	osomolarity two-component system, sensor histidine kinase SLN1 [EC:2.7.13.3]	SLN1
K03631	DNA repair protein RecN (Recombination protein N)	recN
K08488	syntaxin 7	STX7
K05695	protein tyrosine phosphatase, receptor type, F [EC:3.1.3.48]	PTPRF, LAR
K01511	ectonucleoside triphosphate diphosphohydrolase 5/6 [EC:3.6.1.6]	ENTPD5_6
K00912	tetraacyldisaccharide 4'-kinase [EC:2.7.1.130]	lpxK
K05033	ATP-binding cassette subfamily C (CFTR/MRP) member 9	ABCC9, SUR2
K02503
K09507	DnaJ homolog subfamily B member 1	DNAJB1
K09507	DnaJ homolog subfamily B member 1 Cytoplasm	DNAJB1
K02426
K03351	anaphase-promoting complex subunit 4	APC4
K08800	NUAK family, SNF1-like kinase [EC:2.7.11.1]	NUAK
K12116	flavin-binding kelch repeat F-box protein 1	FKF1
K03179	4-hydroxybenzoate octaprenyltransferase [EC:2.5.1.-]	ubiA
K12573	ribonuclease R [EC:3.1.-.-]	rnr, vacB
K12023	tripartite motif-containing protein 47	TRIM47
K03007	DNA-directed RNA polymerases I, II, and III subunit RPABC5	RPB10, POLR2L
K10994	cell cycle checkpoint control protein RAD9A [EC:3.1.11.2]	RAD9A
K10443	kelch-like protein 2/3	KLHL2_3
K12623	U6 snRNA-associated Sm-like protein LSm4	LSM4
K10847	DNA-repair protein complementing XP-A cells	XPA
K07364	tec protein tyrosine kinase [EC:2.7.10.2]	TEC
K10669	2'-phosphotransferase [EC:2.7.1.160]	TRPT1, TPT1
K03131	transcription initiation factor TFIID subunit 6	TAF6
K00079	carbonyl reductase 1 [EC:1.1.1.184 1.1.1.189 1.1.1.197]	CBR1
K00107	D-arabinono-1,4-lactone oxidase [EC:1.1.3.37]	E1.1.3.37
K01506		E3.5.-.- [EC:3.5.-.-]
K04751	nitrogen regulatory protein P-II 1	glnB
K14800	pre-rRNA-processing protein TSR2	TSR2
K15724
K05755	actin related protein 2/3 complex, subunit 4	ARPC4
K15901
K13168	splicing factor, arginine/serine-rich 16	SFRS16
K01432	arylformamidase [EC:3.5.1.9]	AFMID
K08051
K14297	nuclear pore complex protein Nup98-Nup96	NUP98, ADAR2
K02292	beta-carotene ketolase (CrtO type)	crtO
K13160	heterogeneous nuclear ribonucleoprotein Q	SYNCRIP, HNRPQ
K13184	ATP-dependent RNA helicase A [EC:3.6.4.13]	DHX9
K13185	ATP-dependent RNA helicase DHX30 [EC:3.6.4.13]	DHX30
K13183	ATP-dependent RNA helicase DDX50 [EC:3.6.4.13]	DDX50
K02369	alpha-1,4-N-acetylglucosaminyltransferase EXTL2 [EC:2.4.1.223]	EXTL2
K05871	protein tyrosine kinase 2 beta [EC:2.7.10.2]	PTK2B, FAK2
K13983	putative helicase MOV10L1 [EC:3.6.4.13]	MOV10L1
K13216	nuclear inhibitor of protein phosphatase 1 [EC:3.1.4.-]	PPP1R8, NIPP1
K13210	far upstream element-binding protein	FUBP
K14003	prolactin regulatory element-binding protein	PREB, SEC12
K06196
K11109	protection of telomeres protein 1	POT1
K06991
K10521	ankyrin repeat and BTB/POZ domain-containing protein 2	ABTB2
K07912	Ras-related protein Rab-24	RAB24
K08726	soluble epoxide hydrolase [EC:3.3.2.10]	EPHX2
K00288	methylenetetrahydrofolate dehydrogenase (NADP+) / methenyltetrahydrofolate cyclohydrolase / formyltetrahydrofolate synthetase [EC:1.5.1.5 3.5.4.9 6.3.4.3]	MTHFD
K00287	dihydrofolate reductase [EC:1.5.1.3]	folA
K00119		E1.1.99.- [EC:1.1.99.-]
K00119	[EC:1.1.99.-]	E1.1.99.-
K01534	Cd2+/Zn2+-exporting ATPase [EC:3.6.3.3 3.6.3.5]	zntA
K05675	ATP-binding cassette, subfamily D (ALD), member 1	ABCD1, ALD
K15730	cytosolic prostaglandin-E synthase [EC:5.3.99.3]	PTGES3
K09187	histone-lysine N-methyltransferase MLL2 [EC:2.1.1.43]	MLL2, ALR
K04437	filamin	FLNA
K09234	Wilms tumor protein 1	WT1
K00932	propionate kinase [EC:2.7.2.15]	E2.7.2.15, tdcD, pduW
K01087	trehalose-phosphatase [EC:3.1.3.12]	E3.1.3.12, otsB
K08138	MFS transporter, SP family, xylose:H+ symportor	xylE
K07956	ADP-ribosylation factor-like 8B	ARL8B
K12355	coniferyl-aldehyde dehydrogenase [EC:1.2.1.68]	REF1
K08866	serine/threonine-protein kinase TTK/MPS1 [EC:2.7.12.1]	TTK, MPS1
K13993	HSP20 family protein	HSP20
K03025	DNA-directed RNA polymerase III subunit RPC6	RPC34, POLR3F
K06619	proto-oncogene tyrosine-protein kinase ABL1 [EC:2.7.10.2]	ABL1
K12130	pseudo-response regulator 5	APRR5
K12133	LATE ELONGATED HYPOCOTYL	LHY
K04710	ceramide synthetase [EC:2.3.1.24]	CERS
K10396	kinesin family member 5	KIF5
K11841	ubiquitin carboxyl-terminal hydrolase 10 [EC:3.1.2.15]	USP10, UBP3
K12586	exosome complex component RRP43	RRP43, EXOSC8, OIP2
K04420	mitogen-activated protein kinase kinase kinase 2 [EC:2.7.11.25]	MAP3K2, MEKK2
K00941	hydroxymethylpyrimidine/phosphomethylpyrimidine kinase [EC:2.7.1.49 2.7.4.7]	thiD
K10659	E3 ubiquitin-protein ligase MARCH4/9/11 [EC:6.3.2.19]	MARCH4_9_11
K01097	N-acylneuraminate-9-phosphatase [EC:3.1.3.29]	NANP
K01091	phosphoglycolate phosphatase [EC:3.1.3.18]	E3.1.3.18, gph
K05644	ATP-binding cassette, subfamily A (ABC1), member 4	ABCA4
K13349	Mpv17-like protein	MPV17L
K13698	abhydrolase domain-containing protein 4	ABHD4
K13696
K13528	mediator of RNA polymerase II transcription subunit 20	MED20
K12833	pre-mRNA branch site protein p14	SF3B14
K03362	F-box and WD-40 domain protein 1/11	FBXW1_11, BTRC, beta-TRCP
K06657	G1/S-specific cyclin PLC2	PCL2
K08851	TP53 regulating kinase [EC:2.7.11.1]	TP53RK, PRPK
K08852	serine/threonine-protein kinase/endoribonuclease IRE1 [EC:2.7.11.1 3.1.26.-]	ERN1
K03537	ribonuclease P/MRP protein subunit POP5 [EC:3.1.26.5]	POP5
K12015	tripartite motif-containing protein 39	TRIM39
K08331	autophagy-related protein 13	ATG13
K03627
K00049	glyoxylate reductase (NADP+) [EC:1.1.1.79]	E1.1.1.79
K07020
K04410	p21-activated kinase 2 [EC:2.7.11.1]	PAK2
K07101
K01957	glutamyl-tRNA (Gln) amidotransferase [EC:6.3.5.-]	E6.3.5.-
K15684	bifunctional apoptosis regulator	BFAR
K00556	tRNA (guanosine-2'-O-)-methyltransferase [EC:2.1.1.34]	trmH
K00950	2-amino-4-hydroxy-6-hydroxymethyldihydropteridine diphosphokinase [EC:2.7.6.3]	folK
K14575	AAA family ATPase	AFG2, DRG1, SPATA5
K05099	proto-oncogene tyrosine-protein kinase Met [EC:2.7.10.1]	MET, HGFR
K05099	met proto-oncogene (hepatocyte growth factor receptor) [EC:2.7.10.1] [HSA:4233]	MET
K14409	protein SMG7	SMG7, EST1C
K14400	pre-mRNA cleavage complex 2 protein Pcf11	PCF11
K02153	V-type H+-transporting ATPase subunit H [EC:3.6.3.14]	ATPeVH, ATP6H
K05794
K08957	casein kinase 1, alpha [EC:2.7.11.1]	CSNK1A
K13534	patatin-like phospholipase domain-containing protein 3 [EC:3.1.1.3 2.3.1.-]	PNPLA3
K00061	retinol dehydrogenase [EC:1.1.1.-]	RDH5
K05654	ATP-binding cassette, subfamily B (MDR/TAP), member 3	ABCB3, TAP2
K15002	cytochrome P450, family 6 [EC:1.14.-.-]	CYP6
K06070	protein kinase D [EC:2.7.11.13]	PKD
K12795	suppressor of G2 allele of SKP1	SUGT1, SGT1
K07253	phenylpyruvate tautomerase [EC:5.3.2.1]	MIF
K07250	4-aminobutyrate aminotransferase / (S)-3-amino-2-methylpropionate transaminase [EC:2.6.1.19 2.6.1.22]	gabT
K12489	Arf-GAP with coiled-coil, ANK repeat and PH domain-containing protein	ACAP
K10355	actin, other eukaryote	ACTF
K06124	phosphoethanolamine/phosphocholine phosphatase [EC:3.1.3.75]	PHOSPHO1
K06923
K11266	MAternally affected uncoordination	MAU2
K00706	1,3-beta-glucan synthase [EC:2.4.1.34]	E2.4.1.34
K10401	kinesin family member 18/19	KIF18_19
K10407	kinesin light chain	KLC
K10408	dynein heavy chain, axonemal	DNAH
K03952	NADH dehydrogenase (ubiquinone) 1 alpha subcomplex 8 [EC:1.6.5.3 1.6.99.3]	NDUFA8
K00560	thymidylate synthase [EC:2.1.1.45]	E2.1.1.45, thyA
K05668	ATP-binding cassette, subfamily C (CFTR/MRP), member 5	ABCC5
K01763	selenocysteine lyase [EC:4.4.1.16]	SCLY
K02830	cell cycle checkpoint protein [EC:3.1.11.2]	HRAD1, RAD17
K12259	spermine oxidase [EC:1.5.3.16]	SMOX
K06063	SNW domain-containing protein 1	SNW1, SKIIP, SKIP
K12472	epidermal growth factor receptor substrate 15	EPS15
K08897	Eph receptor A10 [EC:2.7.10.1]	EPHA10
K07877	Ras-related protein Rab-2A	RAB2A
K08764	sterol carrier protein 2 [EC:2.3.1.176]	SCP2, SCPX
K10419	dynein light chain roadblock-type	DYNLRB, DNCL2
K07820	beta-1,3-galactosyltransferase 2 [EC:2.4.1.-]	B3GALT2
K15181	negative elongation factor C/D	TH1L, NELFD
K01976
K00486	kynurenine 3-monooxygenase [EC:1.14.13.9]	E1.14.13.9
K09389	E2F transcription factor 2	E2F2
K15639	cytochrome P450, family 734, subfamily A, polypeptide 1 (PHYB activation tagged suppressor 1) [EC:1.14.-.-]	CYP734A1, BAS1
K15777
K08597	sentrin-specific protease 8 [EC:3.4.22.-]	SENP8, NEDP1, DEN1
K02690	photosystem I P700 chlorophyll a apoprotein A2	psaB
K14557	U3 small nucleolar RNA-associated protein 6	UTP6
K00884	N-acetylglucosamine kinase [EC:2.7.1.59]	nagK, NAGK
K13337	peroxin-19	PEX19
K02713	photosystem II PsbL protein	psbL
K08370	cytochrome b reductase 1	CYBRD1
K14423	4,4-dimethyl-9beta,19-cyclopropylsterol-4alpha-methyl oxidase [EC:1.14.13.72]	SMO1
K03538	ribonuclease P protein subunit POP4 [EC:3.1.26.5]	POP4, RPP29
K00306	sarcosine oxidase / L-pipecolate oxidase [EC:1.5.3.1 1.5.3.7]	PIPOX
K11665	DNA helicase INO80 [EC:3.6.4.12]	INO80, INOC1
K09604	adipocyte-derived leucine aminopeptidase [EC:3.4.11.-]	ARTS1
K06653	CDK inhibitor PHO81	PHO81
K11405	histone deacetylase 8 [EC:3.5.1.98]	HDAC8
K12440	phenolpthiocerol synthesis type-I polyketide synthase A	ppsA
K12445	trans enoyl reductase [EC:1.3.1.-]	K12445
K11795	nuclear receptor interaction protein	IQWD1, NRIP, ARCAP
K11085	ATP-binding cassette, subfamily B, bacterial MsbA [EC:3.6.3.-]	msbA
K00767	nicotinate-nucleotide pyrophosphorylase (carboxylating) [EC:2.4.2.19]	E2.4.2.19, nadC
K07749	formyl-CoA transferase [EC:2.8.3.16]	frc
K07297	adiponectin receptor	ADIPOR
K10420	dynein light chain Tctex-type 1	DYNLT

## Sheet: k29
KOI	Annotation	Name
K04467	inhibitor of nuclear factor kappa-B kinase subunit alpha [EC:2.7.11.10]	IKBKA, IKKA, CHUK
K13076	delta8-fatty-acid desaturase [EC:1.14.19.4]	SLD
K01588	5-(carboxyamino)imidazole ribonucleotide mutase [EC:5.4.99.18]	purE
K15434	protein FAM98B	FAM98B
K13278	60kDa lysophospholipase [EC:3.1.1.5 3.1.1.47 3.5.1.1]	ASPG
K12302	MFS transporter, ACS family, solute carrier family 17 (sodium-dependent inorganic phosphate cotransporter), member 6/7/8	SLC17A6_7_8
K07191	MFS transporter, SP family, solute carrier family 2 (facilitated glucose transporter), member 4	SLC2A4, GLUT4
K00988	ATP adenylyltransferase [EC:2.7.7.53]	E2.7.7.53
K06224	hedgehog	HH
K04464	mitogen-activated protein kinase 7 [EC:2.7.11.24]	MAPK7, ERK5
K05592	ATP-dependent RNA helicase DeaD [EC:3.6.4.13]	deaD
K10743	ribonuclease H2 subunit A [EC:3.1.26.4]	RNASEH2A
K10325	ankyrin repeat and SOCS box protein 3	ASB3
K10955	intestinal mucin-2	MUC2
K14332	photosystem I subunit PsaO	psaO
K01829	protein disulfide-isomerase [EC:5.3.4.1]	E5.3.4.1
K15083	DNA repair protein RAD16	RAD16
K09291	nucleoprotein TPR	TPR
K08197	MFS transporter, SIT family, siderophore-iron:H+ symporter	ARN
K05109	Eph receptor A8 [EC:2.7.10.1]	EPHA8, EEK
K05107	Eph receptor A6 [EC:2.7.10.1]	EPHA6, EHK2
K05103	Eph receptor A2 [EC:2.7.10.1]	EPHA2, ECK
K02111	F-type H+-transporting ATPase subunit alpha [EC:3.6.3.14]	ATPF1A, atpA
K02114	F-type H+-transporting ATPase subunit epsilon [EC:3.6.3.14]	ATPF1E, atpC
K03512	DNA polymerase lambda subunit [EC:2.7.7.7 4.2.99.-]	POLL
K10636	autocrine motility factor receptor [EC:6.3.2.19]	AMFR, GP78
K13863	solute carrier family 7 (cationic amino acid transporter), member 1	SLC7A1, ATRC1
K09931
K11647	SWI/SNF-related matrix-associated actin-dependent regulator of chromatin subfamily A member 2/4 [EC:3.6.4.-]	SMARCA2_4
K10594	E3 ubiquitin-protein ligase HERC1 [EC:6.3.2.19]	HERC1
K10596	ubiquitin conjugation factor E4 A [EC:6.3.2.19]	UBE4A
K11350	bromodomain and PHD finger-containing protein 3	BRPF3
K05925	mRNA (2'-O-methyladenosine-N6-)-methyltransferase [EC:2.1.1.62]	METTL3
K10357	myosin V	MYO5
K01836	phosphoacetylglucosamine mutase [EC:5.4.2.3]	E5.4.2.3
K14784	protein CMS1	CMS1
K04683	transcription factor Dp-1	TFDP1
K02909	large subunit ribosomal protein L31	RP-L31, rpmE
K02695	photosystem I subunit VI	psaH
K14454	aspartate aminotransferase, cytoplasmic [EC:2.6.1.1]	GOT1
K15452	tRNA pseudouridine synthase 2 [EC:5.4.99.-]	PUS2
K02055	putative spermidine/putrescine transport system substrate-binding protein	ABC.SP.S
K13295	aprataxin and PNK-like factor [EC:4.2.99.18]	APLF
K13106	pre-mRNA-splicing factor CWC26	BUD13, CWC26
K12504	decaprenyl-diphosphate synthase subunit 1 [EC:2.5.1.91]	PDSS1
K03656	ATP-dependent DNA helicase Rep [EC:3.6.4.12]	rep
K03655	ATP-dependent DNA helicase RecG [EC:3.6.4.12]	recG
K12433	polyketide synthase 5	pks5
K11294	nucleolin	NCL, NSR1
K00757	uridine phosphorylase [EC:2.4.2.3]	E2.4.2.3, udp
K07889	Ras-related protein Rab-5C	RAB5C
K07887	Ras-related protein Rab-5A	RAB5A
K08511	vesicle-associated membrane protein 72	ATVAMP72
K05676	ATP-binding cassette, subfamily D (ALD), member 2	ABCD2, ALDL1
K02138	F-type H+-transporting ATPase subunit d [EC:3.6.3.14]	ATPeFD, ATP5H
K01244	5'-methylthioadenosine nucleosidase [EC:3.2.2.16]	MTN
K14267	N-succinyldiaminopimelate aminotransferase [EC:2.6.1.17]	dapC
K08200	MFS transporter, OCT family, solute carrier family 22 (organic cation transporter), member 3	SLC22A3, OCT3
K01333	complement factor I [EC:3.4.21.45]	CFI
K15199	general transcription factor 3C polypeptide 1	GTF3C1
K05129	muscle, skeletal, receptor tyrosine kinase [EC:2.7.10.1]	MUSK
K00147	glutamate-5-semialdehyde dehydrogenase [EC:1.2.1.41]	proA
K05019	chloride channel, nucleotide-sensitive, 1A	CLNS1A
K14001	nucleotide exchange factor SIL1	SIL1, SLS1
K10900	werner syndrome ATP-dependent helicase [EC:3.6.4.12]	WRN, RECQL2
K03316
K05661	ATP-binding cassette, subfamily B (MDR/TAP), member 6	ABCB6
K05662	ATP-binding cassette, subfamily B (MDR/TAP), member 7	ABCB7
K14645	serine protease [EC:3.4.21.-]	K14645
K14715	solute carrier family 39 (zinc transporter), member 9	SLC39A9, ZIP9
K13110	microfibrillar-associated protein 1	MFAP1
K09641	transmembrane protease, serine 11D [EC:3.4.21.-]	TMPRSS11D
K03137	transcription initiation factor TFIIE subunit beta	TFIIE2, GTF2E2, TFA2
K10570	DNA excision repair protein ERCC-8	ERCC8, CKN1, CSA
K06306
K11175	phosphoribosylglycinamide formyltransferase 1 [EC:2.1.2.2]	purN
K15505	DNA repair protein RAD5 [EC:3.6.4.-]	RAD5
K11786	ATP-dependent helicase STH1/SNF2 [EC:3.6.4.-]	STH1_SNF2
K03000	DNA-directed RNA polymerase I subunit RPA12	RPA12, ZNRD1
K15105	solute carrier family 25 (mitochondrial aspartate/glutamate transporter), member 12/13	SLC25A12_13, AGC
K00812	aspartate aminotransferase [EC:2.6.1.1]	E2.6.1.1A, aspB
K15271	ATP-dependent DNA helicase HFM1/MER3 [EC:3.6.4.12]	HFM1, MER3
K02127	F-type H+-transporting ATPase subunit b [EC:3.6.3.14]	ATPeF0B, ATP5F1
K14704	solute carrier family 26 (sulfate anion transporter), member 6	SLC26A6
K03233	elongation factor 1-gamma	EEF1G
K12410	NAD-dependent deacetylase [EC:3.5.1.-]	npdA
K03127	transcription initiation factor TFIID subunit 13	TAF13
K08835	oxidative-stress responsive protein 1 [EC:2.7.11.1]	OXSR1, OSR1
K03541	photosystem II 10kDa protein	psbR
K10442	kelch-like protein 1/4/5	KLHL1_4_5
K07955	ADP-ribosylation factor-like 8A	ARL8A
K10707
K07428	cytochrome P450, family 4, subfamily X [EC:1.14.14.1]	CYP4X
K11540	carbamoyl-phosphate synthase / aspartate carbamoyltransferase / dihydroorotase [EC:6.3.5.5 2.1.3.2 3.5.2.3]	CAD
K10362	myosin XVIII	MYO18
K00226	dihydroorotate dehydrogenase (fumarate) [EC:1.3.98.1]	pyrD
K06147	ATP-binding cassette, subfamily B, bacterial	ABCB-BAC
K11436	protein arginine N-methyltransferase 3 [EC:2.1.1.-]	PRMT3
K11437	protein arginine N-methyltransferase 6 [EC:2.1.1.-]	PRMT6
K08833	mitogen-activated protein kinase kinase kinase kinase 5 [EC:2.7.11.1]	MAP4K5, KHS1
K15865
K04367	proto-oncogene serine/threonine-protein kinase mos [EC:2.7.11.1]	MOS
K05361	phospholipid-hydroperoxide glutathione peroxidase [EC:1.11.1.12]	E1.11.1.12
K02887	large subunit ribosomal protein L20	RP-L20, rplT
K02088	cyclin-dependent kinase 3 [EC:2.7.11.22]	CDK3
K03939	NADH dehydrogenase (ubiquinone) Fe-S protein 6 [EC:1.6.5.3 1.6.99.3]	NDUFS6
K01852	lanosterol synthase [EC:5.4.99.7]	E5.4.99.7, LSS, ERG7
K09529	DnaJ homolog subfamily C member 9	DNAJC9
K01520	dUTP pyrophosphatase [EC:3.6.1.23]	E3.6.1.23, dut
K03113	translation initiation factor 1	EIF1, SUI1
K06545	CD163 antigen [HSA:9332]	CD163
K08796	BR serine/threonine kinase [EC:2.7.11.1]	BRSK
K11394	hydroxyproline oxidase [EC:1.5.-.-]	PRODH2
K14489	arabidopsis histidine kinase 2/3/4 (cytokinin receptor) [EC:2.7.13.3]	AHK2_3_4
K00308	N1-acetylpolyamine oxidase [EC:1.5.3.13]	PAOX
K11809	glucose-1,6-bisphosphate synthase [EC:2.7.1.106]	PGM2L1
K10603	autoimmune regulator	AIRE
K15443	tRNA (guanine-N(7)-)-methyltransferase subunit TRM82	TRM82, WDR4
K01878	glycyl-tRNA synthetase alpha chain [EC:6.1.1.14]	glyQ
K15075	DNA repair/transcription protein MET18/MMS19	MET18, MMS19
K10739	replication factor A2	RFA2, RPA2
K13724	aminopeptidase Q [EC:3.4.11.-]	AQPEP
K03965	NADH dehydrogenase (ubiquinone) 1 beta subcomplex 9 [EC:1.6.5.3 1.6.99.3]	NDUFB9
K05680	ATP-binding cassette, subfamily G (WHITE), member 4	ABCG4
K05684	ATP-binding cassette, subfamily G (WHITE), member 8 (sterolin 2)	ABCG8
K05197	glutamate receptor 1	GRIA1
K09207	krueppel-like factor 6/7	KLF6_7
K09511	DnaJ homolog subfamily B member 5 Cytoplasm	DNAJB5
K03323	solute carrier family 29 (equilibrative nucleoside transporter), member 4	SLC29A4, ENT4
K13966
K12166	E3 ubiquitin-protein ligase HACE1 [EC:6.3.2.19]	HACE1
K10768	alkylated DNA repair protein alkB homolog 6 [EC:1.14.11.-]	ALKBH6
K03109	signal recognition particle subunit SRP9	SRP9
K03108	signal recognition particle subunit SRP72	SRP72
K07200	5'-AMP-activated protein kinase, regulatory gamma subunit	PRKAG
K12610	mRNA-decapping enzyme 1A [EC:3.-.-.-]	DCP1A
K10839	UV excision repair protein RAD23	RAD23, HR23
K10838	xeroderma pigmentosum group C-complementing protein	XPC
K11231	osomolarity two-component system, sensor histidine kinase SLN1 [EC:2.7.13.3]	SLN1
K05766	slingshot	SSH
K10728	topoisomerase (DNA) II binding protein 1	TOPBP1
K08249	hydroxymandelonitrile lyase [EC:4.1.2.11]	E4.1.2.11
K03631	DNA repair protein RecN (Recombination protein N)	recN
K08488	syntaxin 7	STX7
K05695	protein tyrosine phosphatase, receptor type, F [EC:3.1.3.48]	PTPRF, LAR
K00912	tetraacyldisaccharide 4'-kinase [EC:2.7.1.130]	lpxK
K08066	nuclear transcription factor Y, gamma	NFYC
K09507	DnaJ homolog subfamily B member 1	DNAJB1
K09507	DnaJ homolog subfamily B member 1 Cytoplasm	DNAJB1
K02426
K03351	anaphase-promoting complex subunit 4	APC4
K08800	NUAK family, SNF1-like kinase [EC:2.7.11.1]	NUAK
K12116	flavin-binding kelch repeat F-box protein 1	FKF1
K12573	ribonuclease R [EC:3.1.-.-]	rnr, vacB
K12023	tripartite motif-containing protein 47	TRIM47
K03007	DNA-directed RNA polymerases I, II, and III subunit RPABC5	RPB10, POLR2L
K10994	cell cycle checkpoint control protein RAD9A [EC:3.1.11.2]	RAD9A
K10443	kelch-like protein 2/3	KLHL2_3
K12623	U6 snRNA-associated Sm-like protein LSm4	LSM4
K15426	serine/threonine-protein phosphatase 4 regulatory subunit 4	PPP4R4
K10847	DNA-repair protein complementing XP-A cells	XPA
K07364	tec protein tyrosine kinase [EC:2.7.10.2]	TEC
K10669	2'-phosphotransferase [EC:2.7.1.160]	TRPT1, TPT1
K03131	transcription initiation factor TFIID subunit 6	TAF6
K00078	dihydrodiol dehydrogenase / D-xylose 1-dehydrogenase (NADP) [EC:1.3.1.20 1.1.1.179]	DHDH
K00079	carbonyl reductase 1 [EC:1.1.1.184 1.1.1.189 1.1.1.197]	CBR1
K00107	D-arabinono-1,4-lactone oxidase [EC:1.1.3.37]	E1.1.3.37
K01506		E3.5.-.- [EC:3.5.-.-]
K05759	profilin	PFN
K15724
K05755	actin related protein 2/3 complex, subunit 4	ARPC4
K15901
K13168	splicing factor, arginine/serine-rich 16	SFRS16
K01432	arylformamidase [EC:3.5.1.9]	AFMID
K08051
K02292	beta-carotene ketolase (CrtO type)	crtO
K13160	heterogeneous nuclear ribonucleoprotein Q	SYNCRIP, HNRPQ
K13187	RNA-binding protein 4	RBM4
K13184	ATP-dependent RNA helicase A [EC:3.6.4.13]	DHX9
K13185	ATP-dependent RNA helicase DHX30 [EC:3.6.4.13]	DHX30
K13183	ATP-dependent RNA helicase DDX50 [EC:3.6.4.13]	DDX50
K02369	alpha-1,4-N-acetylglucosaminyltransferase EXTL2 [EC:2.4.1.223]	EXTL2
K13983	putative helicase MOV10L1 [EC:3.6.4.13]	MOV10L1
K13216	nuclear inhibitor of protein phosphatase 1 [EC:3.1.4.-]	PPP1R8, NIPP1
K13210	far upstream element-binding protein	FUBP
K08908	light-harvesting complex I chlorophyll a/b binding protein 2	LHCA2
K14003	prolactin regulatory element-binding protein	PREB, SEC12
K06196
K11109	protection of telomeres protein 1	POT1
K06991
K10521	ankyrin repeat and BTB/POZ domain-containing protein 2	ABTB2
K07912	Ras-related protein Rab-24	RAB24
K08726	soluble epoxide hydrolase [EC:3.3.2.10]	EPHX2
K00288	methylenetetrahydrofolate dehydrogenase (NADP+) / methenyltetrahydrofolate cyclohydrolase / formyltetrahydrofolate synthetase [EC:1.5.1.5 3.5.4.9 6.3.4.3]	MTHFD
K00287	dihydrofolate reductase [EC:1.5.1.3]	folA
K00119		E1.1.99.- [EC:1.1.99.-]
K00119	[EC:1.1.99.-]	E1.1.99.-
K01530	phospholipid-translocating ATPase [EC:3.6.3.1]	E3.6.3.1
K01534	Cd2+/Zn2+-exporting ATPase [EC:3.6.3.3 3.6.3.5]	zntA
K05675	ATP-binding cassette, subfamily D (ALD), member 1	ABCD1, ALD
K15730	cytosolic prostaglandin-E synthase [EC:5.3.99.3]	PTGES3
K09187	histone-lysine N-methyltransferase MLL2 [EC:2.1.1.43]	MLL2, ALR
K04437	filamin	FLNA
K09234	Wilms tumor protein 1	WT1
K00932	propionate kinase [EC:2.7.2.15]	E2.7.2.15, tdcD, pduW
K01087	trehalose-phosphatase [EC:3.1.3.12]	E3.1.3.12, otsB
K08138	MFS transporter, SP family, xylose:H+ symportor	xylE
K07956	ADP-ribosylation factor-like 8B	ARL8B
K12355	coniferyl-aldehyde dehydrogenase [EC:1.2.1.68]	REF1
K08866	serine/threonine-protein kinase TTK/MPS1 [EC:2.7.12.1]	TTK, MPS1
K13993	HSP20 family protein	HSP20
K03025	DNA-directed RNA polymerase III subunit RPC6	RPC34, POLR3F
K12130	pseudo-response regulator 5	APRR5
K12133	LATE ELONGATED HYPOCOTYL	LHY
K06875
K10396	kinesin family member 5	KIF5
K07017
K12586	exosome complex component RRP43	RRP43, EXOSC8, OIP2
K00783	23S rRNA (pseudouridine1915-N3)-methyltransferase [EC:2.1.1.177]	rlmH
K04420	mitogen-activated protein kinase kinase kinase 2 [EC:2.7.11.25]	MAP3K2, MEKK2
K10659	E3 ubiquitin-protein ligase MARCH4/9/11 [EC:6.3.2.19]	MARCH4_9_11
K01097	N-acylneuraminate-9-phosphatase [EC:3.1.3.29]	NANP
K01091	phosphoglycolate phosphatase [EC:3.1.3.18]	E3.1.3.18, gph
K05644	ATP-binding cassette, subfamily A (ABC1), member 4	ABCA4
K05645	ATP-binding cassette, subfamily A (ABC1), member 7	ABCA7
K03564	peroxiredoxin Q/BCP [EC:1.11.1.15]	BCP, PRXQ, DOT5
K13349	Mpv17-like protein	MPV17L
K13698	abhydrolase domain-containing protein 4	ABHD4
K13696
K13528	mediator of RNA polymerase II transcription subunit 20	MED20
K12833	pre-mRNA branch site protein p14	SF3B14
K03362	F-box and WD-40 domain protein 1/11	FBXW1_11, BTRC, beta-TRCP
K06657	G1/S-specific cyclin PLC2	PCL2
K08851	TP53 regulating kinase [EC:2.7.11.1]	TP53RK, PRPK
K08852	serine/threonine-protein kinase/endoribonuclease IRE1 [EC:2.7.11.1 3.1.26.-]	ERN1
K03537	ribonuclease P/MRP protein subunit POP5 [EC:3.1.26.5]	POP5
K12015	tripartite motif-containing protein 39	TRIM39
K08331	autophagy-related protein 13	ATG13
K11878	proteasome assembly chaperone 4	PSMG4, PAC4
K00049	glyoxylate reductase (NADP+) [EC:1.1.1.79]	E1.1.1.79
K04410	p21-activated kinase 2 [EC:2.7.11.1]	PAK2
K07101
K15684	bifunctional apoptosis regulator	BFAR
K00556	tRNA (guanosine-2'-O-)-methyltransferase [EC:2.1.1.34]	trmH
K00950	2-amino-4-hydroxy-6-hydroxymethyldihydropteridine diphosphokinase [EC:2.7.6.3]	folK
K14575	AAA family ATPase	AFG2, DRG1, SPATA5
K05099	proto-oncogene tyrosine-protein kinase Met [EC:2.7.10.1]	MET, HGFR
K05099	met proto-oncogene (hepatocyte growth factor receptor) [EC:2.7.10.1] [HSA:4233]	MET
K14409	protein SMG7	SMG7, EST1C
K14400	pre-mRNA cleavage complex 2 protein Pcf11	PCF11
K05794
K08957	casein kinase 1, alpha [EC:2.7.11.1]	CSNK1A
K13535	cardiolipin-specific phospholipase [EC:3.1.1.-]	CLD1
K00061	retinol dehydrogenase [EC:1.1.1.-]	RDH5
K05654	ATP-binding cassette, subfamily B (MDR/TAP), member 3	ABCB3, TAP2
K15002	cytochrome P450, family 6 [EC:1.14.-.-]	CYP6
K06070	protein kinase D [EC:2.7.11.13]	PKD
K12795	suppressor of G2 allele of SKP1	SUGT1, SGT1
K07253	phenylpyruvate tautomerase [EC:5.3.2.1]	MIF
K07250	4-aminobutyrate aminotransferase / (S)-3-amino-2-methylpropionate transaminase [EC:2.6.1.19 2.6.1.22]	gabT
K12489	Arf-GAP with coiled-coil, ANK repeat and PH domain-containing protein	ACAP
K10355	actin, other eukaryote	ACTF
K00696	sucrose-phosphate synthase [EC:2.4.1.14]	E2.4.1.14
K06124	phosphoethanolamine/phosphocholine phosphatase [EC:3.1.3.75]	PHOSPHO1
K06923
K11266	MAternally affected uncoordination	MAU2
K00706	1,3-beta-glucan synthase [EC:2.4.1.34]	E2.4.1.34
K10401	kinesin family member 18/19	KIF18_19
K10407	kinesin light chain	KLC
K10408	dynein heavy chain, axonemal	DNAH
K15164	mediator of RNA polymerase II transcription subunit 13	MED13
K03952	NADH dehydrogenase (ubiquinone) 1 alpha subcomplex 8 [EC:1.6.5.3 1.6.99.3]	NDUFA8
K11856	ubiquitin carboxyl-terminal hydrolase 43 [EC:3.1.2.15]	USP43
K00560	thymidylate synthase [EC:2.1.1.45]	E2.1.1.45, thyA
K01763	selenocysteine lyase [EC:4.4.1.16]	SCLY
K15414	complement component 1 Q subcomponent-binding protein, mitochondrial	C1QBP
K01229	lactase-phlorizin hydrolase [EC:3.2.1.108 3.2.1.62]	LCT
K02830	cell cycle checkpoint protein [EC:3.1.11.2]	HRAD1, RAD17
K08887	proto-oncogene tyrosine-protein kinase ABL2 [EC:2.7.10.2]	ABL2
K12259	spermine oxidase [EC:1.5.3.16]	SMOX
K06063	SNW domain-containing protein 1	SNW1, SKIIP, SKIP
K12472	epidermal growth factor receptor substrate 15	EPS15
K08897	Eph receptor A10 [EC:2.7.10.1]	EPHA10
K07877	Ras-related protein Rab-2A	RAB2A
K11099	small nuclear ribonucleoprotein G	SNRPG, SMG
K10419	dynein light chain roadblock-type	DYNLRB, DNCL2
K07820	beta-1,3-galactosyltransferase 2 [EC:2.4.1.-]	B3GALT2
K15181	negative elongation factor C/D	TH1L, NELFD
K01976
K00486	kynurenine 3-monooxygenase [EC:1.14.13.9]	E1.14.13.9
K09389	E2F transcription factor 2	E2F2
K15639	cytochrome P450, family 734, subfamily A, polypeptide 1 (PHYB activation tagged suppressor 1) [EC:1.14.-.-]	CYP734A1, BAS1
K08597	sentrin-specific protease 8 [EC:3.4.22.-]	SENP8, NEDP1, DEN1
K02690	photosystem I P700 chlorophyll a apoprotein A2	psaB
K02950	small subunit ribosomal protein S12	RP-S12, rpsL
K00884	N-acetylglucosamine kinase [EC:2.7.1.59]	nagK, NAGK
K09565	peptidyl-prolyl isomerase F (cyclophilin F) [EC:5.2.1.8]	PPIF
K13337	peroxin-19	PEX19
K02713	photosystem II PsbL protein	psbL
K02135	F-type H+-transporting ATPase subunit epsilon [EC:3.6.3.14]	ATPeF1E, ATP5E
K13024	inositol hexakisphosphate/diphosphoinositol-pentakisphosphate kinase [EC:2.7.4.21 2.7.4.24]	HISPPD, VIP
K03538	ribonuclease P protein subunit POP4 [EC:3.1.26.5]	POP4, RPP29
K03660	N-glycosylase/DNA lyase [EC:3.2.2.- 4.2.99.18]	OGG1
K11665	DNA helicase INO80 [EC:3.6.4.12]	INO80, INOC1
K09604	adipocyte-derived leucine aminopeptidase [EC:3.4.11.-]	ARTS1
K06653	CDK inhibitor PHO81	PHO81
K11405	histone deacetylase 8 [EC:3.5.1.98]	HDAC8
K12440	phenolpthiocerol synthesis type-I polyketide synthase A	ppsA
K12445	trans enoyl reductase [EC:1.3.1.-]	K12445
K11795	nuclear receptor interaction protein	IQWD1, NRIP, ARCAP
K11085	ATP-binding cassette, subfamily B, bacterial MsbA [EC:3.6.3.-]	msbA
K11086	small nuclear ribonucleoprotein B and B'	SNRPB, SMB
K00767	nicotinate-nucleotide pyrophosphorylase (carboxylating) [EC:2.4.2.19]	E2.4.2.19, nadC
K07749	formyl-CoA transferase [EC:2.8.3.16]	frc
K10689	peroxin-4 [EC:6.3.2.19]	PEX4
K08775	breast cancer 2 susceptibility protein	BRCA2, FANCD1
K07297	adiponectin receptor	ADIPOR
K10420	dynein light chain Tctex-type 1	DYNLT

## Sheet: k31
KOI	Annotation	Name
K04467	inhibitor of nuclear factor kappa-B kinase subunit alpha [EC:2.7.11.10]	IKBKA, IKKA, CHUK
K13076	delta8-fatty-acid desaturase [EC:1.14.19.4]	SLD
K01588	5-(carboxyamino)imidazole ribonucleotide mutase [EC:5.4.99.18]	purE
K15434	protein FAM98B	FAM98B
K02219	cyclin-dependent kinase regulatory subunit CKS1	CKS1
K13278	60kDa lysophospholipase [EC:3.1.1.5 3.1.1.47 3.5.1.1]	ASPG
K12302	MFS transporter, ACS family, solute carrier family 17 (sodium-dependent inorganic phosphate cotransporter), member 6/7/8	SLC17A6_7_8
K07191	MFS transporter, SP family, solute carrier family 2 (facilitated glucose transporter), member 4	SLC2A4, GLUT4
K00988	ATP adenylyltransferase [EC:2.7.7.53]	E2.7.7.53
K06224	hedgehog	HH
K05592	ATP-dependent RNA helicase DeaD [EC:3.6.4.13]	deaD
K10743	ribonuclease H2 subunit A [EC:3.1.26.4]	RNASEH2A
K10325	ankyrin repeat and SOCS box protein 3	ASB3
K10955	intestinal mucin-2	MUC2
K14332	photosystem I subunit PsaO	psaO
K01829	protein disulfide-isomerase [EC:5.3.4.1]	E5.3.4.1
K15083	DNA repair protein RAD16	RAD16
K00515	beta-carotene 15,15'-monooxygenase [EC:1.14.99.36]	BCMO1, BCDO1
K04527	insulin receptor [EC:2.7.10.1] [HSA:3643]	CD220
K04527	insulin receptor [EC:2.7.10.1]	INSR
K01938	formate--tetrahydrofolate ligase [EC:6.3.4.3]	fhs
K08197	MFS transporter, SIT family, siderophore-iron:H+ symporter	ARN
K05109	Eph receptor A8 [EC:2.7.10.1]	EPHA8, EEK
K05107	Eph receptor A6 [EC:2.7.10.1]	EPHA6, EHK2
K05103	Eph receptor A2 [EC:2.7.10.1]	EPHA2, ECK
K02111	F-type H+-transporting ATPase subunit alpha [EC:3.6.3.14]	ATPF1A, atpA
K03512	DNA polymerase lambda subunit [EC:2.7.7.7 4.2.99.-]	POLL
K02028	polar amino acid transport system ATP-binding protein [EC:3.6.3.21]	ABC.PA.A
K04984	transient receptor potential cation channel subfamily A member 1	TRPA1, ANKTM1
K10636	autocrine motility factor receptor [EC:6.3.2.19]	AMFR, GP78
K13863	solute carrier family 7 (cationic amino acid transporter), member 1	SLC7A1, ATRC1
K09931
K11647	SWI/SNF-related matrix-associated actin-dependent regulator of chromatin subfamily A member 2/4 [EC:3.6.4.-]	SMARCA2_4
K10594	E3 ubiquitin-protein ligase HERC1 [EC:6.3.2.19]	HERC1
K10596	ubiquitin conjugation factor E4 A [EC:6.3.2.19]	UBE4A
K11350	bromodomain and PHD finger-containing protein 3	BRPF3
K05925	mRNA (2'-O-methyladenosine-N6-)-methyltransferase [EC:2.1.1.62]	METTL3
K10357	myosin V	MYO5
K15044	Arf-GAP domain and FG repeats-containing protein 1	AGFG1
K14325	RNA-binding protein with serine-rich domain 1	RNPS1
K01836	phosphoacetylglucosamine mutase [EC:5.4.2.3]	E5.4.2.3
K14784	protein CMS1	CMS1
K04683	transcription factor Dp-1	TFDP1
K02909	large subunit ribosomal protein L31	RP-L31, rpmE
K14454	aspartate aminotransferase, cytoplasmic [EC:2.6.1.1]	GOT1
K15452	tRNA pseudouridine synthase 2 [EC:5.4.99.-]	PUS2
K02055	putative spermidine/putrescine transport system substrate-binding protein	ABC.SP.S
K13295	aprataxin and PNK-like factor [EC:4.2.99.18]	APLF
K13106	pre-mRNA-splicing factor CWC26	BUD13, CWC26
K12504	decaprenyl-diphosphate synthase subunit 1 [EC:2.5.1.91]	PDSS1
K03656	ATP-dependent DNA helicase Rep [EC:3.6.4.12]	rep
K03655	ATP-dependent DNA helicase RecG [EC:3.6.4.12]	recG
K12433	polyketide synthase 5	pks5
K11294	nucleolin	NCL, NSR1
K00757	uridine phosphorylase [EC:2.4.2.3]	E2.4.2.3, udp
K07889	Ras-related protein Rab-5C	RAB5C
K07887	Ras-related protein Rab-5A	RAB5A
K08511	vesicle-associated membrane protein 72	ATVAMP72
K05676	ATP-binding cassette, subfamily D (ALD), member 2	ABCD2, ALDL1
K11127	telomerase protein component 1	TEP1
K15538	glycoprotein endo-alpha-1,2-mannosidase [EC:3.2.1.130]	MANEA
K07905	Ras-related protein Rab-11B	RAB11B
K02138	F-type H+-transporting ATPase subunit d [EC:3.6.3.14]	ATPeFD, ATP5H
K01244	5'-methylthioadenosine nucleosidase [EC:3.2.2.16]	MTN
K14267	N-succinyldiaminopimelate aminotransferase [EC:2.6.1.17]	dapC
K08200	MFS transporter, OCT family, solute carrier family 22 (organic cation transporter), member 3	SLC22A3, OCT3
K01333	complement factor I [EC:3.4.21.45]	CFI
K15199	general transcription factor 3C polypeptide 1	GTF3C1
K05121	TEK tyrosine kinase, endothelial [EC:2.7.10.1] [HSA:7010]	CD202b
K05121	endothelial-specific receptor tyrosine kinase [EC:2.7.10.1]	TEK, TIE2
K05129	muscle, skeletal, receptor tyrosine kinase [EC:2.7.10.1]	MUSK
K01466	allantoinase [EC:3.5.2.5]	E3.5.2.5, allB
K00147	glutamate-5-semialdehyde dehydrogenase [EC:1.2.1.41]	proA
K05019	chloride channel, nucleotide-sensitive, 1A	CLNS1A
K14001	nucleotide exchange factor SIL1	SIL1, SLS1
K10900	werner syndrome ATP-dependent helicase [EC:3.6.4.12]	WRN, RECQL2
K05661	ATP-binding cassette, subfamily B (MDR/TAP), member 6	ABCB6
K05662	ATP-binding cassette, subfamily B (MDR/TAP), member 7	ABCB7
K02943	large subunit ribosomal protein LP2	RP-LP2, RPLP2
K14645	serine protease [EC:3.4.21.-]	K14645
K14715	solute carrier family 39 (zinc transporter), member 9	SLC39A9, ZIP9
K09641	transmembrane protease, serine 11D [EC:3.4.21.-]	TMPRSS11D
K12158	ubiquitin-like protein Nedd8	NEDD8
K03137	transcription initiation factor TFIIE subunit beta	TFIIE2, GTF2E2, TFA2
K06306
K11175	phosphoribosylglycinamide formyltransferase 1 [EC:2.1.2.2]	purN
K01923	phosphoribosylaminoimidazole-succinocarboxamide synthase [EC:6.3.2.6]	purC
K10801	methyl-CpG-binding domain protein 4 [EC:3.2.2.-]	MBD4
K09131
K15505	DNA repair protein RAD5 [EC:3.6.4.-]	RAD5
K11786	ATP-dependent helicase STH1/SNF2 [EC:3.6.4.-]	STH1_SNF2
K04406	mitogen-activated protein kinase kinase kinase kinase 3 [EC:2.7.11.1]	MAP4K3, GLK
K03000	DNA-directed RNA polymerase I subunit RPA12	RPA12, ZNRD1
K15105	solute carrier family 25 (mitochondrial aspartate/glutamate transporter), member 12/13	SLC25A12_13, AGC
K00812	aspartate aminotransferase [EC:2.6.1.1]	E2.6.1.1A, aspB
K15271	ATP-dependent DNA helicase HFM1/MER3 [EC:3.6.4.12]	HFM1, MER3
K03306
K02127	F-type H+-transporting ATPase subunit b [EC:3.6.3.14]	ATPeF0B, ATP5F1
K03233	elongation factor 1-gamma	EEF1G
K12410	NAD-dependent deacetylase [EC:3.5.1.-]	npdA
K03127	transcription initiation factor TFIID subunit 13	TAF13
K03123	transcription initiation factor TFIIA small subunit	TFIIA2, GTF2A2, TOA2
K08835	oxidative-stress responsive protein 1 [EC:2.7.11.1]	OXSR1, OSR1
K10442	kelch-like protein 1/4/5	KLHL1_4_5
K07955	ADP-ribosylation factor-like 8A	ARL8A
K10707
K07428	cytochrome P450, family 4, subfamily X [EC:1.14.14.1]	CYP4X
K11540	carbamoyl-phosphate synthase / aspartate carbamoyltransferase / dihydroorotase [EC:6.3.5.5 2.1.3.2 3.5.2.3]	CAD
K10362	myosin XVIII	MYO18
K07425	cytochrome P450, family 4, subfamily A [EC:1.14.15.3]	CYP4A
K00226	dihydroorotate dehydrogenase (fumarate) [EC:1.3.98.1]	pyrD
K06147	ATP-binding cassette, subfamily B, bacterial	ABCB-BAC
K11436	protein arginine N-methyltransferase 3 [EC:2.1.1.-]	PRMT3
K11437	protein arginine N-methyltransferase 6 [EC:2.1.1.-]	PRMT6
K08833	mitogen-activated protein kinase kinase kinase kinase 5 [EC:2.7.11.1]	MAP4K5, KHS1
K15865
K04367	proto-oncogene serine/threonine-protein kinase mos [EC:2.7.11.1]	MOS
K05361	phospholipid-hydroperoxide glutathione peroxidase [EC:1.11.1.12]	E1.11.1.12
K02887	large subunit ribosomal protein L20	RP-L20, rplT
K02088	cyclin-dependent kinase 3 [EC:2.7.11.22]	CDK3
K14735	hephaestin	HEPH
K03939	NADH dehydrogenase (ubiquinone) Fe-S protein 6 [EC:1.6.5.3 1.6.99.3]	NDUFS6
K01852	lanosterol synthase [EC:5.4.99.7]	E5.4.99.7, LSS, ERG7
K01520	dUTP pyrophosphatase [EC:3.6.1.23]	E3.6.1.23, dut
K06545	CD163 antigen [HSA:9332]	CD163
K11394	hydroxyproline oxidase [EC:1.5.-.-]	PRODH2
K14489	arabidopsis histidine kinase 2/3/4 (cytokinin receptor) [EC:2.7.13.3]	AHK2_3_4
K00308	N1-acetylpolyamine oxidase [EC:1.5.3.13]	PAOX
K07432	beta-1,4-N-acetylglucosaminyltransferase [EC:2.4.1.141]	ALG13
K11809	glucose-1,6-bisphosphate synthase [EC:2.7.1.106]	PGM2L1
K10603	autoimmune regulator	AIRE
K15443	tRNA (guanine-N(7)-)-methyltransferase subunit TRM82	TRM82, WDR4
K01878	glycyl-tRNA synthetase alpha chain [EC:6.1.1.14]	glyQ
K15075	DNA repair/transcription protein MET18/MMS19	MET18, MMS19
K10739	replication factor A2	RFA2, RPA2
K13724	aminopeptidase Q [EC:3.4.11.-]	AQPEP
K03965	NADH dehydrogenase (ubiquinone) 1 beta subcomplex 9 [EC:1.6.5.3 1.6.99.3]	NDUFB9
K05680	ATP-binding cassette, subfamily G (WHITE), member 4	ABCG4
K05197	glutamate receptor 1	GRIA1
K09207	krueppel-like factor 6/7	KLF6_7
K09511	DnaJ homolog subfamily B member 5 Cytoplasm	DNAJB5
K05350	beta-glucosidase [EC:3.2.1.21]	bglB
K03323	solute carrier family 29 (equilibrative nucleoside transporter), member 4	SLC29A4, ENT4
K13966
K12166	E3 ubiquitin-protein ligase HACE1 [EC:6.3.2.19]	HACE1
K10768	alkylated DNA repair protein alkB homolog 6 [EC:1.14.11.-]	ALKBH6
K03109	signal recognition particle subunit SRP9	SRP9
K03108	signal recognition particle subunit SRP72	SRP72
K03105	signal recognition particle subunit SRP19	SRP19
K07200	5'-AMP-activated protein kinase, regulatory gamma subunit	PRKAG
K12611	mRNA-decapping enzyme 1B [EC:3.-.-.-]	DCP1B
K12610	mRNA-decapping enzyme 1A [EC:3.-.-.-]	DCP1A
K10839	UV excision repair protein RAD23	RAD23, HR23
K10838	xeroderma pigmentosum group C-complementing protein	XPC
K11230	mitogen-activated protein kinase kinase kinase [EC:2.7.11.25]	SSK2
K11231	osomolarity two-component system, sensor histidine kinase SLN1 [EC:2.7.13.3]	SLN1
K10728	topoisomerase (DNA) II binding protein 1	TOPBP1
K03631	DNA repair protein RecN (Recombination protein N)	recN
K08488	syntaxin 7	STX7
K05695	protein tyrosine phosphatase, receptor type, F [EC:3.1.3.48]	PTPRF, LAR
K01511	ectonucleoside triphosphate diphosphohydrolase 5/6 [EC:3.6.1.6]	ENTPD5_6
K00912	tetraacyldisaccharide 4'-kinase [EC:2.7.1.130]	lpxK
K05033	ATP-binding cassette subfamily C (CFTR/MRP) member 9	ABCC9, SUR2
K08066	nuclear transcription factor Y, gamma	NFYC
K09507	DnaJ homolog subfamily B member 1	DNAJB1
K09507	DnaJ homolog subfamily B member 1 Cytoplasm	DNAJB1
K02426
K03351	anaphase-promoting complex subunit 4	APC4
K08800	NUAK family, SNF1-like kinase [EC:2.7.11.1]	NUAK
K12116	flavin-binding kelch repeat F-box protein 1	FKF1
K12573	ribonuclease R [EC:3.1.-.-]	rnr, vacB
K12023	tripartite motif-containing protein 47	TRIM47
K03007	DNA-directed RNA polymerases I, II, and III subunit RPABC5	RPB10, POLR2L
K10994	cell cycle checkpoint control protein RAD9A [EC:3.1.11.2]	RAD9A
K10443	kelch-like protein 2/3	KLHL2_3
K15426	serine/threonine-protein phosphatase 4 regulatory subunit 4	PPP4R4
K10847	DNA-repair protein complementing XP-A cells	XPA
K07364	tec protein tyrosine kinase [EC:2.7.10.2]	TEC
K10669	2'-phosphotransferase [EC:2.7.1.160]	TRPT1, TPT1
K03131	transcription initiation factor TFIID subunit 6	TAF6
K00078	dihydrodiol dehydrogenase / D-xylose 1-dehydrogenase (NADP) [EC:1.3.1.20 1.1.1.179]	DHDH
K00079	carbonyl reductase 1 [EC:1.1.1.184 1.1.1.189 1.1.1.197]	CBR1
K07243
K15123	solute carrier family 25, member 45/47	SLC25A45_47
K00107	D-arabinono-1,4-lactone oxidase [EC:1.1.3.37]	E1.1.3.37
K01506		E3.5.-.- [EC:3.5.-.-]
K14800	pre-rRNA-processing protein TSR2	TSR2
K05759	profilin	PFN
K15724
K05755	actin related protein 2/3 complex, subunit 4	ARPC4
K15901
K01432	arylformamidase [EC:3.5.1.9]	AFMID
K08051
K13160	heterogeneous nuclear ribonucleoprotein Q	SYNCRIP, HNRPQ
K13184	ATP-dependent RNA helicase A [EC:3.6.4.13]	DHX9
K13185	ATP-dependent RNA helicase DHX30 [EC:3.6.4.13]	DHX30
K13183	ATP-dependent RNA helicase DDX50 [EC:3.6.4.13]	DDX50
K02369	alpha-1,4-N-acetylglucosaminyltransferase EXTL2 [EC:2.4.1.223]	EXTL2
K09454	GA-binding protein transcription factor, beta	GABPB
K08871	bromodomain-containing protein 2	BRD2
K13216	nuclear inhibitor of protein phosphatase 1 [EC:3.1.4.-]	PPP1R8, NIPP1
K13210	far upstream element-binding protein	FUBP
K03016	DNA-directed RNA polymerases I, II, and III subunit RPABC3	RPB8, POLR2H
K08908	light-harvesting complex I chlorophyll a/b binding protein 2	LHCA2
K14003	prolactin regulatory element-binding protein	PREB, SEC12
K06196
K11109	protection of telomeres protein 1	POT1
K10521	ankyrin repeat and BTB/POZ domain-containing protein 2	ABTB2
K08726	soluble epoxide hydrolase [EC:3.3.2.10]	EPHX2
K05664	ATP-binding cassette, subfamily B (MDR/TAP), member 11	ABCB11
K10273	F-box and leucine-rich repeat protein 7	FBXL7
K00287	dihydrofolate reductase [EC:1.5.1.3]	folA
K00119		E1.1.99.- [EC:1.1.99.-]
K00119	[EC:1.1.99.-]	E1.1.99.-
K01530	phospholipid-translocating ATPase [EC:3.6.3.1]	E3.6.3.1
K01534	Cd2+/Zn2+-exporting ATPase [EC:3.6.3.3 3.6.3.5]	zntA
K05675	ATP-binding cassette, subfamily D (ALD), member 1	ABCD1, ALD
K15730	cytosolic prostaglandin-E synthase [EC:5.3.99.3]	PTGES3
K09187	histone-lysine N-methyltransferase MLL2 [EC:2.1.1.43]	MLL2, ALR
K04437	filamin	FLNA
K14990	solute carrier family 38 (sodium-coupled neutral amino acid transporter), member 1	SLC38A1, SNAT1, GLNT
K09234	Wilms tumor protein 1	WT1
K00932	propionate kinase [EC:2.7.2.15]	E2.7.2.15, tdcD, pduW
K01087	trehalose-phosphatase [EC:3.1.3.12]	E3.1.3.12, otsB
K08138	MFS transporter, SP family, xylose:H+ symportor	xylE
K07956	ADP-ribosylation factor-like 8B	ARL8B
K12355	coniferyl-aldehyde dehydrogenase [EC:1.2.1.68]	REF1
K08866	serine/threonine-protein kinase TTK/MPS1 [EC:2.7.12.1]	TTK, MPS1
K13993	HSP20 family protein	HSP20
K03025	DNA-directed RNA polymerase III subunit RPC6	RPC34, POLR3F
K06619	proto-oncogene tyrosine-protein kinase ABL1 [EC:2.7.10.2]	ABL1
K12130	pseudo-response regulator 5	APRR5
K06875
K07017
K12586	exosome complex component RRP43	RRP43, EXOSC8, OIP2
K00783	23S rRNA (pseudouridine1915-N3)-methyltransferase [EC:2.1.1.177]	rlmH
K04420	mitogen-activated protein kinase kinase kinase 2 [EC:2.7.11.25]	MAP3K2, MEKK2
K01097	N-acylneuraminate-9-phosphatase [EC:3.1.3.29]	NANP
K01091	phosphoglycolate phosphatase [EC:3.1.3.18]	E3.1.3.18, gph
K05644	ATP-binding cassette, subfamily A (ABC1), member 4	ABCA4
K05645	ATP-binding cassette, subfamily A (ABC1), member 7	ABCA7
K13349	Mpv17-like protein	MPV17L
K13698	abhydrolase domain-containing protein 4	ABHD4
K13696
K13528	mediator of RNA polymerase II transcription subunit 20	MED20
K12833	pre-mRNA branch site protein p14	SF3B14
K03362	F-box and WD-40 domain protein 1/11	FBXW1_11, BTRC, beta-TRCP
K06657	G1/S-specific cyclin PLC2	PCL2
K08851	TP53 regulating kinase [EC:2.7.11.1]	TP53RK, PRPK
K08852	serine/threonine-protein kinase/endoribonuclease IRE1 [EC:2.7.11.1 3.1.26.-]	ERN1
K03537	ribonuclease P/MRP protein subunit POP5 [EC:3.1.26.5]	POP5
K12015	tripartite motif-containing protein 39	TRIM39
K08331	autophagy-related protein 13	ATG13
K03627
K10872	meiotic recombination protein DMC1	DMC1
K00049	glyoxylate reductase (NADP+) [EC:1.1.1.79]	E1.1.1.79
K04410	p21-activated kinase 2 [EC:2.7.11.1]	PAK2
K07101
K15684	bifunctional apoptosis regulator	BFAR
K00556	tRNA (guanosine-2'-O-)-methyltransferase [EC:2.1.1.34]	trmH
K14970	menin	MEN1, MNN1
K14575	AAA family ATPase	AFG2, DRG1, SPATA5
K05099	proto-oncogene tyrosine-protein kinase Met [EC:2.7.10.1]	MET, HGFR
K05099	met proto-oncogene (hepatocyte growth factor receptor) [EC:2.7.10.1] [HSA:4233]	MET
K14409	protein SMG7	SMG7, EST1C
K02153	V-type H+-transporting ATPase subunit H [EC:3.6.3.14]	ATPeVH, ATP6H
K05794
K08957	casein kinase 1, alpha [EC:2.7.11.1]	CSNK1A
K13535	cardiolipin-specific phospholipase [EC:3.1.1.-]	CLD1
K00061	retinol dehydrogenase [EC:1.1.1.-]	RDH5
K05654	ATP-binding cassette, subfamily B (MDR/TAP), member 3	ABCB3, TAP2
K15002	cytochrome P450, family 6 [EC:1.14.-.-]	CYP6
K06070	protein kinase D [EC:2.7.11.13]	PKD
K12795	suppressor of G2 allele of SKP1	SUGT1, SGT1
K07253	phenylpyruvate tautomerase [EC:5.3.2.1]	MIF
K07250	4-aminobutyrate aminotransferase / (S)-3-amino-2-methylpropionate transaminase [EC:2.6.1.19 2.6.1.22]	gabT
K12489	Arf-GAP with coiled-coil, ANK repeat and PH domain-containing protein	ACAP
K10355	actin, other eukaryote	ACTF
K00696	sucrose-phosphate synthase [EC:2.4.1.14]	E2.4.1.14
K06124	phosphoethanolamine/phosphocholine phosphatase [EC:3.1.3.75]	PHOSPHO1
K06923
K11266	MAternally affected uncoordination	MAU2
K00706	1,3-beta-glucan synthase [EC:2.4.1.34]	E2.4.1.34
K10401	kinesin family member 18/19	KIF18_19
K10407	kinesin light chain	KLC
K15164	mediator of RNA polymerase II transcription subunit 13	MED13
K03952	NADH dehydrogenase (ubiquinone) 1 alpha subcomplex 8 [EC:1.6.5.3 1.6.99.3]	NDUFA8
K11856	ubiquitin carboxyl-terminal hydrolase 43 [EC:3.1.2.15]	USP43
K00560	thymidylate synthase [EC:2.1.1.45]	E2.1.1.45, thyA
K05668	ATP-binding cassette, subfamily C (CFTR/MRP), member 5	ABCC5
K01763	selenocysteine lyase [EC:4.4.1.16]	SCLY
K08887	proto-oncogene tyrosine-protein kinase ABL2 [EC:2.7.10.2]	ABL2
K12259	spermine oxidase [EC:1.5.3.16]	SMOX
K06063	SNW domain-containing protein 1	SNW1, SKIIP, SKIP
K12472	epidermal growth factor receptor substrate 15	EPS15
K08897	Eph receptor A10 [EC:2.7.10.1]	EPHA10
K07877	Ras-related protein Rab-2A	RAB2A
K11099	small nuclear ribonucleoprotein G	SNRPG, SMG
K08764	sterol carrier protein 2 [EC:2.3.1.176]	SCP2, SCPX
K10411	dynein light chain 1, axonemal	DNAL1
K07820	beta-1,3-galactosyltransferase 2 [EC:2.4.1.-]	B3GALT2
K15181	negative elongation factor C/D	TH1L, NELFD
K01976
K00486	kynurenine 3-monooxygenase [EC:1.14.13.9]	E1.14.13.9
K09389	E2F transcription factor 2	E2F2
K00236	succinate dehydrogenase (ubiquinone) cytochrome b560 subunit	SDHC, SDH3
K15639	cytochrome P450, family 734, subfamily A, polypeptide 1 (PHYB activation tagged suppressor 1) [EC:1.14.-.-]	CYP734A1, BAS1
K15777
K08597	sentrin-specific protease 8 [EC:3.4.22.-]	SENP8, NEDP1, DEN1
K02690	photosystem I P700 chlorophyll a apoprotein A2	psaB
K02950	small subunit ribosomal protein S12	RP-S12, rpsL
K00884	N-acetylglucosamine kinase [EC:2.7.1.59]	nagK, NAGK
K02006	cobalt/nickel transport system ATP-binding protein	cbiO
K09565	peptidyl-prolyl isomerase F (cyclophilin F) [EC:5.2.1.8]	PPIF
K13337	peroxin-19	PEX19
K02135	F-type H+-transporting ATPase subunit epsilon [EC:3.6.3.14]	ATPeF1E, ATP5E
K05298	glyceraldehyde-3-phosphate dehydrogenase (NADP+) (phosphorylating) [EC:1.2.1.13]	GAPA
K13024	inositol hexakisphosphate/diphosphoinositol-pentakisphosphate kinase [EC:2.7.4.21 2.7.4.24]	HISPPD, VIP
K03538	ribonuclease P protein subunit POP4 [EC:3.1.26.5]	POP4, RPP29
K11665	DNA helicase INO80 [EC:3.6.4.12]	INO80, INOC1
K09604	adipocyte-derived leucine aminopeptidase [EC:3.4.11.-]	ARTS1
K06653	CDK inhibitor PHO81	PHO81
K11405	histone deacetylase 8 [EC:3.5.1.98]	HDAC8
K12440	phenolpthiocerol synthesis type-I polyketide synthase A	ppsA
K12445	trans enoyl reductase [EC:1.3.1.-]	K12445
K11795	nuclear receptor interaction protein	IQWD1, NRIP, ARCAP
K10332	ankyrin repeat and SOCS box protein 10	ASB10
K11085	ATP-binding cassette, subfamily B, bacterial MsbA [EC:3.6.3.-]	msbA
K00767	nicotinate-nucleotide pyrophosphorylase (carboxylating) [EC:2.4.2.19]	E2.4.2.19, nadC
K07749	formyl-CoA transferase [EC:2.8.3.16]	frc
K13941	2-amino-4-hydroxy-6-hydroxymethyldihydropteridine diphosphokinase / dihydropteroate synthase [EC:2.7.6.3 2.5.1.15]	folKP
K08775	breast cancer 2 susceptibility protein	BRCA2, FANCD1
K07297	adiponectin receptor	ADIPOR
K10420	dynein light chain Tctex-type 1	DYNLT

## Sheet: k33
KOI	Annotation	Name
K01368	cathepsin S [EC:3.4.22.27]	CTSS
K04467	inhibitor of nuclear factor kappa-B kinase subunit alpha [EC:2.7.11.10]	IKBKA, IKKA, CHUK
K13076	delta8-fatty-acid desaturase [EC:1.14.19.4]	SLD
K12649	ATP-dependent RNA helicase DHX58 [EC:3.6.3.14]	DHX58, LGP2
K01588	5-(carboxyamino)imidazole ribonucleotide mutase [EC:5.4.99.18]	purE
K15434	protein FAM98B	FAM98B
K03459
K12873	bud site selection protein 31	BUD31, G10
K02219	cyclin-dependent kinase regulatory subunit CKS1	CKS1
K12302	MFS transporter, ACS family, solute carrier family 17 (sodium-dependent inorganic phosphate cotransporter), member 6/7/8	SLC17A6_7_8
K08711	ATP-binding cassette, subfamily G (WHITE), member 2, PDR	ABCG2.PDR
K07191	MFS transporter, SP family, solute carrier family 2 (facilitated glucose transporter), member 4	SLC2A4, GLUT4
K06224	hedgehog	HH
K04464	mitogen-activated protein kinase 7 [EC:2.7.11.24]	MAPK7, ERK5
K05592	ATP-dependent RNA helicase DeaD [EC:3.6.4.13]	deaD
K10743	ribonuclease H2 subunit A [EC:3.1.26.4]	RNASEH2A
K10325	ankyrin repeat and SOCS box protein 3	ASB3
K10955	intestinal mucin-2	MUC2
K01829	protein disulfide-isomerase [EC:5.3.4.1]	E5.3.4.1
K15083	DNA repair protein RAD16	RAD16
K00515	beta-carotene 15,15'-monooxygenase [EC:1.14.99.36]	BCMO1, BCDO1
K14207	solute carrier family 38 (sodium-coupled neutral amino acid transporter), member 2	SLC38A2, SNAT2
K01938	formate--tetrahydrofolate ligase [EC:6.3.4.3]	fhs
K08197	MFS transporter, SIT family, siderophore-iron:H+ symporter	ARN
K05109	Eph receptor A8 [EC:2.7.10.1]	EPHA8, EEK
K05107	Eph receptor A6 [EC:2.7.10.1]	EPHA6, EHK2
K05103	Eph receptor A2 [EC:2.7.10.1]	EPHA2, ECK
K02111	F-type H+-transporting ATPase subunit alpha [EC:3.6.3.14]	ATPF1A, atpA
K03512	DNA polymerase lambda subunit [EC:2.7.7.7 4.2.99.-]	POLL
K02028	polar amino acid transport system ATP-binding protein [EC:3.6.3.21]	ABC.PA.A
K04984	transient receptor potential cation channel subfamily A member 1	TRPA1, ANKTM1
K10636	autocrine motility factor receptor [EC:6.3.2.19]	AMFR, GP78
K13863	solute carrier family 7 (cationic amino acid transporter), member 1	SLC7A1, ATRC1
K09931
K07342	protein transport protein SEC61 subunit gamma and related proteins	SEC61G, SSS1, secE
K11647	SWI/SNF-related matrix-associated actin-dependent regulator of chromatin subfamily A member 2/4 [EC:3.6.4.-]	SMARCA2_4
K10594	E3 ubiquitin-protein ligase HERC1 [EC:6.3.2.19]	HERC1
K10596	ubiquitin conjugation factor E4 A [EC:6.3.2.19]	UBE4A
K11350	bromodomain and PHD finger-containing protein 3	BRPF3
K05925	mRNA (2'-O-methyladenosine-N6-)-methyltransferase [EC:2.1.1.62]	METTL3
K10357	myosin V	MYO5
K02100	MFS transporter, SP family, arabinose:H+ symporter	araE
K01836	phosphoacetylglucosamine mutase [EC:5.4.2.3]	E5.4.2.3
K14784	protein CMS1	CMS1
K04683	transcription factor Dp-1	TFDP1
K02909	large subunit ribosomal protein L31	RP-L31, rpmE
K14454	aspartate aminotransferase, cytoplasmic [EC:2.6.1.1]	GOT1
K15452	tRNA pseudouridine synthase 2 [EC:5.4.99.-]	PUS2
K02055	putative spermidine/putrescine transport system substrate-binding protein	ABC.SP.S
K13295	aprataxin and PNK-like factor [EC:4.2.99.18]	APLF
K13106	pre-mRNA-splicing factor CWC26	BUD13, CWC26
K12504	decaprenyl-diphosphate synthase subunit 1 [EC:2.5.1.91]	PDSS1
K03656	ATP-dependent DNA helicase Rep [EC:3.6.4.12]	rep
K03655	ATP-dependent DNA helicase RecG [EC:3.6.4.12]	recG
K12433	polyketide synthase 5	pks5
K09922
K11294	nucleolin	NCL, NSR1
K00757	uridine phosphorylase [EC:2.4.2.3]	E2.4.2.3, udp
K07889	Ras-related protein Rab-5C	RAB5C
K07887	Ras-related protein Rab-5A	RAB5A
K08511	vesicle-associated membrane protein 72	ATVAMP72
K05676	ATP-binding cassette, subfamily D (ALD), member 2	ABCD2, ALDL1
K07677	two-component system, NarL family, capsular synthesis sensor histidine kinase RcsC [EC:2.7.13.3]	rcsC
K11127	telomerase protein component 1	TEP1
K15538	glycoprotein endo-alpha-1,2-mannosidase [EC:3.2.1.130]	MANEA
K07905	Ras-related protein Rab-11B	RAB11B
K01244	5'-methylthioadenosine nucleosidase [EC:3.2.2.16]	MTN
K14267	N-succinyldiaminopimelate aminotransferase [EC:2.6.1.17]	dapC
K08200	MFS transporter, OCT family, solute carrier family 22 (organic cation transporter), member 3	SLC22A3, OCT3
K01333	complement factor I [EC:3.4.21.45]	CFI
K15199	general transcription factor 3C polypeptide 1	GTF3C1
K01796	alpha-methylacyl-CoA racemase [EC:5.1.99.4]	E5.1.99.4, AMACR, mcr
K05121	TEK tyrosine kinase, endothelial [EC:2.7.10.1] [HSA:7010]	CD202b
K05121	endothelial-specific receptor tyrosine kinase [EC:2.7.10.1]	TEK, TIE2
K05129	muscle, skeletal, receptor tyrosine kinase [EC:2.7.10.1]	MUSK
K01466	allantoinase [EC:3.5.2.5]	E3.5.2.5, allB
K00147	glutamate-5-semialdehyde dehydrogenase [EC:1.2.1.41]	proA
K14001	nucleotide exchange factor SIL1	SIL1, SLS1
K10900	werner syndrome ATP-dependent helicase [EC:3.6.4.12]	WRN, RECQL2
K05661	ATP-binding cassette, subfamily B (MDR/TAP), member 6	ABCB6
K14645	serine protease [EC:3.4.21.-]	K14645
K14715	solute carrier family 39 (zinc transporter), member 9	SLC39A9, ZIP9
K09641	transmembrane protease, serine 11D [EC:3.4.21.-]	TMPRSS11D
K12158	ubiquitin-like protein Nedd8	NEDD8
K03137	transcription initiation factor TFIIE subunit beta	TFIIE2, GTF2E2, TFA2
K06306
K11175	phosphoribosylglycinamide formyltransferase 1 [EC:2.1.2.2]	purN
K01923	phosphoribosylaminoimidazole-succinocarboxamide synthase [EC:6.3.2.6]	purC
K09131
K15505	DNA repair protein RAD5 [EC:3.6.4.-]	RAD5
K11786	ATP-dependent helicase STH1/SNF2 [EC:3.6.4.-]	STH1_SNF2
K04557	peanut-like protein 1 (cell division control related protein 1)	PNUTL1, CDCREL1
K15105	solute carrier family 25 (mitochondrial aspartate/glutamate transporter), member 12/13	SLC25A12_13, AGC
K00812	aspartate aminotransferase [EC:2.6.1.1]	E2.6.1.1A, aspB
K15271	ATP-dependent DNA helicase HFM1/MER3 [EC:3.6.4.12]	HFM1, MER3
K02127	F-type H+-transporting ATPase subunit b [EC:3.6.3.14]	ATPeF0B, ATP5F1
K03233	elongation factor 1-gamma	EEF1G
K12410	NAD-dependent deacetylase [EC:3.5.1.-]	npdA
K03127	transcription initiation factor TFIID subunit 13	TAF13
K08835	oxidative-stress responsive protein 1 [EC:2.7.11.1]	OXSR1, OSR1
K10442	kelch-like protein 1/4/5	KLHL1_4_5
K07955	ADP-ribosylation factor-like 8A	ARL8A
K10707
K07428	cytochrome P450, family 4, subfamily X [EC:1.14.14.1]	CYP4X
K11540	carbamoyl-phosphate synthase / aspartate carbamoyltransferase / dihydroorotase [EC:6.3.5.5 2.1.3.2 3.5.2.3]	CAD
K10362	myosin XVIII	MYO18
K07425	cytochrome P450, family 4, subfamily A [EC:1.14.15.3]	CYP4A
K00226	dihydroorotate dehydrogenase (fumarate) [EC:1.3.98.1]	pyrD
K09013	Fe-S cluster assembly ATP-binding protein	sufC
K06147	ATP-binding cassette, subfamily B, bacterial	ABCB-BAC
K11436	protein arginine N-methyltransferase 3 [EC:2.1.1.-]	PRMT3
K11437	protein arginine N-methyltransferase 6 [EC:2.1.1.-]	PRMT6
K05361	phospholipid-hydroperoxide glutathione peroxidase [EC:1.11.1.12]	E1.11.1.12
K02887	large subunit ribosomal protein L20	RP-L20, rplT
K02088	cyclin-dependent kinase 3 [EC:2.7.11.22]	CDK3
K14735	hephaestin	HEPH
K03939	NADH dehydrogenase (ubiquinone) Fe-S protein 6 [EC:1.6.5.3 1.6.99.3]	NDUFS6
K01852	lanosterol synthase [EC:5.4.99.7]	E5.4.99.7, LSS, ERG7
K01520	dUTP pyrophosphatase [EC:3.6.1.23]	E3.6.1.23, dut
K06545	CD163 antigen [HSA:9332]	CD163
K11394	hydroxyproline oxidase [EC:1.5.-.-]	PRODH2
K14489	arabidopsis histidine kinase 2/3/4 (cytokinin receptor) [EC:2.7.13.3]	AHK2_3_4
K00308	N1-acetylpolyamine oxidase [EC:1.5.3.13]	PAOX
K07432	beta-1,4-N-acetylglucosaminyltransferase [EC:2.4.1.141]	ALG13
K11809	glucose-1,6-bisphosphate synthase [EC:2.7.1.106]	PGM2L1
K07127	5-hydroxyisourate hydrolase [EC:3.5.2.17]	uraH, pucM, hiuH
K10603	autoimmune regulator	AIRE
K01878	glycyl-tRNA synthetase alpha chain [EC:6.1.1.14]	glyQ
K10739	replication factor A2	RFA2, RPA2
K13724	aminopeptidase Q [EC:3.4.11.-]	AQPEP
K03965	NADH dehydrogenase (ubiquinone) 1 beta subcomplex 9 [EC:1.6.5.3 1.6.99.3]	NDUFB9
K05680	ATP-binding cassette, subfamily G (WHITE), member 4	ABCG4
K05197	glutamate receptor 1	GRIA1
K09208	krueppel-like factor 9/13/14/16	KLF9S, BTEB
K09207	krueppel-like factor 6/7	KLF6_7
K13099	CD2 antigen cytoplasmic tail-binding protein 2	CD2BP2
K09511	DnaJ homolog subfamily B member 5 Cytoplasm	DNAJB5
K05350	beta-glucosidase [EC:3.2.1.21]	bglB
K03323	solute carrier family 29 (equilibrative nucleoside transporter), member 4	SLC29A4, ENT4
K13966
K12166	E3 ubiquitin-protein ligase HACE1 [EC:6.3.2.19]	HACE1
K10768	alkylated DNA repair protein alkB homolog 6 [EC:1.14.11.-]	ALKBH6
K03109	signal recognition particle subunit SRP9	SRP9
K03108	signal recognition particle subunit SRP72	SRP72
K11494	RCC1 and BTB domain-containing protein	RCBTB
K07200	5'-AMP-activated protein kinase, regulatory gamma subunit	PRKAG
K12611	mRNA-decapping enzyme 1B [EC:3.-.-.-]	DCP1B
K12610	mRNA-decapping enzyme 1A [EC:3.-.-.-]	DCP1A
K10839	UV excision repair protein RAD23	RAD23, HR23
K11230	mitogen-activated protein kinase kinase kinase [EC:2.7.11.25]	SSK2
K11231	osomolarity two-component system, sensor histidine kinase SLN1 [EC:2.7.13.3]	SLN1
K10728	topoisomerase (DNA) II binding protein 1	TOPBP1
K08249	hydroxymandelonitrile lyase [EC:4.1.2.11]	E4.1.2.11
K03631	DNA repair protein RecN (Recombination protein N)	recN
K00260	glutamate dehydrogenase [EC:1.4.1.2]	gudB, rocG
K08488	syntaxin 7	STX7
K05695	protein tyrosine phosphatase, receptor type, F [EC:3.1.3.48]	PTPRF, LAR
K01511	ectonucleoside triphosphate diphosphohydrolase 5/6 [EC:3.6.1.6]	ENTPD5_6
K05648	ATP-binding cassette, subfamily A (ABC1), member 5	ABCA5
K00912	tetraacyldisaccharide 4'-kinase [EC:2.7.1.130]	lpxK
K05033	ATP-binding cassette subfamily C (CFTR/MRP) member 9	ABCC9, SUR2
K08066	nuclear transcription factor Y, gamma	NFYC
K02503
K09507	DnaJ homolog subfamily B member 1	DNAJB1
K09507	DnaJ homolog subfamily B member 1 Cytoplasm	DNAJB1
K02426
K03351	anaphase-promoting complex subunit 4	APC4
K08800	NUAK family, SNF1-like kinase [EC:2.7.11.1]	NUAK
K12116	flavin-binding kelch repeat F-box protein 1	FKF1
K03179	4-hydroxybenzoate octaprenyltransferase [EC:2.5.1.-]	ubiA
K12573	ribonuclease R [EC:3.1.-.-]	rnr, vacB
K12023	tripartite motif-containing protein 47	TRIM47
K04906	potassium voltage-gated channel Eag-related subfamily H member 3	KCNH3
K10994	cell cycle checkpoint control protein RAD9A [EC:3.1.11.2]	RAD9A
K10443	kelch-like protein 2/3	KLHL2_3
K15426	serine/threonine-protein phosphatase 4 regulatory subunit 4	PPP4R4
K10847	DNA-repair protein complementing XP-A cells	XPA
K10669	2'-phosphotransferase [EC:2.7.1.160]	TRPT1, TPT1
K03131	transcription initiation factor TFIID subunit 6	TAF6
K00078	dihydrodiol dehydrogenase / D-xylose 1-dehydrogenase (NADP) [EC:1.3.1.20 1.1.1.179]	DHDH
K00079	carbonyl reductase 1 [EC:1.1.1.184 1.1.1.189 1.1.1.197]	CBR1
K07243
K15123	solute carrier family 25, member 45/47	SLC25A45_47
K00107	D-arabinono-1,4-lactone oxidase [EC:1.1.3.37]	E1.1.3.37
K01506		E3.5.-.- [EC:3.5.-.-]
K04751	nitrogen regulatory protein P-II 1	glnB
K14800	pre-rRNA-processing protein TSR2	TSR2
K05759	profilin	PFN
K15724
K05755	actin related protein 2/3 complex, subunit 4	ARPC4
K15901
K01432	arylformamidase [EC:3.5.1.9]	AFMID
K08051
K13160	heterogeneous nuclear ribonucleoprotein Q	SYNCRIP, HNRPQ
K13184	ATP-dependent RNA helicase A [EC:3.6.4.13]	DHX9
K13185	ATP-dependent RNA helicase DHX30 [EC:3.6.4.13]	DHX30
K13183	ATP-dependent RNA helicase DDX50 [EC:3.6.4.13]	DDX50
K02369	alpha-1,4-N-acetylglucosaminyltransferase EXTL2 [EC:2.4.1.223]	EXTL2
K09454	GA-binding protein transcription factor, beta	GABPB
K09453	snRNA-activating protein complex subunit 4	SNAPC4
K08871	bromodomain-containing protein 2	BRD2
K13983	putative helicase MOV10L1 [EC:3.6.4.13]	MOV10L1
K13216	nuclear inhibitor of protein phosphatase 1 [EC:3.1.4.-]	PPP1R8, NIPP1
K13210	far upstream element-binding protein	FUBP
K03016	DNA-directed RNA polymerases I, II, and III subunit RPABC3	RPB8, POLR2H
K08908	light-harvesting complex I chlorophyll a/b binding protein 2	LHCA2
K14003	prolactin regulatory element-binding protein	PREB, SEC12
K06196
K11109	protection of telomeres protein 1	POT1
K10521	ankyrin repeat and BTB/POZ domain-containing protein 2	ABTB2
K08726	soluble epoxide hydrolase [EC:3.3.2.10]	EPHX2
K05664	ATP-binding cassette, subfamily B (MDR/TAP), member 11	ABCB11
K10273	F-box and leucine-rich repeat protein 7	FBXL7
K00287	dihydrofolate reductase [EC:1.5.1.3]	folA
K00280	lysyl oxidase-like protein 2/3/4 [EC:1.4.3.-]	LOXL2_3_4
K00119		E1.1.99.- [EC:1.1.99.-]
K00119	[EC:1.1.99.-]	E1.1.99.-
K01534	Cd2+/Zn2+-exporting ATPase [EC:3.6.3.3 3.6.3.5]	zntA
K05675	ATP-binding cassette, subfamily D (ALD), member 1	ABCD1, ALD
K01536	Na+-exporting ATPase [EC:3.6.3.7]	E3.6.3.7
K15730	cytosolic prostaglandin-E synthase [EC:5.3.99.3]	PTGES3
K09187	histone-lysine N-methyltransferase MLL2 [EC:2.1.1.43]	MLL2, ALR
K04437	filamin	FLNA
K14990	solute carrier family 38 (sodium-coupled neutral amino acid transporter), member 1	SLC38A1, SNAT1, GLNT
K09234	Wilms tumor protein 1	WT1
K08138	MFS transporter, SP family, xylose:H+ symportor	xylE
K07956	ADP-ribosylation factor-like 8B	ARL8B
K12355	coniferyl-aldehyde dehydrogenase [EC:1.2.1.68]	REF1
K08866	serine/threonine-protein kinase TTK/MPS1 [EC:2.7.12.1]	TTK, MPS1
K13993	HSP20 family protein	HSP20
K03025	DNA-directed RNA polymerase III subunit RPC6	RPC34, POLR3F
K06619	proto-oncogene tyrosine-protein kinase ABL1 [EC:2.7.10.2]	ABL1
K06875
K10396	kinesin family member 5	KIF5
K09955
K10645	E3 ubiquitin-protein ligase mind-bomb [EC:6.3.2.19]	MIB
K12586	exosome complex component RRP43	RRP43, EXOSC8, OIP2
K00783	23S rRNA (pseudouridine1915-N3)-methyltransferase [EC:2.1.1.177]	rlmH
K04420	mitogen-activated protein kinase kinase kinase 2 [EC:2.7.11.25]	MAP3K2, MEKK2
K01097	N-acylneuraminate-9-phosphatase [EC:3.1.3.29]	NANP
K01091	phosphoglycolate phosphatase [EC:3.1.3.18]	E3.1.3.18, gph
K05644	ATP-binding cassette, subfamily A (ABC1), member 4	ABCA4
K05645	ATP-binding cassette, subfamily A (ABC1), member 7	ABCA7
K03966	NADH dehydrogenase (ubiquinone) 1 beta subcomplex 10 [EC:1.6.5.3 1.6.99.3]	NDUFB10
K13349	Mpv17-like protein	MPV17L
K13698	abhydrolase domain-containing protein 4	ABHD4
K13696
K13528	mediator of RNA polymerase II transcription subunit 20	MED20
K12833	pre-mRNA branch site protein p14	SF3B14
K03362	F-box and WD-40 domain protein 1/11	FBXW1_11, BTRC, beta-TRCP
K08851	TP53 regulating kinase [EC:2.7.11.1]	TP53RK, PRPK
K08852	serine/threonine-protein kinase/endoribonuclease IRE1 [EC:2.7.11.1 3.1.26.-]	ERN1
K03537	ribonuclease P/MRP protein subunit POP5 [EC:3.1.26.5]	POP5
K08331	autophagy-related protein 13	ATG13
K10872	meiotic recombination protein DMC1	DMC1
K00049	glyoxylate reductase (NADP+) [EC:1.1.1.79]	E1.1.1.79
K04410	p21-activated kinase 2 [EC:2.7.11.1]	PAK2
K07101
K10252	beta,beta-carotene 9',10'-dioxygenase [EC:1.14.99.-]	BCDO2
K01957	glutamyl-tRNA (Gln) amidotransferase [EC:6.3.5.-]	E6.3.5.-
K15684	bifunctional apoptosis regulator	BFAR
K00556	tRNA (guanosine-2'-O-)-methyltransferase [EC:2.1.1.34]	trmH
K01173	endonuclease G, mitochondrial	ENDOG
K14970	menin	MEN1, MNN1
K14575	AAA family ATPase	AFG2, DRG1, SPATA5
K05099	proto-oncogene tyrosine-protein kinase Met [EC:2.7.10.1]	MET, HGFR
K05099	met proto-oncogene (hepatocyte growth factor receptor) [EC:2.7.10.1] [HSA:4233]	MET
K14409	protein SMG7	SMG7, EST1C
K02153	V-type H+-transporting ATPase subunit H [EC:3.6.3.14]	ATPeVH, ATP6H
K02151	V-type H+-transporting ATPase subunit F [EC:3.6.3.14]	ATPeVF, ATP6S14
K05794
K08957	casein kinase 1, alpha [EC:2.7.11.1]	CSNK1A
K13535	cardiolipin-specific phospholipase [EC:3.1.1.-]	CLD1
K13534	patatin-like phospholipase domain-containing protein 3 [EC:3.1.1.3 2.3.1.-]	PNPLA3
K00061	retinol dehydrogenase [EC:1.1.1.-]	RDH5
K05654	ATP-binding cassette, subfamily B (MDR/TAP), member 3	ABCB3, TAP2
K15002	cytochrome P450, family 6 [EC:1.14.-.-]	CYP6
K06070	protein kinase D [EC:2.7.11.13]	PKD
K12795	suppressor of G2 allele of SKP1	SUGT1, SGT1
K07253	phenylpyruvate tautomerase [EC:5.3.2.1]	MIF
K07250	4-aminobutyrate aminotransferase / (S)-3-amino-2-methylpropionate transaminase [EC:2.6.1.19 2.6.1.22]	gabT
K12489	Arf-GAP with coiled-coil, ANK repeat and PH domain-containing protein	ACAP
K10355	actin, other eukaryote	ACTF
K00696	sucrose-phosphate synthase [EC:2.4.1.14]	E2.4.1.14
K06124	phosphoethanolamine/phosphocholine phosphatase [EC:3.1.3.75]	PHOSPHO1
K06923
K11266	MAternally affected uncoordination	MAU2
K00706	1,3-beta-glucan synthase [EC:2.4.1.34]	E2.4.1.34
K10401	kinesin family member 18/19	KIF18_19
K10407	kinesin light chain	KLC
K10408	dynein heavy chain, axonemal	DNAH
K15164	mediator of RNA polymerase II transcription subunit 13	MED13
K03952	NADH dehydrogenase (ubiquinone) 1 alpha subcomplex 8 [EC:1.6.5.3 1.6.99.3]	NDUFA8
K11856	ubiquitin carboxyl-terminal hydrolase 43 [EC:3.1.2.15]	USP43
K00560	thymidylate synthase [EC:2.1.1.45]	E2.1.1.45, thyA
K05668	ATP-binding cassette, subfamily C (CFTR/MRP), member 5	ABCC5
K01763	selenocysteine lyase [EC:4.4.1.16]	SCLY
K08887	proto-oncogene tyrosine-protein kinase ABL2 [EC:2.7.10.2]	ABL2
K12259	spermine oxidase [EC:1.5.3.16]	SMOX
K06063	SNW domain-containing protein 1	SNW1, SKIIP, SKIP
K12472	epidermal growth factor receptor substrate 15	EPS15
K08897	Eph receptor A10 [EC:2.7.10.1]	EPHA10
K08764	sterol carrier protein 2 [EC:2.3.1.176]	SCP2, SCPX
K10411	dynein light chain 1, axonemal	DNAL1
K07820	beta-1,3-galactosyltransferase 2 [EC:2.4.1.-]	B3GALT2
K15181	negative elongation factor C/D	TH1L, NELFD
K01976
K00486	kynurenine 3-monooxygenase [EC:1.14.13.9]	E1.14.13.9
K09389	E2F transcription factor 2	E2F2
K15639	cytochrome P450, family 734, subfamily A, polypeptide 1 (PHYB activation tagged suppressor 1) [EC:1.14.-.-]	CYP734A1, BAS1
K15777
K08597	sentrin-specific protease 8 [EC:3.4.22.-]	SENP8, NEDP1, DEN1
K02690	photosystem I P700 chlorophyll a apoprotein A2	psaB
K02950	small subunit ribosomal protein S12	RP-S12, rpsL
K00884	N-acetylglucosamine kinase [EC:2.7.1.59]	nagK, NAGK
K09565	peptidyl-prolyl isomerase F (cyclophilin F) [EC:5.2.1.8]	PPIF
K08371
K13024	inositol hexakisphosphate/diphosphoinositol-pentakisphosphate kinase [EC:2.7.4.21 2.7.4.24]	HISPPD, VIP
K03538	ribonuclease P protein subunit POP4 [EC:3.1.26.5]	POP4, RPP29
K03660	N-glycosylase/DNA lyase [EC:3.2.2.- 4.2.99.18]	OGG1
K11665	DNA helicase INO80 [EC:3.6.4.12]	INO80, INOC1
K09604	adipocyte-derived leucine aminopeptidase [EC:3.4.11.-]	ARTS1
K06653	CDK inhibitor PHO81	PHO81
K11405	histone deacetylase 8 [EC:3.5.1.98]	HDAC8
K12440	phenolpthiocerol synthesis type-I polyketide synthase A	ppsA
K12445	trans enoyl reductase [EC:1.3.1.-]	K12445
K11795	nuclear receptor interaction protein	IQWD1, NRIP, ARCAP
K10332	ankyrin repeat and SOCS box protein 10	ASB10
K11085	ATP-binding cassette, subfamily B, bacterial MsbA [EC:3.6.3.-]	msbA
K00767	nicotinate-nucleotide pyrophosphorylase (carboxylating) [EC:2.4.2.19]	E2.4.2.19, nadC
K07749	formyl-CoA transferase [EC:2.8.3.16]	frc
K13941	2-amino-4-hydroxy-6-hydroxymethyldihydropteridine diphosphokinase / dihydropteroate synthase [EC:2.7.6.3 2.5.1.15]	folKP
K08775	breast cancer 2 susceptibility protein	BRCA2, FANCD1
K07297	adiponectin receptor	ADIPOR

## Sheet: k35
KOI	Annotation	Name
K01368	cathepsin S [EC:3.4.22.27]	CTSS
K00501	tyrosine 3-monooxygenase [EC:1.14.16.2]	TH
K04467	inhibitor of nuclear factor kappa-B kinase subunit alpha [EC:2.7.11.10]	IKBKA, IKKA, CHUK
K13076	delta8-fatty-acid desaturase [EC:1.14.19.4]	SLD
K12649	ATP-dependent RNA helicase DHX58 [EC:3.6.3.14]	DHX58, LGP2
K01588	5-(carboxyamino)imidazole ribonucleotide mutase [EC:5.4.99.18]	purE
K03459
K12873	bud site selection protein 31	BUD31, G10
K02219	cyclin-dependent kinase regulatory subunit CKS1	CKS1
K12303	MFS transporter, ACS family, solute carrier family 17 (sodium-dependent inorganic phosphate cotransporter), member 9	SLC17A9
K12302	MFS transporter, ACS family, solute carrier family 17 (sodium-dependent inorganic phosphate cotransporter), member 6/7/8	SLC17A6_7_8
K08711	ATP-binding cassette, subfamily G (WHITE), member 2, PDR	ABCG2.PDR
K08963	methylthioribose-1-phosphate isomerase [EC:5.3.1.23]	mtnA
K07191	MFS transporter, SP family, solute carrier family 2 (facilitated glucose transporter), member 4	SLC2A4, GLUT4
K06224	hedgehog	HH
K04464	mitogen-activated protein kinase 7 [EC:2.7.11.24]	MAPK7, ERK5
K05592	ATP-dependent RNA helicase DeaD [EC:3.6.4.13]	deaD
K10743	ribonuclease H2 subunit A [EC:3.1.26.4]	RNASEH2A
K10325	ankyrin repeat and SOCS box protein 3	ASB3
K10955	intestinal mucin-2	MUC2
K01829	protein disulfide-isomerase [EC:5.3.4.1]	E5.3.4.1
K15083	DNA repair protein RAD16	RAD16
K00515	beta-carotene 15,15'-monooxygenase [EC:1.14.99.36]	BCMO1, BCDO1
K14207	solute carrier family 38 (sodium-coupled neutral amino acid transporter), member 2	SLC38A2, SNAT2
K01938	formate--tetrahydrofolate ligase [EC:6.3.4.3]	fhs
K08197	MFS transporter, SIT family, siderophore-iron:H+ symporter	ARN
K05109	Eph receptor A8 [EC:2.7.10.1]	EPHA8, EEK
K05107	Eph receptor A6 [EC:2.7.10.1]	EPHA6, EHK2
K05103	Eph receptor A2 [EC:2.7.10.1]	EPHA2, ECK
K02111	F-type H+-transporting ATPase subunit alpha [EC:3.6.3.14]	ATPF1A, atpA
K02114	F-type H+-transporting ATPase subunit epsilon [EC:3.6.3.14]	ATPF1E, atpC
K02028	polar amino acid transport system ATP-binding protein [EC:3.6.3.21]	ABC.PA.A
K04984	transient receptor potential cation channel subfamily A member 1	TRPA1, ANKTM1
K10636	autocrine motility factor receptor [EC:6.3.2.19]	AMFR, GP78
K13863	solute carrier family 7 (cationic amino acid transporter), member 1	SLC7A1, ATRC1
K10594	E3 ubiquitin-protein ligase HERC1 [EC:6.3.2.19]	HERC1
K10596	ubiquitin conjugation factor E4 A [EC:6.3.2.19]	UBE4A
K11350	bromodomain and PHD finger-containing protein 3	BRPF3
K05925	mRNA (2'-O-methyladenosine-N6-)-methyltransferase [EC:2.1.1.62]	METTL3
K10357	myosin V	MYO5
K15044	Arf-GAP domain and FG repeats-containing protein 1	AGFG1
K02100	MFS transporter, SP family, arabinose:H+ symporter	araE
K01836	phosphoacetylglucosamine mutase [EC:5.4.2.3]	E5.4.2.3
K14784	protein CMS1	CMS1
K04683	transcription factor Dp-1	TFDP1
K02909	large subunit ribosomal protein L31	RP-L31, rpmE
K01340	tryptase [EC:3.4.21.59]	E3.4.21.59
K15452	tRNA pseudouridine synthase 2 [EC:5.4.99.-]	PUS2
K02055	putative spermidine/putrescine transport system substrate-binding protein	ABC.SP.S
K13295	aprataxin and PNK-like factor [EC:4.2.99.18]	APLF
K13106	pre-mRNA-splicing factor CWC26	BUD13, CWC26
K12504	decaprenyl-diphosphate synthase subunit 1 [EC:2.5.1.91]	PDSS1
K03656	ATP-dependent DNA helicase Rep [EC:3.6.4.12]	rep
K03655	ATP-dependent DNA helicase RecG [EC:3.6.4.12]	recG
K12433	polyketide synthase 5	pks5
K09922
K11294	nucleolin	NCL, NSR1
K00757	uridine phosphorylase [EC:2.4.2.3]	E2.4.2.3, udp
K07889	Ras-related protein Rab-5C	RAB5C
K07887	Ras-related protein Rab-5A	RAB5A
K08511	vesicle-associated membrane protein 72	ATVAMP72
K05676	ATP-binding cassette, subfamily D (ALD), member 2	ABCD2, ALDL1
K07677	two-component system, NarL family, capsular synthesis sensor histidine kinase RcsC [EC:2.7.13.3]	rcsC
K11127	telomerase protein component 1	TEP1
K15538	glycoprotein endo-alpha-1,2-mannosidase [EC:3.2.1.130]	MANEA
K01244	5'-methylthioadenosine nucleosidase [EC:3.2.2.16]	MTN
K14267	N-succinyldiaminopimelate aminotransferase [EC:2.6.1.17]	dapC
K08200	MFS transporter, OCT family, solute carrier family 22 (organic cation transporter), member 3	SLC22A3, OCT3
K01333	complement factor I [EC:3.4.21.45]	CFI
K15199	general transcription factor 3C polypeptide 1	GTF3C1
K01796	alpha-methylacyl-CoA racemase [EC:5.1.99.4]	E5.1.99.4, AMACR, mcr
K05121	TEK tyrosine kinase, endothelial [EC:2.7.10.1] [HSA:7010]	CD202b
K05121	endothelial-specific receptor tyrosine kinase [EC:2.7.10.1]	TEK, TIE2
K05129	muscle, skeletal, receptor tyrosine kinase [EC:2.7.10.1]	MUSK
K01466	allantoinase [EC:3.5.2.5]	E3.5.2.5, allB
K00147	glutamate-5-semialdehyde dehydrogenase [EC:1.2.1.41]	proA
K02699	photosystem I subunit XI	psaL
K14001	nucleotide exchange factor SIL1	SIL1, SLS1
K10900	werner syndrome ATP-dependent helicase [EC:3.6.4.12]	WRN, RECQL2
K05661	ATP-binding cassette, subfamily B (MDR/TAP), member 6	ABCB6
K02943	large subunit ribosomal protein LP2	RP-LP2, RPLP2
K14645	serine protease [EC:3.4.21.-]	K14645
K14715	solute carrier family 39 (zinc transporter), member 9	SLC39A9, ZIP9
K09641	transmembrane protease, serine 11D [EC:3.4.21.-]	TMPRSS11D
K12158	ubiquitin-like protein Nedd8	NEDD8
K03137	transcription initiation factor TFIIE subunit beta	TFIIE2, GTF2E2, TFA2
K03132	transcription initiation factor TFIID subunit 7	TAF7
K03133	transcription initiation factor TFIID subunit 9B	TAF9B, TAF9
K06306
K11175	phosphoribosylglycinamide formyltransferase 1 [EC:2.1.2.2]	purN
K01923	phosphoribosylaminoimidazole-succinocarboxamide synthase [EC:6.3.2.6]	purC
K09131
K15505	DNA repair protein RAD5 [EC:3.6.4.-]	RAD5
K11786	ATP-dependent helicase STH1/SNF2 [EC:3.6.4.-]	STH1_SNF2
K04557	peanut-like protein 1 (cell division control related protein 1)	PNUTL1, CDCREL1
K15105	solute carrier family 25 (mitochondrial aspartate/glutamate transporter), member 12/13	SLC25A12_13, AGC
K00812	aspartate aminotransferase [EC:2.6.1.1]	E2.6.1.1A, aspB
K15271	ATP-dependent DNA helicase HFM1/MER3 [EC:3.6.4.12]	HFM1, MER3
K02891	large subunit ribosomal protein L22e	RP-L22e, RPL22
K03305
K02127	F-type H+-transporting ATPase subunit b [EC:3.6.3.14]	ATPeF0B, ATP5F1
K12410	NAD-dependent deacetylase [EC:3.5.1.-]	npdA
K08835	oxidative-stress responsive protein 1 [EC:2.7.11.1]	OXSR1, OSR1
K10442	kelch-like protein 1/4/5	KLHL1_4_5
K07955	ADP-ribosylation factor-like 8A	ARL8A
K10707
K07428	cytochrome P450, family 4, subfamily X [EC:1.14.14.1]	CYP4X
K11817	indole-3-acetaldehyde oxidase [EC:1.2.3.7]	AAO1
K11540	carbamoyl-phosphate synthase / aspartate carbamoyltransferase / dihydroorotase [EC:6.3.5.5 2.1.3.2 3.5.2.3]	CAD
K10362	myosin XVIII	MYO18
K07425	cytochrome P450, family 4, subfamily A [EC:1.14.15.3]	CYP4A
K00226	dihydroorotate dehydrogenase (fumarate) [EC:1.3.98.1]	pyrD
K11436	protein arginine N-methyltransferase 3 [EC:2.1.1.-]	PRMT3
K11437	protein arginine N-methyltransferase 6 [EC:2.1.1.-]	PRMT6
K05361	phospholipid-hydroperoxide glutathione peroxidase [EC:1.11.1.12]	E1.11.1.12
K02887	large subunit ribosomal protein L20	RP-L20, rplT
K02088	cyclin-dependent kinase 3 [EC:2.7.11.22]	CDK3
K14735	hephaestin	HEPH
K03939	NADH dehydrogenase (ubiquinone) Fe-S protein 6 [EC:1.6.5.3 1.6.99.3]	NDUFS6
K01852	lanosterol synthase [EC:5.4.99.7]	E5.4.99.7, LSS, ERG7
K01520	dUTP pyrophosphatase [EC:3.6.1.23]	E3.6.1.23, dut
K06545	CD163 antigen [HSA:9332]	CD163
K11394	hydroxyproline oxidase [EC:1.5.-.-]	PRODH2
K14489	arabidopsis histidine kinase 2/3/4 (cytokinin receptor) [EC:2.7.13.3]	AHK2_3_4
K00308	N1-acetylpolyamine oxidase [EC:1.5.3.13]	PAOX
K07432	beta-1,4-N-acetylglucosaminyltransferase [EC:2.4.1.141]	ALG13
K11809	glucose-1,6-bisphosphate synthase [EC:2.7.1.106]	PGM2L1
K07127	5-hydroxyisourate hydrolase [EC:3.5.2.17]	uraH, pucM, hiuH
K10603	autoimmune regulator	AIRE
K15443	tRNA (guanine-N(7)-)-methyltransferase subunit TRM82	TRM82, WDR4
K01878	glycyl-tRNA synthetase alpha chain [EC:6.1.1.14]	glyQ
K10735	GINS complex subunit 4	GINS4, SLD5
K10739	replication factor A2	RFA2, RPA2
K13724	aminopeptidase Q [EC:3.4.11.-]	AQPEP
K03965	NADH dehydrogenase (ubiquinone) 1 beta subcomplex 9 [EC:1.6.5.3 1.6.99.3]	NDUFB9
K05680	ATP-binding cassette, subfamily G (WHITE), member 4	ABCG4
K00878	hydroxyethylthiazole kinase [EC:2.7.1.50]	thiM
K14650	transcription initiation factor TFIID subunit 3	TAF3
K05197	glutamate receptor 1	GRIA1
K09208	krueppel-like factor 9/13/14/16	KLF9S, BTEB
K09207	krueppel-like factor 6/7	KLF6_7
K09511	DnaJ homolog subfamily B member 5 Cytoplasm	DNAJB5
K03323	solute carrier family 29 (equilibrative nucleoside transporter), member 4	SLC29A4, ENT4
K13966
K12166	E3 ubiquitin-protein ligase HACE1 [EC:6.3.2.19]	HACE1
K10768	alkylated DNA repair protein alkB homolog 6 [EC:1.14.11.-]	ALKBH6
K03108	signal recognition particle subunit SRP72	SRP72
K07200	5'-AMP-activated protein kinase, regulatory gamma subunit	PRKAG
K12610	mRNA-decapping enzyme 1A [EC:3.-.-.-]	DCP1A
K10839	UV excision repair protein RAD23	RAD23, HR23
K11230	mitogen-activated protein kinase kinase kinase [EC:2.7.11.25]	SSK2
K11231	osomolarity two-component system, sensor histidine kinase SLN1 [EC:2.7.13.3]	SLN1
K10728	topoisomerase (DNA) II binding protein 1	TOPBP1
K08249	hydroxymandelonitrile lyase [EC:4.1.2.11]	E4.1.2.11
K03631	DNA repair protein RecN (Recombination protein N)	recN
K00260	glutamate dehydrogenase [EC:1.4.1.2]	gudB, rocG
K05695	protein tyrosine phosphatase, receptor type, F [EC:3.1.3.48]	PTPRF, LAR
K01511	ectonucleoside triphosphate diphosphohydrolase 5/6 [EC:3.6.1.6]	ENTPD5_6
K05648	ATP-binding cassette, subfamily A (ABC1), member 5	ABCA5
K00912	tetraacyldisaccharide 4'-kinase [EC:2.7.1.130]	lpxK
K08066	nuclear transcription factor Y, gamma	NFYC
K09507	DnaJ homolog subfamily B member 1	DNAJB1
K09507	DnaJ homolog subfamily B member 1 Cytoplasm	DNAJB1
K02426
K08800	NUAK family, SNF1-like kinase [EC:2.7.11.1]	NUAK
K12116	flavin-binding kelch repeat F-box protein 1	FKF1
K03179	4-hydroxybenzoate octaprenyltransferase [EC:2.5.1.-]	ubiA
K12573	ribonuclease R [EC:3.1.-.-]	rnr, vacB
K12023	tripartite motif-containing protein 47	TRIM47
K04909	potassium voltage-gated channel Eag-related subfamily H member 6	KCNH6
K04906	potassium voltage-gated channel Eag-related subfamily H member 3	KCNH3
K10994	cell cycle checkpoint control protein RAD9A [EC:3.1.11.2]	RAD9A
K10443	kelch-like protein 2/3	KLHL2_3
K15426	serine/threonine-protein phosphatase 4 regulatory subunit 4	PPP4R4
K10669	2'-phosphotransferase [EC:2.7.1.160]	TRPT1, TPT1
K03131	transcription initiation factor TFIID subunit 6	TAF6
K11229	mitogen-activated protein kinase kinase kinase [EC:2.7.11.1]	BCK1
K00078	dihydrodiol dehydrogenase / D-xylose 1-dehydrogenase (NADP) [EC:1.3.1.20 1.1.1.179]	DHDH
K00079	carbonyl reductase 1 [EC:1.1.1.184 1.1.1.189 1.1.1.197]	CBR1
K07243
K00107	D-arabinono-1,4-lactone oxidase [EC:1.1.3.37]	E1.1.3.37
K01506		E3.5.-.- [EC:3.5.-.-]
K14800	pre-rRNA-processing protein TSR2	TSR2
K05759	profilin	PFN
K15724
K05755	actin related protein 2/3 complex, subunit 4	ARPC4
K15901
K01432	arylformamidase [EC:3.5.1.9]	AFMID
K08051
K13160	heterogeneous nuclear ribonucleoprotein Q	SYNCRIP, HNRPQ
K13184	ATP-dependent RNA helicase A [EC:3.6.4.13]	DHX9
K13185	ATP-dependent RNA helicase DHX30 [EC:3.6.4.13]	DHX30
K13183	ATP-dependent RNA helicase DDX50 [EC:3.6.4.13]	DDX50
K02369	alpha-1,4-N-acetylglucosaminyltransferase EXTL2 [EC:2.4.1.223]	EXTL2
K09454	GA-binding protein transcription factor, beta	GABPB
K09453	snRNA-activating protein complex subunit 4	SNAPC4
K08871	bromodomain-containing protein 2	BRD2
K05871	protein tyrosine kinase 2 beta [EC:2.7.10.2]	PTK2B, FAK2
K13983	putative helicase MOV10L1 [EC:3.6.4.13]	MOV10L1
K13216	nuclear inhibitor of protein phosphatase 1 [EC:3.1.4.-]	PPP1R8, NIPP1
K13210	far upstream element-binding protein	FUBP
K08908	light-harvesting complex I chlorophyll a/b binding protein 2	LHCA2
K08906	cytochrome c6	petJ
K14003	prolactin regulatory element-binding protein	PREB, SEC12
K06196
K11109	protection of telomeres protein 1	POT1
K06991
K10521	ankyrin repeat and BTB/POZ domain-containing protein 2	ABTB2
K07912	Ras-related protein Rab-24	RAB24
K08726	soluble epoxide hydrolase [EC:3.3.2.10]	EPHX2
K10273	F-box and leucine-rich repeat protein 7	FBXL7
K00287	dihydrofolate reductase [EC:1.5.1.3]	folA
K00119		E1.1.99.- [EC:1.1.99.-]
K00119	[EC:1.1.99.-]	E1.1.99.-
K01534	Cd2+/Zn2+-exporting ATPase [EC:3.6.3.3 3.6.3.5]	zntA
K05675	ATP-binding cassette, subfamily D (ALD), member 1	ABCD1, ALD
K01536	Na+-exporting ATPase [EC:3.6.3.7]	E3.6.3.7
K15730	cytosolic prostaglandin-E synthase [EC:5.3.99.3]	PTGES3
K09187	histone-lysine N-methyltransferase MLL2 [EC:2.1.1.43]	MLL2, ALR
K04437	filamin	FLNA
K14990	solute carrier family 38 (sodium-coupled neutral amino acid transporter), member 1	SLC38A1, SNAT1, GLNT
K09234	Wilms tumor protein 1	WT1
K08138	MFS transporter, SP family, xylose:H+ symportor	xylE
K07956	ADP-ribosylation factor-like 8B	ARL8B
K12355	coniferyl-aldehyde dehydrogenase [EC:1.2.1.68]	REF1
K08866	serine/threonine-protein kinase TTK/MPS1 [EC:2.7.12.1]	TTK, MPS1
K13993	HSP20 family protein	HSP20
K03025	DNA-directed RNA polymerase III subunit RPC6	RPC34, POLR3F
K06619	proto-oncogene tyrosine-protein kinase ABL1 [EC:2.7.10.2]	ABL1
K12130	pseudo-response regulator 5	APRR5
K06875
K10396	kinesin family member 5	KIF5
K10645	E3 ubiquitin-protein ligase mind-bomb [EC:6.3.2.19]	MIB
K12586	exosome complex component RRP43	RRP43, EXOSC8, OIP2
K00783	23S rRNA (pseudouridine1915-N3)-methyltransferase [EC:2.1.1.177]	rlmH
K04420	mitogen-activated protein kinase kinase kinase 2 [EC:2.7.11.25]	MAP3K2, MEKK2
K01097	N-acylneuraminate-9-phosphatase [EC:3.1.3.29]	NANP
K01091	phosphoglycolate phosphatase [EC:3.1.3.18]	E3.1.3.18, gph
K05644	ATP-binding cassette, subfamily A (ABC1), member 4	ABCA4
K05645	ATP-binding cassette, subfamily A (ABC1), member 7	ABCA7
K03564	peroxiredoxin Q/BCP [EC:1.11.1.15]	BCP, PRXQ, DOT5
K13349	Mpv17-like protein	MPV17L
K13698	abhydrolase domain-containing protein 4	ABHD4
K13696
K13347	peroxisomal membrane protein 2	PXMP2, PMP22
K12833	pre-mRNA branch site protein p14	SF3B14
K03362	F-box and WD-40 domain protein 1/11	FBXW1_11, BTRC, beta-TRCP
K08852	serine/threonine-protein kinase/endoribonuclease IRE1 [EC:2.7.11.1 3.1.26.-]	ERN1
K03537	ribonuclease P/MRP protein subunit POP5 [EC:3.1.26.5]	POP5
K08331	autophagy-related protein 13	ATG13
K10872	meiotic recombination protein DMC1	DMC1
K00049	glyoxylate reductase (NADP+) [EC:1.1.1.79]	E1.1.1.79
K07020
K04410	p21-activated kinase 2 [EC:2.7.11.1]	PAK2
K07101
K10252	beta,beta-carotene 9',10'-dioxygenase [EC:1.14.99.-]	BCDO2
K01957	glutamyl-tRNA (Gln) amidotransferase [EC:6.3.5.-]	E6.3.5.-
K00423	L-ascorbate oxidase [EC:1.10.3.3]	E1.10.3.3
K15684	bifunctional apoptosis regulator	BFAR
K00556	tRNA (guanosine-2'-O-)-methyltransferase [EC:2.1.1.34]	trmH
K01173	endonuclease G, mitochondrial	ENDOG
K14970	menin	MEN1, MNN1
K14575	AAA family ATPase	AFG2, DRG1, SPATA5
K05099	proto-oncogene tyrosine-protein kinase Met [EC:2.7.10.1]	MET, HGFR
K05099	met proto-oncogene (hepatocyte growth factor receptor) [EC:2.7.10.1] [HSA:4233]	MET
K14409	protein SMG7	SMG7, EST1C
K02153	V-type H+-transporting ATPase subunit H [EC:3.6.3.14]	ATPeVH, ATP6H
K02151	V-type H+-transporting ATPase subunit F [EC:3.6.3.14]	ATPeVF, ATP6S14
K08957	casein kinase 1, alpha [EC:2.7.11.1]	CSNK1A
K13535	cardiolipin-specific phospholipase [EC:3.1.1.-]	CLD1
K13534	patatin-like phospholipase domain-containing protein 3 [EC:3.1.1.3 2.3.1.-]	PNPLA3
K00061	retinol dehydrogenase [EC:1.1.1.-]	RDH5
K05654	ATP-binding cassette, subfamily B (MDR/TAP), member 3	ABCB3, TAP2
K15002	cytochrome P450, family 6 [EC:1.14.-.-]	CYP6
K06070	protein kinase D [EC:2.7.11.13]	PKD
K07250	4-aminobutyrate aminotransferase / (S)-3-amino-2-methylpropionate transaminase [EC:2.6.1.19 2.6.1.22]	gabT
K12489	Arf-GAP with coiled-coil, ANK repeat and PH domain-containing protein	ACAP
K10355	actin, other eukaryote	ACTF
K00696	sucrose-phosphate synthase [EC:2.4.1.14]	E2.4.1.14
K06124	phosphoethanolamine/phosphocholine phosphatase [EC:3.1.3.75]	PHOSPHO1
K06925
K06923
K11266	MAternally affected uncoordination	MAU2
K00706	1,3-beta-glucan synthase [EC:2.4.1.34]	E2.4.1.34
K10401	kinesin family member 18/19	KIF18_19
K10407	kinesin light chain	KLC
K07819	beta-1,3-galactosyltransferase 1 [EC:2.4.1.-]	B3GALT1
K10408	dynein heavy chain, axonemal	DNAH
K15164	mediator of RNA polymerase II transcription subunit 13	MED13
K00380	sulfite reductase (NADPH) flavoprotein alpha-component [EC:1.8.1.2]	cysJ
K10134	etoposide-induced 2.4 mRNA	EI24
K03952	NADH dehydrogenase (ubiquinone) 1 alpha subcomplex 8 [EC:1.6.5.3 1.6.99.3]	NDUFA8
K11856	ubiquitin carboxyl-terminal hydrolase 43 [EC:3.1.2.15]	USP43
K00560	thymidylate synthase [EC:2.1.1.45]	E2.1.1.45, thyA
K04407	mitogen-activated protein kinase kinase kinase kinase 4 [EC:2.7.11.1]	MAP4K4, HGK
K01763	selenocysteine lyase [EC:4.4.1.16]	SCLY
K01229	lactase-phlorizin hydrolase [EC:3.2.1.108 3.2.1.62]	LCT
K08887	proto-oncogene tyrosine-protein kinase ABL2 [EC:2.7.10.2]	ABL2
K03545
K12259	spermine oxidase [EC:1.5.3.16]	SMOX
K06063	SNW domain-containing protein 1	SNW1, SKIIP, SKIP
K13813	syntaxin 12/13	STX12, STX13
K12472	epidermal growth factor receptor substrate 15	EPS15
K08897	Eph receptor A10 [EC:2.7.10.1]	EPHA10
K08764	sterol carrier protein 2 [EC:2.3.1.176]	SCP2, SCPX
K10411	dynein light chain 1, axonemal	DNAL1
K01976
K00486	kynurenine 3-monooxygenase [EC:1.14.13.9]	E1.14.13.9
K09389	E2F transcription factor 2	E2F2
K15639	cytochrome P450, family 734, subfamily A, polypeptide 1 (PHYB activation tagged suppressor 1) [EC:1.14.-.-]	CYP734A1, BAS1
K15777
K08597	sentrin-specific protease 8 [EC:3.4.22.-]	SENP8, NEDP1, DEN1
K02690	photosystem I P700 chlorophyll a apoprotein A2	psaB
K02950	small subunit ribosomal protein S12	RP-S12, rpsL
K00884	N-acetylglucosamine kinase [EC:2.7.1.59]	nagK, NAGK
K09565	peptidyl-prolyl isomerase F (cyclophilin F) [EC:5.2.1.8]	PPIF
K05298	glyceraldehyde-3-phosphate dehydrogenase (NADP+) (phosphorylating) [EC:1.2.1.13]	GAPA
K13024	inositol hexakisphosphate/diphosphoinositol-pentakisphosphate kinase [EC:2.7.4.21 2.7.4.24]	HISPPD, VIP
K03538	ribonuclease P protein subunit POP4 [EC:3.1.26.5]	POP4, RPP29
K03660	N-glycosylase/DNA lyase [EC:3.2.2.- 4.2.99.18]	OGG1
K11665	DNA helicase INO80 [EC:3.6.4.12]	INO80, INOC1
K09604	adipocyte-derived leucine aminopeptidase [EC:3.4.11.-]	ARTS1
K09639	transmembrane protease, serine 8 [EC:3.4.21.-]	TMPRSS8
K11405	histone deacetylase 8 [EC:3.5.1.98]	HDAC8
K12440	phenolpthiocerol synthesis type-I polyketide synthase A	ppsA
K12445	trans enoyl reductase [EC:1.3.1.-]	K12445
K10332	ankyrin repeat and SOCS box protein 10	ASB10
K11085	ATP-binding cassette, subfamily B, bacterial MsbA [EC:3.6.3.-]	msbA
K07749	formyl-CoA transferase [EC:2.8.3.16]	frc
K13941	2-amino-4-hydroxy-6-hydroxymethyldihydropteridine diphosphokinase / dihydropteroate synthase [EC:2.7.6.3 2.5.1.15]	folKP
K08775	breast cancer 2 susceptibility protein	BRCA2, FANCD1
K07297	adiponectin receptor	ADIPOR

## Sheet: k37
KOI	Annotation	Name
K01368	cathepsin S [EC:3.4.22.27]	CTSS
K00501	tyrosine 3-monooxygenase [EC:1.14.16.2]	TH
K04467	inhibitor of nuclear factor kappa-B kinase subunit alpha [EC:2.7.11.10]	IKBKA, IKKA, CHUK
K13076	delta8-fatty-acid desaturase [EC:1.14.19.4]	SLD
K12649	ATP-dependent RNA helicase DHX58 [EC:3.6.3.14]	DHX58, LGP2
K01588	5-(carboxyamino)imidazole ribonucleotide mutase [EC:5.4.99.18]	purE
K14437	chromodomain-helicase-DNA-binding protein 7 [EC:3.6.4.12]	CHD7
K05337
K03459
K12873	bud site selection protein 31	BUD31, G10
K02219	cyclin-dependent kinase regulatory subunit CKS1	CKS1
K12303	MFS transporter, ACS family, solute carrier family 17 (sodium-dependent inorganic phosphate cotransporter), member 9	SLC17A9
K12302	MFS transporter, ACS family, solute carrier family 17 (sodium-dependent inorganic phosphate cotransporter), member 6/7/8	SLC17A6_7_8
K08964	methylthioribulose-1-phosphate dehydratase [EC:4.2.1.109]	mtnB
K08963	methylthioribose-1-phosphate isomerase [EC:5.3.1.23]	mtnA
K07191	MFS transporter, SP family, solute carrier family 2 (facilitated glucose transporter), member 4	SLC2A4, GLUT4
K06224	hedgehog	HH
K04464	mitogen-activated protein kinase 7 [EC:2.7.11.24]	MAPK7, ERK5
K05592	ATP-dependent RNA helicase DeaD [EC:3.6.4.13]	deaD
K10743	ribonuclease H2 subunit A [EC:3.1.26.4]	RNASEH2A
K10325	ankyrin repeat and SOCS box protein 3	ASB3
K01829	protein disulfide-isomerase [EC:5.3.4.1]	E5.3.4.1
K15083	DNA repair protein RAD16	RAD16
K00515	beta-carotene 15,15'-monooxygenase [EC:1.14.99.36]	BCMO1, BCDO1
K14546	U3 small nucleolar RNA-associated protein 5	UTP5, WDR43
K14207	solute carrier family 38 (sodium-coupled neutral amino acid transporter), member 2	SLC38A2, SNAT2
K01938	formate--tetrahydrofolate ligase [EC:6.3.4.3]	fhs
K08197	MFS transporter, SIT family, siderophore-iron:H+ symporter	ARN
K05109	Eph receptor A8 [EC:2.7.10.1]	EPHA8, EEK
K05107	Eph receptor A6 [EC:2.7.10.1]	EPHA6, EHK2
K05103	Eph receptor A2 [EC:2.7.10.1]	EPHA2, ECK
K02111	F-type H+-transporting ATPase subunit alpha [EC:3.6.3.14]	ATPF1A, atpA
K02114	F-type H+-transporting ATPase subunit epsilon [EC:3.6.3.14]	ATPF1E, atpC
K02028	polar amino acid transport system ATP-binding protein [EC:3.6.3.21]	ABC.PA.A
K04984	transient receptor potential cation channel subfamily A member 1	TRPA1, ANKTM1
K10636	autocrine motility factor receptor [EC:6.3.2.19]	AMFR, GP78
K13863	solute carrier family 7 (cationic amino acid transporter), member 1	SLC7A1, ATRC1
K10594	E3 ubiquitin-protein ligase HERC1 [EC:6.3.2.19]	HERC1
K11350	bromodomain and PHD finger-containing protein 3	BRPF3
K05925	mRNA (2'-O-methyladenosine-N6-)-methyltransferase [EC:2.1.1.62]	METTL3
K10357	myosin V	MYO5
K02100	MFS transporter, SP family, arabinose:H+ symporter	araE
K04463	mitogen-activated protein kinase kinase 5 [EC:2.7.12.2]	MAP2K5, MEK5
K14784	protein CMS1	CMS1
K04683	transcription factor Dp-1	TFDP1
K02909	large subunit ribosomal protein L31	RP-L31, rpmE
K01340	tryptase [EC:3.4.21.59]	E3.4.21.59
K02055	putative spermidine/putrescine transport system substrate-binding protein	ABC.SP.S
K12504	decaprenyl-diphosphate synthase subunit 1 [EC:2.5.1.91]	PDSS1
K03656	ATP-dependent DNA helicase Rep [EC:3.6.4.12]	rep
K03655	ATP-dependent DNA helicase RecG [EC:3.6.4.12]	recG
K12433	polyketide synthase 5	pks5
K09922
K10582	ubiquitin-conjugating enzyme E2 Q [EC:6.3.2.19]	UBE2Q
K11294	nucleolin	NCL, NSR1
K00757	uridine phosphorylase [EC:2.4.2.3]	E2.4.2.3, udp
K07889	Ras-related protein Rab-5C	RAB5C
K07887	Ras-related protein Rab-5A	RAB5A
K08511	vesicle-associated membrane protein 72	ATVAMP72
K05676	ATP-binding cassette, subfamily D (ALD), member 2	ABCD2, ALDL1
K07677	two-component system, NarL family, capsular synthesis sensor histidine kinase RcsC [EC:2.7.13.3]	rcsC
K01808	ribose 5-phosphate isomerase B [EC:5.3.1.6]	rpiB
K11127	telomerase protein component 1	TEP1
K15538	glycoprotein endo-alpha-1,2-mannosidase [EC:3.2.1.130]	MANEA
K01244	5'-methylthioadenosine nucleosidase [EC:3.2.2.16]	MTN
K08200	MFS transporter, OCT family, solute carrier family 22 (organic cation transporter), member 3	SLC22A3, OCT3
K01333	complement factor I [EC:3.4.21.45]	CFI
K01796	alpha-methylacyl-CoA racemase [EC:5.1.99.4]	E5.1.99.4, AMACR, mcr
K05121	TEK tyrosine kinase, endothelial [EC:2.7.10.1] [HSA:7010]	CD202b
K05121	endothelial-specific receptor tyrosine kinase [EC:2.7.10.1]	TEK, TIE2
K05129	muscle, skeletal, receptor tyrosine kinase [EC:2.7.10.1]	MUSK
K01466	allantoinase [EC:3.5.2.5]	E3.5.2.5, allB
K00147	glutamate-5-semialdehyde dehydrogenase [EC:1.2.1.41]	proA
K14001	nucleotide exchange factor SIL1	SIL1, SLS1
K10900	werner syndrome ATP-dependent helicase [EC:3.6.4.12]	WRN, RECQL2
K05661	ATP-binding cassette, subfamily B (MDR/TAP), member 6	ABCB6
K14645	serine protease [EC:3.4.21.-]	K14645
K14715	solute carrier family 39 (zinc transporter), member 9	SLC39A9, ZIP9
K09641	transmembrane protease, serine 11D [EC:3.4.21.-]	TMPRSS11D
K03137	transcription initiation factor TFIIE subunit beta	TFIIE2, GTF2E2, TFA2
K03133	transcription initiation factor TFIID subunit 9B	TAF9B, TAF9
K06306
K11175	phosphoribosylglycinamide formyltransferase 1 [EC:2.1.2.2]	purN
K01923	phosphoribosylaminoimidazole-succinocarboxamide synthase [EC:6.3.2.6]	purC
K09131
K15505	DNA repair protein RAD5 [EC:3.6.4.-]	RAD5
K11786	ATP-dependent helicase STH1/SNF2 [EC:3.6.4.-]	STH1_SNF2
K09008
K04406	mitogen-activated protein kinase kinase kinase kinase 3 [EC:2.7.11.1]	MAP4K3, GLK
K03000	DNA-directed RNA polymerase I subunit RPA12	RPA12, ZNRD1
K04557	peanut-like protein 1 (cell division control related protein 1)	PNUTL1, CDCREL1
K15105	solute carrier family 25 (mitochondrial aspartate/glutamate transporter), member 12/13	SLC25A12_13, AGC
K00812	aspartate aminotransferase [EC:2.6.1.1]	E2.6.1.1A, aspB
K13611	polyketide synthase PksJ	pksJ
K15271	ATP-dependent DNA helicase HFM1/MER3 [EC:3.6.4.12]	HFM1, MER3
K03305
K03306
K02127	F-type H+-transporting ATPase subunit b [EC:3.6.3.14]	ATPeF0B, ATP5F1
K12410	NAD-dependent deacetylase [EC:3.5.1.-]	npdA
K03127	transcription initiation factor TFIID subunit 13	TAF13
K08835	oxidative-stress responsive protein 1 [EC:2.7.11.1]	OXSR1, OSR1
K10442	kelch-like protein 1/4/5	KLHL1_4_5
K07955	ADP-ribosylation factor-like 8A	ARL8A
K10707
K07428	cytochrome P450, family 4, subfamily X [EC:1.14.14.1]	CYP4X
K11817	indole-3-acetaldehyde oxidase [EC:1.2.3.7]	AAO1
K11540	carbamoyl-phosphate synthase / aspartate carbamoyltransferase / dihydroorotase [EC:6.3.5.5 2.1.3.2 3.5.2.3]	CAD
K10362	myosin XVIII	MYO18
K07425	cytochrome P450, family 4, subfamily A [EC:1.14.15.3]	CYP4A
K00226	dihydroorotate dehydrogenase (fumarate) [EC:1.3.98.1]	pyrD
K11436	protein arginine N-methyltransferase 3 [EC:2.1.1.-]	PRMT3
K11437	protein arginine N-methyltransferase 6 [EC:2.1.1.-]	PRMT6
K06825	fibrillin 1	FBN1
K04367	proto-oncogene serine/threonine-protein kinase mos [EC:2.7.11.1]	MOS
K05361	phospholipid-hydroperoxide glutathione peroxidase [EC:1.11.1.12]	E1.11.1.12
K02887	large subunit ribosomal protein L20	RP-L20, rplT
K02088	cyclin-dependent kinase 3 [EC:2.7.11.22]	CDK3
K14735	hephaestin	HEPH
K03939	NADH dehydrogenase (ubiquinone) Fe-S protein 6 [EC:1.6.5.3 1.6.99.3]	NDUFS6
K01852	lanosterol synthase [EC:5.4.99.7]	E5.4.99.7, LSS, ERG7
K01520	dUTP pyrophosphatase [EC:3.6.1.23]	E3.6.1.23, dut
K11975	E3 ubiquitin-protein ligase RNF144 [EC:6.3.2.19]	RNF144
K06545	CD163 antigen [HSA:9332]	CD163
K11394	hydroxyproline oxidase [EC:1.5.-.-]	PRODH2
K11150	retinol dehydrogenase 8 [EC:1.1.1.-]	RDH8
K00308	N1-acetylpolyamine oxidase [EC:1.5.3.13]	PAOX
K07432	beta-1,4-N-acetylglucosaminyltransferase [EC:2.4.1.141]	ALG13
K11809	glucose-1,6-bisphosphate synthase [EC:2.7.1.106]	PGM2L1
K07127	5-hydroxyisourate hydrolase [EC:3.5.2.17]	uraH, pucM, hiuH
K15443	tRNA (guanine-N(7)-)-methyltransferase subunit TRM82	TRM82, WDR4
K01878	glycyl-tRNA synthetase alpha chain [EC:6.1.1.14]	glyQ
K10735	GINS complex subunit 4	GINS4, SLD5
K10739	replication factor A2	RFA2, RPA2
K13724	aminopeptidase Q [EC:3.4.11.-]	AQPEP
K09060	plant G-box-binding factor	GBF
K03965	NADH dehydrogenase (ubiquinone) 1 beta subcomplex 9 [EC:1.6.5.3 1.6.99.3]	NDUFB9
K05680	ATP-binding cassette, subfamily G (WHITE), member 4	ABCG4
K15446	tRNA guanosine-2'-O-methyltransferase TRM13 [EC:2.1.1.-]	TRM13, CCDC76
K14650	transcription initiation factor TFIID subunit 3	TAF3
K15920
K09208	krueppel-like factor 9/13/14/16	KLF9S, BTEB
K09207	krueppel-like factor 6/7	KLF6_7
K09511	DnaJ homolog subfamily B member 5 Cytoplasm	DNAJB5
K05350	beta-glucosidase [EC:3.2.1.21]	bglB
K03323	solute carrier family 29 (equilibrative nucleoside transporter), member 4	SLC29A4, ENT4
K13966
K12166	E3 ubiquitin-protein ligase HACE1 [EC:6.3.2.19]	HACE1
K10768	alkylated DNA repair protein alkB homolog 6 [EC:1.14.11.-]	ALKBH6
K03109	signal recognition particle subunit SRP9	SRP9
K03108	signal recognition particle subunit SRP72	SRP72
K07200	5'-AMP-activated protein kinase, regulatory gamma subunit	PRKAG
K12610	mRNA-decapping enzyme 1A [EC:3.-.-.-]	DCP1A
K10838	xeroderma pigmentosum group C-complementing protein	XPC
K11230	mitogen-activated protein kinase kinase kinase [EC:2.7.11.25]	SSK2
K11231	osomolarity two-component system, sensor histidine kinase SLN1 [EC:2.7.13.3]	SLN1
K10728	topoisomerase (DNA) II binding protein 1	TOPBP1
K08245	phytepsin [EC:3.4.23.40]	E3.4.23.40
K08249	hydroxymandelonitrile lyase [EC:4.1.2.11]	E4.1.2.11
K03631	DNA repair protein RecN (Recombination protein N)	recN
K00260	glutamate dehydrogenase [EC:1.4.1.2]	gudB, rocG
K05695	protein tyrosine phosphatase, receptor type, F [EC:3.1.3.48]	PTPRF, LAR
K13624	ceruloplasmin [EC:1.16.3.1]	CP
K05648	ATP-binding cassette, subfamily A (ABC1), member 5	ABCA5
K00912	tetraacyldisaccharide 4'-kinase [EC:2.7.1.130]	lpxK
K10412	dynein light chain 4, axonemal	DNAL4
K05033	ATP-binding cassette subfamily C (CFTR/MRP) member 9	ABCC9, SUR2
K08066	nuclear transcription factor Y, gamma	NFYC
K09507	DnaJ homolog subfamily B member 1	DNAJB1
K09507	DnaJ homolog subfamily B member 1 Cytoplasm	DNAJB1
K02426
K08800	NUAK family, SNF1-like kinase [EC:2.7.11.1]	NUAK
K12116	flavin-binding kelch repeat F-box protein 1	FKF1
K03179	4-hydroxybenzoate octaprenyltransferase [EC:2.5.1.-]	ubiA
K12573	ribonuclease R [EC:3.1.-.-]	rnr, vacB
K12023	tripartite motif-containing protein 47	TRIM47
K04909	potassium voltage-gated channel Eag-related subfamily H member 6	KCNH6
K04906	potassium voltage-gated channel Eag-related subfamily H member 3	KCNH3
K10994	cell cycle checkpoint control protein RAD9A [EC:3.1.11.2]	RAD9A
K02983	small subunit ribosomal protein S30e	RP-S30e, RPS30
K10443	kelch-like protein 2/3	KLHL2_3
K15426	serine/threonine-protein phosphatase 4 regulatory subunit 4	PPP4R4
K11137	telomere length regulation protein	TELO2, TEL2
K07364	tec protein tyrosine kinase [EC:2.7.10.2]	TEC
K10669	2'-phosphotransferase [EC:2.7.1.160]	TRPT1, TPT1
K03131	transcription initiation factor TFIID subunit 6	TAF6
K11229	mitogen-activated protein kinase kinase kinase [EC:2.7.11.1]	BCK1
K00018	glycerate dehydrogenase [EC:1.1.1.29]	hprA
K00078	dihydrodiol dehydrogenase / D-xylose 1-dehydrogenase (NADP) [EC:1.3.1.20 1.1.1.179]	DHDH
K00079	carbonyl reductase 1 [EC:1.1.1.184 1.1.1.189 1.1.1.197]	CBR1
K07243
K08472	mlo protein	MLO
K00107	D-arabinono-1,4-lactone oxidase [EC:1.1.3.37]	E1.1.3.37
K01506		E3.5.-.- [EC:3.5.-.-]
K14800	pre-rRNA-processing protein TSR2	TSR2
K15724
K15901
K01432	arylformamidase [EC:3.5.1.9]	AFMID
K08051
K13160	heterogeneous nuclear ribonucleoprotein Q	SYNCRIP, HNRPQ
K13184	ATP-dependent RNA helicase A [EC:3.6.4.13]	DHX9
K13185	ATP-dependent RNA helicase DHX30 [EC:3.6.4.13]	DHX30
K13183	ATP-dependent RNA helicase DDX50 [EC:3.6.4.13]	DDX50
K02369	alpha-1,4-N-acetylglucosaminyltransferase EXTL2 [EC:2.4.1.223]	EXTL2
K09454	GA-binding protein transcription factor, beta	GABPB
K09453	snRNA-activating protein complex subunit 4	SNAPC4
K08871	bromodomain-containing protein 2	BRD2
K05871	protein tyrosine kinase 2 beta [EC:2.7.10.2]	PTK2B, FAK2
K13210	far upstream element-binding protein	FUBP
K14003	prolactin regulatory element-binding protein	PREB, SEC12
K06196
K10455	kelch-like protein 18	KLHL18
K11109	protection of telomeres protein 1	POT1
K06991
K10521	ankyrin repeat and BTB/POZ domain-containing protein 2	ABTB2
K07912	Ras-related protein Rab-24	RAB24
K08726	soluble epoxide hydrolase [EC:3.3.2.10]	EPHX2
K10273	F-box and leucine-rich repeat protein 7	FBXL7
K00287	dihydrofolate reductase [EC:1.5.1.3]	folA
K00119		E1.1.99.- [EC:1.1.99.-]
K00119	[EC:1.1.99.-]	E1.1.99.-
K05675	ATP-binding cassette, subfamily D (ALD), member 1	ABCD1, ALD
K01536	Na+-exporting ATPase [EC:3.6.3.7]	E3.6.3.7
K15730	cytosolic prostaglandin-E synthase [EC:5.3.99.3]	PTGES3
K04437	filamin	FLNA
K14990	solute carrier family 38 (sodium-coupled neutral amino acid transporter), member 1	SLC38A1, SNAT1, GLNT
K09234	Wilms tumor protein 1	WT1
K00932	propionate kinase [EC:2.7.2.15]	E2.7.2.15, tdcD, pduW
K08138	MFS transporter, SP family, xylose:H+ symportor	xylE
K07956	ADP-ribosylation factor-like 8B	ARL8B
K12355	coniferyl-aldehyde dehydrogenase [EC:1.2.1.68]	REF1
K08866	serine/threonine-protein kinase TTK/MPS1 [EC:2.7.12.1]	TTK, MPS1
K13993	HSP20 family protein	HSP20
K03022	DNA-directed RNA polymerase III subunit RPC8	RPC25, POLR3H
K03025	DNA-directed RNA polymerase III subunit RPC6	RPC34, POLR3F
K06619	proto-oncogene tyrosine-protein kinase ABL1 [EC:2.7.10.2]	ABL1
K12130	pseudo-response regulator 5	APRR5
K10396	kinesin family member 5	KIF5
K10645	E3 ubiquitin-protein ligase mind-bomb [EC:6.3.2.19]	MIB
K12586	exosome complex component RRP43	RRP43, EXOSC8, OIP2
K01097	N-acylneuraminate-9-phosphatase [EC:3.1.3.29]	NANP
K01091	phosphoglycolate phosphatase [EC:3.1.3.18]	E3.1.3.18, gph
K05645	ATP-binding cassette, subfamily A (ABC1), member 7	ABCA7
K08501	syntaxin 8	STX8
K13349	Mpv17-like protein	MPV17L
K13698	abhydrolase domain-containing protein 4	ABHD4
K13696
K12839	survival of motor neuron-related-splicing factor 30	SMNDC1, SPF30
K12833	pre-mRNA branch site protein p14	SF3B14
K03362	F-box and WD-40 domain protein 1/11	FBXW1_11, BTRC, beta-TRCP
K06657	G1/S-specific cyclin PLC2	PCL2
K03537	ribonuclease P/MRP protein subunit POP5 [EC:3.1.26.5]	POP5
K08331	autophagy-related protein 13	ATG13
K10872	meiotic recombination protein DMC1	DMC1
K00049	glyoxylate reductase (NADP+) [EC:1.1.1.79]	E1.1.1.79
K04410	p21-activated kinase 2 [EC:2.7.11.1]	PAK2
K07101
K10252	beta,beta-carotene 9',10'-dioxygenase [EC:1.14.99.-]	BCDO2
K01957	glutamyl-tRNA (Gln) amidotransferase [EC:6.3.5.-]	E6.3.5.-
K15684	bifunctional apoptosis regulator	BFAR
K00556	tRNA (guanosine-2'-O-)-methyltransferase [EC:2.1.1.34]	trmH
K01173	endonuclease G, mitochondrial	ENDOG
K14970	menin	MEN1, MNN1
K14575	AAA family ATPase	AFG2, DRG1, SPATA5
K05099	proto-oncogene tyrosine-protein kinase Met [EC:2.7.10.1]	MET, HGFR
K05099	met proto-oncogene (hepatocyte growth factor receptor) [EC:2.7.10.1] [HSA:4233]	MET
K14409	protein SMG7	SMG7, EST1C
K02153	V-type H+-transporting ATPase subunit H [EC:3.6.3.14]	ATPeVH, ATP6H
K05794
K08957	casein kinase 1, alpha [EC:2.7.11.1]	CSNK1A
K13535	cardiolipin-specific phospholipase [EC:3.1.1.-]	CLD1
K13534	patatin-like phospholipase domain-containing protein 3 [EC:3.1.1.3 2.3.1.-]	PNPLA3
K00061	retinol dehydrogenase [EC:1.1.1.-]	RDH5
K05655	ATP-binding cassette, subfamily B (MDR/TAP), member 8	ABCB8
K05654	ATP-binding cassette, subfamily B (MDR/TAP), member 3	ABCB3, TAP2
K07250	4-aminobutyrate aminotransferase / (S)-3-amino-2-methylpropionate transaminase [EC:2.6.1.19 2.6.1.22]	gabT
K12489	Arf-GAP with coiled-coil, ANK repeat and PH domain-containing protein	ACAP
K10355	actin, other eukaryote	ACTF
K00696	sucrose-phosphate synthase [EC:2.4.1.14]	E2.4.1.14
K06124	phosphoethanolamine/phosphocholine phosphatase [EC:3.1.3.75]	PHOSPHO1
K06925
K06923
K06929
K11266	MAternally affected uncoordination	MAU2
K00706	1,3-beta-glucan synthase [EC:2.4.1.34]	E2.4.1.34
K10401	kinesin family member 18/19	KIF18_19
K10407	kinesin light chain	KLC
K07819	beta-1,3-galactosyltransferase 1 [EC:2.4.1.-]	B3GALT1
K10408	dynein heavy chain, axonemal	DNAH
K15164	mediator of RNA polymerase II transcription subunit 13	MED13
K00380	sulfite reductase (NADPH) flavoprotein alpha-component [EC:1.8.1.2]	cysJ
K05717	fibronectin 1	FN1
K11856	ubiquitin carboxyl-terminal hydrolase 43 [EC:3.1.2.15]	USP43
K00560	thymidylate synthase [EC:2.1.1.45]	E2.1.1.45, thyA
K01763	selenocysteine lyase [EC:4.4.1.16]	SCLY
K02830	cell cycle checkpoint protein [EC:3.1.11.2]	HRAD1, RAD17
K08887	proto-oncogene tyrosine-protein kinase ABL2 [EC:2.7.10.2]	ABL2
K03545
K12259	spermine oxidase [EC:1.5.3.16]	SMOX
K06063	SNW domain-containing protein 1	SNW1, SKIIP, SKIP
K13813	syntaxin 12/13	STX12, STX13
K12472	epidermal growth factor receptor substrate 15	EPS15
K08897	Eph receptor A10 [EC:2.7.10.1]	EPHA10
K07877	Ras-related protein Rab-2A	RAB2A
K11099	small nuclear ribonucleoprotein G	SNRPG, SMG
K08764	sterol carrier protein 2 [EC:2.3.1.176]	SCP2, SCPX
K10411	dynein light chain 1, axonemal	DNAL1
K01976
K00486	kynurenine 3-monooxygenase [EC:1.14.13.9]	E1.14.13.9
K07114
K09389	E2F transcription factor 2	E2F2
K15639	cytochrome P450, family 734, subfamily A, polypeptide 1 (PHYB activation tagged suppressor 1) [EC:1.14.-.-]	CYP734A1, BAS1
K08597	sentrin-specific protease 8 [EC:3.4.22.-]	SENP8, NEDP1, DEN1
K02690	photosystem I P700 chlorophyll a apoprotein A2	psaB
K02950	small subunit ribosomal protein S12	RP-S12, rpsL
K00884	N-acetylglucosamine kinase [EC:2.7.1.59]	nagK, NAGK
K05298	glyceraldehyde-3-phosphate dehydrogenase (NADP+) (phosphorylating) [EC:1.2.1.13]	GAPA
K13024	inositol hexakisphosphate/diphosphoinositol-pentakisphosphate kinase [EC:2.7.4.21 2.7.4.24]	HISPPD, VIP
K03538	ribonuclease P protein subunit POP4 [EC:3.1.26.5]	POP4, RPP29
K11665	DNA helicase INO80 [EC:3.6.4.12]	INO80, INOC1
K09604	adipocyte-derived leucine aminopeptidase [EC:3.4.11.-]	ARTS1
K06653	CDK inhibitor PHO81	PHO81
K09639	transmembrane protease, serine 8 [EC:3.4.21.-]	TMPRSS8
K11405	histone deacetylase 8 [EC:3.5.1.98]	HDAC8
K12440	phenolpthiocerol synthesis type-I polyketide synthase A	ppsA
K12445	trans enoyl reductase [EC:1.3.1.-]	K12445
K10332	ankyrin repeat and SOCS box protein 10	ASB10
K11085	ATP-binding cassette, subfamily B, bacterial MsbA [EC:3.6.3.-]	msbA
K07749	formyl-CoA transferase [EC:2.8.3.16]	frc
K13941	2-amino-4-hydroxy-6-hydroxymethyldihydropteridine diphosphokinase / dihydropteroate synthase [EC:2.7.6.3 2.5.1.15]	folKP
K08775	breast cancer 2 susceptibility protein	BRCA2, FANCD1
K07297	adiponectin receptor	ADIPOR

[truncated: 13 more sheets: k39, k41, k43, k45, k47, k49, k51, k53, k55, k57, k59, k61, k63]
