# Supplementary material for: Optimization of de novo transcriptome assembly from high-throughput short read sequencing data improves functional annotation for non-model organisms
Source: BMC Bioinformatics. 2012 Jul 18;13:170. doi: 10.1186/1471-2105-13-170 (PMC3489510; doi:10.1186/1471-2105-13-170)
Supplement: Additional file 2 — This spreadsheet contains the list of annotated KOIs missing in single k-mer assemblies (provided as separate tabs), but present in the clustered assembly obtained by Oases multi-k option. [file 1471-2105-13-170-S2.xls]

## Sheet: k19
KOI	Annotation	Name
K04463	mitogen-activated protein kinase kinase 5 [EC:2.7.12.2]	MAP2K5, MEK5
K04513	Ras homolog gene family, member A	RHOA
K13275	major intracellular serine protease [EC:3.4.21.-]	isp
K12302	MFS transporter, ACS family, solute carrier family 17 (sodium-dependent inorganic phosphate cotransporter), member 6/7/8	SLC17A6_7_8
K12307	MFS transporter, ceroid-lipofuscinosis neuronal protein 7	MSFD8, CLN7
K03294
K12272	signal recognition particle receptor subunit beta	SRPRB, SRP102
K10955	intestinal mucin-2	MUC2
K10329	ankyrin repeat and SOCS box protein 7	ASB7
K13613	polyketide synthase PksM	pksM
K14332	photosystem I subunit PsaO	psaO
K02677	classical protein kinase C [EC:2.7.11.13]	CPKC
K01829	protein disulfide-isomerase [EC:5.3.4.1]	E5.3.4.1
K15083	DNA repair protein RAD16	RAD16
K05611	ubiquitin carboxyl-terminal hydrolase L1 [EC:3.4.19.12]	UCHL1
K04998	potassium inwardly-rectifying channel subfamily J member 4	KCNJ4
K05108	EphA7 [EC:2.7.10.1]	EPHA7, EHK3, HEK11
K02110	F-type H+-transporting ATPase subunit c [EC:3.6.3.14]	ATPF0C, atpE
K02114	F-type H+-transporting ATPase subunit epsilon [EC:3.6.3.14]	ATPF1E, atpC
K03882	NADH-ubiquinone oxidoreductase chain 4L [EC:1.6.5.3]	ND4L
K07425	cytochrome P450, family 4, subfamily A [EC:1.14.15.3]	CYP4A
K04988	polycystin 1L2	PKD1L2
K03245	translation initiation factor 3 subunit J	EIF3J
K13863	solute carrier family 7 (cationic amino acid transporter), member 1	SLC7A1, ATRC1
K12192	charged multivesicular body protein 2B	CHMP2B
K12429	fatty acid CoA ligase FadD36	fadD36
K07342	protein transport protein SEC61 subunit gamma and related proteins	SEC61G, SSS1, secE
K10596	ubiquitin conjugation factor E4 A [EC:6.3.2.19]	UBE4A
K11425	histone-lysine N-methyltransferase NSD3 [EC:2.1.1.43]	WHSC1L1, NSD3
K05119	anaplastic lymphoma kinase [EC:2.7.10.1]	ALK
K05119	anaplastic lymphoma kinase [HSA:238]	CD246
K10357	myosin V	MYO5
K04461	protein phosphatase 1B (formerly 2C) [EC:3.1.3.16]	PPM1B, PP2CB
K08501	syntaxin 8	STX8
K02100	MFS transporter, SP family, arabinose:H+ symporter	araE
K00239	succinate dehydrogenase flavoprotein subunit [EC:1.3.99.1]	sdhA
K08503	syntaxin of plants SYP5	SYP5
K09761	16S rRNA (uracil1498-N3)-methyltransferase [EC:2.1.1.193]	rsmE
K12437	polyketide synthase 13	pks13
K04496	C-terminal binding protein	CTBP
K00753	glycoprotein 3-alpha-L-fucosyltransferase [EC:2.4.1.214]	E2.4.1.214
K00753	glycoprotein 3-alpha-L-fucosyltransferase [EC:2.4.1.214] Fuc a1-3 GlcNAc	E2.4.1.214
K00757	uridine phosphorylase [EC:2.4.2.3]	E2.4.2.3, udp
K10900	werner syndrome ATP-dependent helicase [EC:3.6.4.12]	WRN, RECQL2
K10768	alkylated DNA repair protein alkB homolog 6 [EC:1.14.11.-]	ALKBH6
K11163	dehydrogenase/reductase SDR family member 1 [EC:1.1.-.-]	DHRS1
K11160	diacylglycerol O-acyltransferase 2 [EC:2.3.1.20 2.3.1.75]	DGAT2
K10341	WD repeat and SOCS box-containing protein 1	WSB1
K04406	mitogen-activated protein kinase kinase kinase kinase 3 [EC:2.7.11.1]	MAP4K3, GLK
K08511	vesicle-associated membrane protein 72	ATVAMP72
K08513	vesicle-associated membrane protein 4	VAMP4
K05676	ATP-binding cassette, subfamily D (ALD), member 2	ABCD2, ALDL1
K07904	Ras-related protein Rab-11A	RAB11A
K01244	5'-methylthioadenosine nucleosidase [EC:3.2.2.16]	MTN
K15199	general transcription factor 3C polypeptide 1	GTF3C1
K14861	nucleolar pre-ribosomal-associated protein 1	URB1
K01796	alpha-methylacyl-CoA racemase [EC:5.1.99.4]	E5.1.99.4, AMACR, mcr
K05121	TEK tyrosine kinase, endothelial [EC:2.7.10.1] [HSA:7010]	CD202b
K05121	endothelial-specific receptor tyrosine kinase [EC:2.7.10.1]	TEK, TIE2
K05129	muscle, skeletal, receptor tyrosine kinase [EC:2.7.10.1]	MUSK
K08334	beclin 1	BECN1, VPS30, ATG6
K14489	arabidopsis histidine kinase 2/3/4 (cytokinin receptor) [EC:2.7.13.3]	AHK2_3_4
K09256	NF-kappa-B inhibitor-like protein 1	NFKBIL1
K09256	NF-kappa-B inhibitor-like protein 1 Nucleus	NFKBIL1
K03316
K05661	ATP-binding cassette, subfamily B (MDR/TAP), member 6	ABCB6
K09643	transmembrane protease, serine 13	TMPRSS13, TMPRSS11
K09487	heat shock protein 90kDa beta	HSP90B, TRA1
K09489	heat shock 70kDa protein 4	HSPA4
K12881	THO complex subunit 4	THOC4, ALY
K12403	AP-4 complex subunit sigma-1	AP4S1
K07364	tec protein tyrosine kinase [EC:2.7.10.2]	TEC
K03131	transcription initiation factor TFIID subunit 6	TAF6
K11628	mycocerosic acid synthase [EC:2.3.1.111]	mas
K11578	centromere/kinetochore protein ZW10	ZW10
K10572	inositol-pentakisphosphate 2-kinase [EC:2.7.1.158]	IPPK
K10571	de-etiolated-1	DET1
K13109	IK cytokine	IK, RED, RER
K11170	dehydrogenase/reductase SDR family member X [EC:1.1.-.-]	DHRSX
K01923	phosphoribosylaminoimidazole-succinocarboxamide synthase [EC:6.3.2.6]	purC
K07894	Ras-related protein Rab-6B	RAB6B
K10627	E3 ubiquitin-protein ligase RAD18 [EC:6.3.2.19]	RAD18
K15290	synaptotagmin-1	SYT1
K00252	glutaryl-CoA dehydrogenase [EC:1.3.99.7]	GCDH, gcdH
K03000	DNA-directed RNA polymerase I subunit RPA12	RPA12, ZNRD1
K13612	polyketide synthase PksL	pksL
K01672	carbonic anhydrase [EC:4.2.1.1]	E4.2.1.1
K13724	aminopeptidase Q [EC:3.4.11.-]	AQPEP
K02895	large subunit ribosomal protein L24	RP-L24, rplX
K14011	UBX domain-containing protein 6	UBXN6, UBXD1
K14701	solute carrier family 26 (sulfate anion transporter), member 2	SLC26A2, DTD
K12235	serine racemase [EC:5.1.1.18]	SRR
K03127	transcription initiation factor TFIID subunit 13	TAF13
K08837	serine/threonine kinase 10 [EC:2.7.11.1]	STK10, LOK
K13941	2-amino-4-hydroxy-6-hydroxymethyldihydropteridine diphosphokinase / dihydropteroate synthase [EC:2.7.6.3 2.5.1.15]	folKP
K08833	mitogen-activated protein kinase kinase kinase kinase 5 [EC:2.7.11.1]	MAP4K5, KHS1
K06778	protein tyrosine phosphatase, receptor type, S [EC:3.1.3.48]	PTPRS
K10442	kelch-like protein 1/4/5	KLHL1_4_5
K07956	ADP-ribosylation factor-like 8B	ARL8B
K08650	kallikrein 8 (neuropsin/ovasin) [EC:3.4.21.118]	KLK8, PRSS19
K05982	deoxyribonuclease V [EC:3.1.21.7]	E3.1.21.7, nfi
K10384	filaggrin	FLG
K15043	importin subunit alpha-2	KPNA2
K08311	putative (di)nucleoside polyphosphate hydrolase [EC:3.6.1.-]	nudH
K04369	mitogen-activated protein kinase kinase 2 [EC:2.7.12.2]	MAP2K2, MEK2
K15262	protein BCP1	BCP1, BCCIP
K04366	RAF proto-oncogene serine/threonine-protein kinase [EC:2.7.11.1]	RAF1
K04563	cyclin-dependent kinase [EC:2.7.11.22]	CDC28, CDC2
K02066	putative ABC transport system permease protein	ABC.X1.P
K02088	cyclin-dependent kinase 3 [EC:2.7.11.22]	CDK3
K13131	ATP-dependent RNA helicase DDX20 [EC:3.6.4.13]	DDX20, GEMIN3
K05664	ATP-binding cassette, subfamily B (MDR/TAP), member 11	ABCB11
K03420	proteasome regulatory subunit	psmR
K06147	ATP-binding cassette, subfamily B, bacterial	ABCB-BAC
K05647	ATP binding cassette, subfamily A (ABC1), member 13	ABCA13
K08826	homeodomain interacting protein kinase [EC:2.7.11.1]	HIPK
K09840	9-cis-epoxycarotenoid dioxygenase [EC:1.13.11.51]	NCED
K13728	mitotic spindle assembly checkpoint protein MAD2B	MAD2L2
K11158	retinal pigment epithelium-specific 65 kDa protein	RPE65
K11150	retinol dehydrogenase 8 [EC:1.1.1.-]	RDH8
K00308	N1-acetylpolyamine oxidase [EC:1.5.3.13]	PAOX
K10603	autoimmune regulator	AIRE
K15075	DNA repair/transcription protein MET18/MMS19	MET18, MMS19
K15382	solute carrier family 50 (sugar transporter)	SLC50A, SWEET
K08495	golgi SNAP receptor complex member 1	GOSR1, GOS1
K05683	ATP-binding cassette, subfamily G (WHITE), member 5 (sterolin 1)	ABCG5
K05197	glutamate receptor 1	GRIA1
K15925
K09208	krueppel-like factor 9/13/14/16	KLF9S, BTEB
K14169	cytoplasmic tRNA 2-thiolation protein 2	CTU2, NCS2
K05516	curved DNA-binding protein	cbpA
K13093	HIV Tat-specific factor 1	HTATSF1
K13099	CD2 antigen cytoplasmic tail-binding protein 2	CD2BP2
K12388	sortilin	SORT1
K00512	cytochrome P450, family 17, subfamily A (steroid 17alpha-monooxygenase) [EC:1.14.99.9]	CYP17
K13966
K13963	serpin B	SERPINB
K12162	ubiquitin-fold modifier 1	UFM1
K03105	signal recognition particle subunit SRP19	SRP19
K12761	carbon catabolite-derepressing protein kinase [EC:2.7.11.1]	SNF1
K06886
K12611	mRNA-decapping enzyme 1B [EC:3.-.-.-]	DCP1B
K12610	mRNA-decapping enzyme 1A [EC:3.-.-.-]	DCP1A
K11394	hydroxyproline oxidase [EC:1.5.-.-]	PRODH2
K11838	ubiquitin carboxyl-terminal hydrolase 7 [EC:3.1.2.15]	USP7, UBP15
K05613	solute carrier family 1 (glial high affinity glutamate transporter), member 2	SLC1A2, EAAT2
K15334	multisite-specific tRNA:(cytosine-C5)-methyltransferase [EC:2.1.1.202]	NCL1, TRM4
K05766	slingshot	SSH
K00265	glutamate synthase (NADPH/NADH) large chain [EC:1.4.1.13 1.4.1.14]	gltB
K00490	cytochrome P450, family 4, subfamily F (leukotriene-B4 20-monooxygenase) [EC:1.14.13.30]	CYP4F
K08488	syntaxin 7	STX7
K00463	indoleamine 2,3-dioxygenase [EC:1.13.11.52]	INDO
K00913	inositol-1,3,4-trisphosphate 5/6-kinase / inositol-tetrakisphosphate 1-kinase [EC:2.7.1.159 2.7.1.134]	ITPK1
K00912	tetraacyldisaccharide 4'-kinase [EC:2.7.1.130]	lpxK
K09648	mitochondrial inner membrane protease subunit 2 [EC:3.4.21.-]	IMP2
K01008	selenide, water dikinase [EC:2.7.9.3]	selD, SEPHS
K14829	pre-rRNA-processing protein IPI3	IPI3
K05033	ATP-binding cassette subfamily C (CFTR/MRP) member 9	ABCC9, SUR2
K09507	DnaJ homolog subfamily B member 1	DNAJB1
K09507	DnaJ homolog subfamily B member 1 Cytoplasm	DNAJB1
K05349	beta-glucosidase [EC:3.2.1.21]	bglX
K03775	FKBP-type peptidyl-prolyl cis-trans isomerase SlyD [EC:5.2.1.8]	slyD
K09582	protein disulfide-isomerase A4 [EC:5.3.4.1]	PDIA4, ERP72
K08802	SNF related kinase [EC:2.7.11.1]	SNRK
K13978	actinin-like protein	ACTNL
K03176	neurotrophic tyrosine kinase receptor type 1 [EC:2.7.10.1]	NTRK1, TRKA
K11000	callose synthase [EC:2.4.1.-]	CALS
K11000	callose synthase [EC:2.4.1.-] Glc b1-3 Glc	CALS
K03005	DNA-directed RNA polymerase I subunit RPA49	RPA49, POLR1E
K10443	kelch-like protein 2/3	KLHL2_3
K12627	U6 snRNA-associated Sm-like protein LSm8	LSM8
K07101
K00675	N-hydroxyarylamine O-acetyltransferase [EC:2.3.1.118]	nhoA
K10669	2'-phosphotransferase [EC:2.7.1.160]	TRPT1, TPT1
K15015	solute carrier family 32 (vesicular inhibitory amino acid transporter)	SLC32A, VGAT
K11229	mitogen-activated protein kinase kinase kinase [EC:2.7.11.1]	BCK1
K00018	glycerate dehydrogenase [EC:1.1.1.29]	hprA
K00078	dihydrodiol dehydrogenase / D-xylose 1-dehydrogenase (NADP) [EC:1.3.1.20 1.1.1.179]	DHDH
K15123	solute carrier family 25, member 45/47	SLC25A45_47
K00107	D-arabinono-1,4-lactone oxidase [EC:1.1.3.37]	E1.1.3.37
K00103	L-gulonolactone oxidase [EC:1.1.3.8]	E1.1.3.8
K01500		E3.5.4.- [EC:3.5.4.-]
K01500	[EC:3.5.4.-]	E3.5.4.-
K01183	chitinase [EC:3.2.1.14]	E3.2.1.14
K12841	calcium homeostasis endoplasmic reticulum protein	CHERP
K05755	actin related protein 2/3 complex, subunit 4	ARPC4
K13168	splicing factor, arginine/serine-rich 16	SFRS16
K08252	receptor protein-tyrosine kinase [EC:2.7.10.1]	E2.7.10.1
K08056	protein disulfide isomerase family A, member 3 [EC:5.3.4.1]	PDIA3, GRP58
K08051
K14294	partner of Y14 and mago	WIBG, PYM
K02292	beta-carotene ketolase (CrtO type)	crtO
K13367	non-specific polyamine oxidase [EC:1.5.3.17]	FMS1, AtPAO3
K03767	peptidyl-prolyl cis-trans isomerase A (cyclophilin A) [EC:5.2.1.8]	PPIA
K03767	peptidyl-prolyl cis-trans isomerase A (cyclophilin A) [EC:5.2.1.8] Cytoplasm	PPIA
K09454	GA-binding protein transcription factor, beta	GABPB
K08871	bromodomain-containing protein 2	BRD2
K05871	protein tyrosine kinase 2 beta [EC:2.7.10.2]	PTK2B, FAK2
K12567	titin [EC:2.7.11.1]	TTN
K12037	tripartite motif-containing protein 75	TRIM75
K04947	potassium channel subfamily T member 2	KCNT2
K06620	E2F transcription factor 1/3	E2F1_3
K11109	protection of telomeres protein 1	POT1
K06991
K15002	cytochrome P450, family 6 [EC:1.14.-.-]	CYP6
K07008
K14990	solute carrier family 38 (sodium-coupled neutral amino acid transporter), member 1	SLC38A1, SNAT1, GLNT
K14993	solute carrier family 38 (sodium-coupled neutral amino acid transporter), member 6	SLC38A6, SNAT6
K01087	trehalose-phosphatase [EC:3.1.3.12]	E3.1.3.12, otsB
K13174	THO complex subunit 5	THOC5
K12355	coniferyl-aldehyde dehydrogenase [EC:1.2.1.68]	REF1
K13517	lysophospholipid acyltransferase 1/2 [EC:2.3.1.51 2.3.1.-]	MBOAT1_2
K13209	RNA-binding protein EWS	EWSR1
K03025	DNA-directed RNA polymerase III subunit RPC6	RPC34, POLR3F
K09592	hypoxia-inducible factor prolyl hydroxylase [EC:1.14.11.-]	EGLN, HPH
K06875
K08171	MFS transporter, OPA family, solute carrier family 37 (glycerol-6-phosphate transporter), member 4	SLC37A4
K12649	ATP-dependent RNA helicase DHX58 [EC:3.6.3.14]	DHX58, LGP2
K03939	NADH dehydrogenase (ubiquinone) Fe-S protein 6 [EC:1.6.5.3 1.6.99.3]	NDUFS6
K11596	argonaute	AGO1
K11841	ubiquitin carboxyl-terminal hydrolase 10 [EC:3.1.2.15]	USP10, UBP3
K07877	Ras-related protein Rab-2A	RAB2A
K07018
K07017
K07878	Ras-related protein Rab-2B	RAB2B
K02503
K15744	zeta-carotene isomerase [EC:5.2.1.12]	Z-ISO
K13749	solute carrier family 24 (sodium/potassium/calcium exchanger), member 1	SLC24A1, NCKX1
K00941	hydroxymethylpyrimidine/phosphomethylpyrimidine kinase [EC:2.7.1.49 2.7.4.7]	thiD
K00423	L-ascorbate oxidase [EC:1.10.3.3]	E1.10.3.3
K05086	insulin receptor-related receptor [EC:2.7.10.1]	INSRR
K05648	ATP-binding cassette, subfamily A (ABC1), member 5	ABCA5
K03966	NADH dehydrogenase (ubiquinone) 1 beta subcomplex 10 [EC:1.6.5.3 1.6.99.3]	NDUFB10
K08147	MFS transporter, SP family, solute carrier family 2 (facilitated glucose transporter), member 10	SLC2A10, GLUT10
K10717	cytokinin trans-hydroxylase	CYP735A
K03707	thiaminase (transcriptional activator TenA) [EC:3.5.99.2]	tenA
K12839	survival of motor neuron-related-splicing factor 30	SMNDC1, SPF30
K08851	TP53 regulating kinase [EC:2.7.11.1]	TP53RK, PRPK
K08852	serine/threonine-protein kinase/endoribonuclease IRE1 [EC:2.7.11.1 3.1.26.-]	ERN1
K12015	tripartite motif-containing protein 39	TRIM39
K07240
K00601	phosphoribosylglycinamide formyltransferase [EC:2.1.2.2]	E2.1.2.2
K10877	DNA repair and recombination protein RAD54B [EC:3.6.4.-]	RAD54B
K07020
K07809	[heparan sulfate]-glucosamine 3-sulfotransferase 3 [EC:2.8.2.30]	HS3ST3
K07809	[heparan sulfate]-glucosamine 3-sulfotransferase 3 [EC:2.8.2.30] S -3 GlcN	HS3ST3
K04410	p21-activated kinase 2 [EC:2.7.11.1]	PAK2
K00559	sterol 24-C-methyltransferase [EC:2.1.1.41]	E2.1.1.41, SMT1, ERG6
K14970	menin	MEN1, MNN1
K00950	2-amino-4-hydroxy-6-hydroxymethyldihydropteridine diphosphokinase [EC:2.7.6.3]	folK
K05099	proto-oncogene tyrosine-protein kinase Met [EC:2.7.10.1]	MET, HGFR
K05099	met proto-oncogene (hepatocyte growth factor receptor) [EC:2.7.10.1] [HSA:4233]	MET
K15001	cytochrome P450, family 4 [EC:1.14.-.-]	CYP4
K14409	protein SMG7	SMG7, EST1C
K02153	V-type H+-transporting ATPase subunit H [EC:3.6.3.14]	ATPeVH, ATP6H
K05794
K13535	cardiolipin-specific phospholipase [EC:3.1.1.-]	CLD1
K13534	patatin-like phospholipase domain-containing protein 3 [EC:3.1.1.3 2.3.1.-]	PNPLA3
K04365	B-Raf proto-oncogene serine/threonine-protein kinase [EC:2.7.11.1]	BRAF
K02975	small subunit ribosomal protein S25e	RP-S25e, RPS25
K12664	cytochrome P450, family 26, subfamily B	CYP26B
K12665	cytochrome P450, family 26, subfamily C	CYP26C
K06654	phosphate system cyclin PHO80	PHO80
K06252	tenascin	TN
K06657	G1/S-specific cyclin PLC2	PCL2
K07033
K10402	kinesin family member 20/23	KIF20_23
K10407	kinesin light chain	KLC
K00380	sulfite reductase (NADPH) flavoprotein alpha-component [EC:1.8.1.2]	cysJ
K05717	fibronectin 1	FN1
K04710	ceramide synthetase [EC:2.3.1.24]	CERS
K15414	complement component 1 Q subcomponent-binding protein, mitochondrial	C1QBP
K11721	bromodomain-containing protein 3	BRD3
K01229	lactase-phlorizin hydrolase [EC:3.2.1.108 3.2.1.62]	LCT
K02830	cell cycle checkpoint protein [EC:3.1.11.2]	HRAD1, RAD17
K05289	glycosylphosphatidylinositol transamidase	GAA1
K06068	novel protein kinase C [EC:2.7.11.13]	NPKC
K11068	hemolysin III	hlyIII
K06666	glucose repression regulatory protein TUP1	TUP1
K00622	arylamine N-acetyltransferase [EC:2.3.1.5]	nat
K11786	ATP-dependent helicase STH1/SNF2 [EC:3.6.4.-]	STH1_SNF2
K00625	phosphate acetyltransferase [EC:2.3.1.8]	E2.3.1.8, pta
K08764	sterol carrier protein 2 [EC:2.3.1.176]	SCP2, SCPX
K10419	dynein light chain roadblock-type	DYNLRB, DNCL2
K07820	beta-1,3-galactosyltransferase 2 [EC:2.4.1.-]	B3GALT2
K00486	kynurenine 3-monooxygenase [EC:1.14.13.9]	E1.14.13.9
K00487	trans-cinnamate 4-monooxygenase [EC:1.14.13.11]	CYP73A
K01112		E3.1.3.- [EC:3.1.3.-]
K01112	[EC:3.1.3.-]	E3.1.3.-
K02950	small subunit ribosomal protein S12	RP-S12, rpsL
K13335	peroxin-16	PEX16
K03848	alpha-1,3-glucosyltransferase [EC:2.4.1.267]	ALG6
K13025	ATP-dependent RNA helicase [EC:3.6.4.13]	EIF4A3, FAL1
K11664	vacuolar protein sorting-associated protein 72	VPS72, TCFL1, YL1
K06653	CDK inhibitor PHO81	PHO81
K11405	histone deacetylase 8 [EC:3.5.1.98]	HDAC8
K12443	phenolpthiocerol synthesis type-I polyketide synthase D	ppsD
K11795	nuclear receptor interaction protein	IQWD1, NRIP, ARCAP
K08888	megakaryocyte-associated tyrosine kinase [EC:2.7.10.2]	MATK
K08887	proto-oncogene tyrosine-protein kinase ABL2 [EC:2.7.10.2]	ABL2
K08838	serine/threonine kinase 24 [EC:2.7.11.1]	STK24, MST3
K10332	ankyrin repeat and SOCS box protein 10	ASB10
K07299	MFS transporter, SP family, solute carrier family 2 (facilitated glucose transporter), member 1	SLC2A1, GLUT1
K10420	dynein light chain Tctex-type 1	DYNLT
K05907	adenylyl-sulfate reductase (glutathione) [EC:1.8.4.9]	E1.8.4.9
K00366	ferredoxin-nitrite reductase [EC:1.7.7.1]	E1.7.7.1, nirA

## Sheet: k21
KOI	Annotation	Name
K04463	mitogen-activated protein kinase kinase 5 [EC:2.7.12.2]	MAP2K5, MEK5
K04467	inhibitor of nuclear factor kappa-B kinase subunit alpha [EC:2.7.11.10]	IKBKA, IKKA, CHUK
K09525	DnaJ homolog subfamily C member 5	DNAJC5
K09525	DnaJ homolog subfamily C member 5 Cytoplasm	DNAJC5
K04513	Ras homolog gene family, member A	RHOA
K01582	lysine decarboxylase [EC:4.1.1.18]	E4.1.1.18, ldcC, cadA
K05337
K04882	potassium voltage-gated channel Shaker-related subfamily A, beta member 1	KCNAB1
K13278	60kDa lysophospholipase [EC:3.1.1.5 3.1.1.47 3.5.1.1]	ASPG
K12302	MFS transporter, ACS family, solute carrier family 17 (sodium-dependent inorganic phosphate cotransporter), member 6/7/8	SLC17A6_7_8
K03294
K12451	3,5-epimerase/4-reductase [EC:5.1.3.- 1.1.1.-]	UER1
K00988	ATP adenylyltransferase [EC:2.7.7.53]	E2.7.7.53
K05644	ATP-binding cassette, subfamily A (ABC1), member 4	ABCA4
K06222	2,5-diketo-D-gluconate reductase B [EC:1.1.1.274]	dkgB
K11502	centromere protein J	CENPJ
K10955	intestinal mucin-2	MUC2
K10329	ankyrin repeat and SOCS box protein 7	ASB7
K13613	polyketide synthase PksM	pksM
K05853	Ca2+ transporting ATPase, sarcoplasmic/endoplasmic reticulum [EC:3.6.3.8]	ATP2A
K15083	DNA repair protein RAD16	RAD16
K05611	ubiquitin carboxyl-terminal hydrolase L1 [EC:3.4.19.12]	UCHL1
K05108	EphA7 [EC:2.7.10.1]	EPHA7, EHK3, HEK11
K02110	F-type H+-transporting ATPase subunit c [EC:3.6.3.14]	ATPF0C, atpE
K02114	F-type H+-transporting ATPase subunit epsilon [EC:3.6.3.14]	ATPF1E, atpC
K12848	U4/U6.U5 tri-snRNP component SNU23	SNU23
K08711	ATP-binding cassette, subfamily G (WHITE), member 2, PDR	ABCG2.PDR
K04988	polycystin 1L2	PKD1L2
K13863	solute carrier family 7 (cationic amino acid transporter), member 1	SLC7A1, ATRC1
K12192	charged multivesicular body protein 2B	CHMP2B
K06695	26S proteasome regulatory subunit, ATPase 3, interacting protein	PSMC3IP
K12429	fatty acid CoA ligase FadD36	fadD36
K10594	E3 ubiquitin-protein ligase HERC1 [EC:6.3.2.19]	HERC1
K10596	ubiquitin conjugation factor E4 A [EC:6.3.2.19]	UBE4A
K05119	anaplastic lymphoma kinase [EC:2.7.10.1]	ALK
K05119	anaplastic lymphoma kinase [HSA:238]	CD246
K14820	ribosome biogenesis protein BRX1	BRX1, BRIX1
K10357	myosin V	MYO5
K04461	protein phosphatase 1B (formerly 2C) [EC:3.1.3.16]	PPM1B, PP2CB
K02100	MFS transporter, SP family, arabinose:H+ symporter	araE
K01836	phosphoacetylglucosamine mutase [EC:5.4.2.3]	E5.4.2.3
K15452	tRNA pseudouridine synthase 2 [EC:5.4.99.-]	PUS2
K13076	delta8-fatty-acid desaturase [EC:1.14.19.4]	SLD
K13106	pre-mRNA-splicing factor CWC26	BUD13, CWC26
K11293	protein HIRA/HIR1	HIRA, HIR1
K09639	transmembrane protease, serine 8 [EC:3.4.21.-]	TMPRSS8
K03655	ATP-dependent DNA helicase RecG [EC:3.6.4.12]	recG
K11339	mortality factor 4-like protein 1	MORF4L1, MRG15, EAF3
K12437	polyketide synthase 13	pks13
K04496	C-terminal binding protein	CTBP
K00757	uridine phosphorylase [EC:2.4.2.3]	E2.4.2.3, udp
K10900	werner syndrome ATP-dependent helicase [EC:3.6.4.12]	WRN, RECQL2
K10768	alkylated DNA repair protein alkB homolog 6 [EC:1.14.11.-]	ALKBH6
K08513	vesicle-associated membrane protein 4	VAMP4
K05676	ATP-binding cassette, subfamily D (ALD), member 2	ABCD2, ALDL1
K05675	ATP-binding cassette, subfamily D (ALD), member 1	ABCD1, ALD
K07904	Ras-related protein Rab-11A	RAB11A
K01244	5'-methylthioadenosine nucleosidase [EC:3.2.2.16]	MTN
K15199	general transcription factor 3C polypeptide 1	GTF3C1
K01796	alpha-methylacyl-CoA racemase [EC:5.1.99.4]	E5.1.99.4, AMACR, mcr
K05129	muscle, skeletal, receptor tyrosine kinase [EC:2.7.10.1]	MUSK
K09256	NF-kappa-B inhibitor-like protein 1	NFKBIL1
K09256	NF-kappa-B inhibitor-like protein 1 Nucleus	NFKBIL1
K05661	ATP-binding cassette, subfamily B (MDR/TAP), member 6	ABCB6
K14715	solute carrier family 39 (zinc transporter), member 9	SLC39A9, ZIP9
K09643	transmembrane protease, serine 13	TMPRSS13, TMPRSS11
K09487	heat shock protein 90kDa beta	HSP90B, TRA1
K03134	transcription initiation factor TFIID subunit 10	TAF10
K07364	tec protein tyrosine kinase [EC:2.7.10.2]	TEC
K03133	transcription initiation factor TFIID subunit 9B	TAF9B, TAF9
K03131	transcription initiation factor TFIID subunit 6	TAF6
K03139	transcription initiation factor TFIIF subunit beta [EC:3.6.4.12]	TFIIF2, GTF2F2, TFG2
K11628	mycocerosic acid synthase [EC:2.3.1.111]	mas
K10572	inositol-pentakisphosphate 2-kinase [EC:2.7.1.158]	IPPK
K07894	Ras-related protein Rab-6B	RAB6B
K15290	synaptotagmin-1	SYT1
K15503	serine/threonine-protein phosphatase 6 regulatory ankyrin repeat subunit B	ANKRD44
K09008
K00252	glutaryl-CoA dehydrogenase [EC:1.3.99.7]	GCDH, gcdH
K03000	DNA-directed RNA polymerase I subunit RPA12	RPA12, ZNRD1
K07200	5'-AMP-activated protein kinase, regulatory gamma subunit	PRKAG
K13724	aminopeptidase Q [EC:3.4.11.-]	AQPEP
K02078
K03306
K14701	solute carrier family 26 (sulfate anion transporter), member 2	SLC26A2, DTD
K13121	protein FRA10AC1	FRA10AC1
K06224	hedgehog	HH
K12235	serine racemase [EC:5.1.1.18]	SRR
K08837	serine/threonine kinase 10 [EC:2.7.11.1]	STK10, LOK
K08833	mitogen-activated protein kinase kinase kinase kinase 5 [EC:2.7.11.1]	MAP4K5, KHS1
K06778	protein tyrosine phosphatase, receptor type, S [EC:3.1.3.48]	PTPRS
K10442	kelch-like protein 1/4/5	KLHL1_4_5
K07956	ADP-ribosylation factor-like 8B	ARL8B
K04955	hyperpolarization activated cyclic nucleotide-gated potassium channel 2	HCN2
K07428	cytochrome P450, family 4, subfamily X [EC:1.14.14.1]	CYP4X
K07137
K10384	filaggrin	FLG
K10388	plectin	PLEC
K15043	importin subunit alpha-2	KPNA2
K11436	protein arginine N-methyltransferase 3 [EC:2.1.1.-]	PRMT3
K14394	low molecular weight phosphotyrosine protein phosphatase [EC:3.1.3.2 3.1.3.48]	ACP1
K05361	phospholipid-hydroperoxide glutathione peroxidase [EC:1.11.1.12]	E1.11.1.12
K01047	phospholipase A2 [EC:3.1.1.4]	PLA2G
K02535	UDP-3-O-[3-hydroxymyristoyl] N-acetylglucosamine deacetylase [EC:3.5.1.108]	lpxC
K02088	cyclin-dependent kinase 3 [EC:2.7.11.22]	CDK3
K13131	ATP-dependent RNA helicase DDX20 [EC:3.6.4.13]	DDX20, GEMIN3
K05664	ATP-binding cassette, subfamily B (MDR/TAP), member 11	ABCB11
K03420	proteasome regulatory subunit	psmR
K06147	ATP-binding cassette, subfamily B, bacterial	ABCB-BAC
K05647	ATP binding cassette, subfamily A (ABC1), member 13	ABCA13
K08826	homeodomain interacting protein kinase [EC:2.7.11.1]	HIPK
K11975	E3 ubiquitin-protein ligase RNF144 [EC:6.3.2.19]	RNF144
K08796	BR serine/threonine kinase [EC:2.7.11.1]	BRSK
K11158	retinal pigment epithelium-specific 65 kDa protein	RPE65
K00308	N1-acetylpolyamine oxidase [EC:1.5.3.13]	PAOX
K07432	beta-1,4-N-acetylglucosaminyltransferase [EC:2.4.1.141]	ALG13
K10603	autoimmune regulator	AIRE
K15443	tRNA (guanine-N(7)-)-methyltransferase subunit TRM82	TRM82, WDR4
K15075	DNA repair/transcription protein MET18/MMS19	MET18, MMS19
K10735	GINS complex subunit 4	GINS4, SLD5
K10739	replication factor A2	RFA2, RPA2
K15382	solute carrier family 50 (sugar transporter)	SLC50A, SWEET
K01305	beta-aspartyl-dipeptidase (metallo-type) [EC:3.4.19.-]	iadA
K05683	ATP-binding cassette, subfamily G (WHITE), member 5 (sterolin 1)	ABCG5
K05197	glutamate receptor 1	GRIA1
K14169	cytoplasmic tRNA 2-thiolation protein 2	CTU2, NCS2
K09207	krueppel-like factor 6/7	KLF6_7
K01057	6-phosphogluconolactonase [EC:3.1.1.31]	PGLS, pgl, devB
K05516	curved DNA-binding protein	cbpA
K13093	HIV Tat-specific factor 1	HTATSF1
K13099	CD2 antigen cytoplasmic tail-binding protein 2	CD2BP2
K09511	DnaJ homolog subfamily B member 5 Cytoplasm	DNAJB5
K05350	beta-glucosidase [EC:3.2.1.21]	bglB
K12388	sortilin	SORT1
K13963	serpin B	SERPINB
K12162	ubiquitin-fold modifier 1	UFM1
K03108	signal recognition particle subunit SRP72	SRP72
K12761	carbon catabolite-derepressing protein kinase [EC:2.7.11.1]	SNF1
K11494	RCC1 and BTB domain-containing protein	RCBTB
K13528	mediator of RNA polymerase II transcription subunit 20	MED20
K12610	mRNA-decapping enzyme 1A [EC:3.-.-.-]	DCP1A
K12613	mRNA-decapping enzyme subunit 2 [EC:3.-.-.-]	DCP2
K00485	dimethylaniline monooxygenase (N-oxide forming) [EC:1.14.13.8]	E1.14.13.8
K10838	xeroderma pigmentosum group C-complementing protein	XPC
K11394	hydroxyproline oxidase [EC:1.5.-.-]	PRODH2
K11838	ubiquitin carboxyl-terminal hydrolase 7 [EC:3.1.2.15]	USP7, UBP15
K15334	multisite-specific tRNA:(cytosine-C5)-methyltransferase [EC:2.1.1.202]	NCL1, TRM4
K05766	slingshot	SSH
K00265	glutamate synthase (NADPH/NADH) large chain [EC:1.4.1.13 1.4.1.14]	gltB
K00490	cytochrome P450, family 4, subfamily F (leukotriene-B4 20-monooxygenase) [EC:1.14.13.30]	CYP4F
K08488	syntaxin 7	STX7
K05695	protein tyrosine phosphatase, receptor type, F [EC:3.1.3.48]	PTPRF, LAR
K13624	ceruloplasmin [EC:1.16.3.1]	CP
K00912	tetraacyldisaccharide 4'-kinase [EC:2.7.1.130]	lpxK
K05033	ATP-binding cassette subfamily C (CFTR/MRP) member 9	ABCC9, SUR2
K09507	DnaJ homolog subfamily B member 1	DNAJB1
K09507	DnaJ homolog subfamily B member 1 Cytoplasm	DNAJB1
K14759	isochorismate synthase / 2-succinyl-5-enolpyruvyl-6-hydroxy-3-cyclohexene-1-carboxylate synthase / 2-succinyl-6-hydroxy-2,4-cyclohexadiene-1-carboxylate synthase / O-succinylbenzoate synthase [EC:5.4.4.2 2.2.1.9 4.2.99.20 4.2.1.113]	PHYLLO
K02426
K03351	anaphase-promoting complex subunit 4	APC4
K09582	protein disulfide-isomerase A4 [EC:5.3.4.1]	PDIA4, ERP72
K08802	SNF related kinase [EC:2.7.11.1]	SNRK
K13978	actinin-like protein	ACTNL
K12116	flavin-binding kelch repeat F-box protein 1	FKF1
K03176	neurotrophic tyrosine kinase receptor type 1 [EC:2.7.10.1]	NTRK1, TRKA
K12023	tripartite motif-containing protein 47	TRIM47
K03007	DNA-directed RNA polymerases I, II, and III subunit RPABC5	RPB10, POLR2L
K04908	potassium voltage-gated channel Eag-related subfamily H member 5	KCNH5
K04904	potassium voltage-gated channel Eag-related subfamily H member 1	KCNH1
K10994	cell cycle checkpoint control protein RAD9A [EC:3.1.11.2]	RAD9A
K10443	kelch-like protein 2/3	KLHL2_3
K12623	U6 snRNA-associated Sm-like protein LSm4	LSM4
K12627	U6 snRNA-associated Sm-like protein LSm8	LSM8
K07101
K10669	2'-phosphotransferase [EC:2.7.1.160]	TRPT1, TPT1
K01852	lanosterol synthase [EC:5.4.99.7]	E5.4.99.7, LSS, ERG7
K00018	glycerate dehydrogenase [EC:1.1.1.29]	hprA
K00074	3-hydroxybutyryl-CoA dehydrogenase [EC:1.1.1.157]	E1.1.1.157, paaH
K00078	dihydrodiol dehydrogenase / D-xylose 1-dehydrogenase (NADP) [EC:1.3.1.20 1.1.1.179]	DHDH
K00079	carbonyl reductase 1 [EC:1.1.1.184 1.1.1.189 1.1.1.197]	CBR1
K00103	L-gulonolactone oxidase [EC:1.1.3.8]	E1.1.3.8
K01506		E3.5.-.- [EC:3.5.-.-]
K01500		E3.5.4.- [EC:3.5.4.-]
K01500	[EC:3.5.4.-]	E3.5.4.-
K12841	calcium homeostasis endoplasmic reticulum protein	CHERP
K05755	actin related protein 2/3 complex, subunit 4	ARPC4
K15901
K13168	splicing factor, arginine/serine-rich 16	SFRS16
K08252	receptor protein-tyrosine kinase [EC:2.7.10.1]	E2.7.10.1
K08056	protein disulfide isomerase family A, member 3 [EC:5.3.4.1]	PDIA3, GRP58
K08051
K14297	nuclear pore complex protein Nup98-Nup96	NUP98, ADAR2
K14294	partner of Y14 and mago	WIBG, PYM
K02292	beta-carotene ketolase (CrtO type)	crtO
K13367	non-specific polyamine oxidase [EC:1.5.3.17]	FMS1, AtPAO3
K03767	peptidyl-prolyl cis-trans isomerase A (cyclophilin A) [EC:5.2.1.8]	PPIA
K03767	peptidyl-prolyl cis-trans isomerase A (cyclophilin A) [EC:5.2.1.8] Cytoplasm	PPIA
K05871	protein tyrosine kinase 2 beta [EC:2.7.10.2]	PTK2B, FAK2
K13983	putative helicase MOV10L1 [EC:3.6.4.13]	MOV10L1
K13216	nuclear inhibitor of protein phosphatase 1 [EC:3.1.4.-]	PPP1R8, NIPP1
K13210	far upstream element-binding protein	FUBP
K12567	titin [EC:2.7.11.1]	TTN
K12037	tripartite motif-containing protein 75	TRIM75
K04947	potassium channel subfamily T member 2	KCNT2
K03016	DNA-directed RNA polymerases I, II, and III subunit RPABC3	RPB8, POLR2H
K06620	E2F transcription factor 1/3	E2F1_3
K11109	protection of telomeres protein 1	POT1
K06991
K15002	cytochrome P450, family 6 [EC:1.14.-.-]	CYP6
K07008
K00288	methylenetetrahydrofolate dehydrogenase (NADP+) / methenyltetrahydrofolate cyclohydrolase / formyltetrahydrofolate synthetase [EC:1.5.1.5 3.5.4.9 6.3.4.3]	MTHFD
K01534	Cd2+/Zn2+-exporting ATPase [EC:3.6.3.3 3.6.3.5]	zntA
K09187	histone-lysine N-methyltransferase MLL2 [EC:2.1.1.43]	MLL2, ALR
K14990	solute carrier family 38 (sodium-coupled neutral amino acid transporter), member 1	SLC38A1, SNAT1, GLNT
K05679	ATP-binding cassette, subfamily G (WHITE), member 1	ABCG1
K01087	trehalose-phosphatase [EC:3.1.3.12]	E3.1.3.12, otsB
K12355	coniferyl-aldehyde dehydrogenase [EC:1.2.1.68]	REF1
K12822	RNA-binding protein 25	RBM25, S164
K13517	lysophospholipid acyltransferase 1/2 [EC:2.3.1.51 2.3.1.-]	MBOAT1_2
K13209	RNA-binding protein EWS	EWSR1
K03025	DNA-directed RNA polymerase III subunit RPC6	RPC34, POLR3F
K08171	MFS transporter, OPA family, solute carrier family 37 (glycerol-6-phosphate transporter), member 4	SLC37A4
K12649	ATP-dependent RNA helicase DHX58 [EC:3.6.3.14]	DHX58, LGP2
K11596	argonaute	AGO1
K07877	Ras-related protein Rab-2A	RAB2A
K07878	Ras-related protein Rab-2B	RAB2B
K02503
K04420	mitogen-activated protein kinase kinase kinase 2 [EC:2.7.11.25]	MAP3K2, MEKK2
K13749	solute carrier family 24 (sodium/potassium/calcium exchanger), member 1	SLC24A1, NCKX1
K01097	N-acylneuraminate-9-phosphatase [EC:3.1.3.29]	NANP
K01091	phosphoglycolate phosphatase [EC:3.1.3.18]	E3.1.3.18, gph
K05086	insulin receptor-related receptor [EC:2.7.10.1]	INSRR
K05648	ATP-binding cassette, subfamily A (ABC1), member 5	ABCA5
K02961	small subunit ribosomal protein S17	RP-S17, rpsQ
K12868	pre-mRNA-splicing factor SYF2	SYF2
K13698	abhydrolase domain-containing protein 4	ABHD4
K08147	MFS transporter, SP family, solute carrier family 2 (facilitated glucose transporter), member 10	SLC2A10, GLUT10
K10717	cytokinin trans-hydroxylase	CYP735A
K12839	survival of motor neuron-related-splicing factor 30	SMNDC1, SPF30
K12833	pre-mRNA branch site protein p14	SF3B14
K03362	F-box and WD-40 domain protein 1/11	FBXW1_11, BTRC, beta-TRCP
K08851	TP53 regulating kinase [EC:2.7.11.1]	TP53RK, PRPK
K08852	serine/threonine-protein kinase/endoribonuclease IRE1 [EC:2.7.11.1 3.1.26.-]	ERN1
K06041	arabinose-5-phosphate isomerase [EC:5.3.1.13]	E5.3.1.13
K12345	3-oxo-5-alpha-steroid 4-dehydrogenase 3 [EC:1.3.99.5]	SRD5A3
K03537	ribonuclease P/MRP protein subunit POP5 [EC:3.1.26.5]	POP5
K07240
K03009	DNA-directed RNA polymerases I, II, and III subunit RPABC4	RPB12, POLR2K
K10877	DNA repair and recombination protein RAD54B [EC:3.6.4.-]	RAD54B
K00049	glyoxylate reductase (NADP+) [EC:1.1.1.79]	E1.1.1.79
K07020
K00734	galactosylxylosylprotein 3-beta-galactosyltransferase [EC:2.4.1.134]	B3GALT6
K00734	galactosylxylosylprotein 3-beta-galactosyltransferase [EC:2.4.1.134] Gal b1-3 Gal	B3GALT6
K07809	[heparan sulfate]-glucosamine 3-sulfotransferase 3 [EC:2.8.2.30]	HS3ST3
K07809	[heparan sulfate]-glucosamine 3-sulfotransferase 3 [EC:2.8.2.30] S -3 GlcN	HS3ST3
K01957	glutamyl-tRNA (Gln) amidotransferase [EC:6.3.5.-]	E6.3.5.-
K00559	sterol 24-C-methyltransferase [EC:2.1.1.41]	E2.1.1.41, SMT1, ERG6
K00950	2-amino-4-hydroxy-6-hydroxymethyldihydropteridine diphosphokinase [EC:2.7.6.3]	folK
K15001	cytochrome P450, family 4 [EC:1.14.-.-]	CYP4
K03952	NADH dehydrogenase (ubiquinone) 1 alpha subcomplex 8 [EC:1.6.5.3 1.6.99.3]	NDUFA8
K14409	protein SMG7	SMG7, EST1C
K05794
K13534	patatin-like phospholipase domain-containing protein 3 [EC:3.1.1.3 2.3.1.-]	PNPLA3
K06070	protein kinase D [EC:2.7.11.13]	PKD
K12795	suppressor of G2 allele of SKP1	SUGT1, SGT1
K14947	epithelial splicing regulatory protein 1/2	ESRP1_2
K12665	cytochrome P450, family 26, subfamily C	CYP26C
K06654	phosphate system cyclin PHO80	PHO80
K06252	tenascin	TN
K06657	G1/S-specific cyclin PLC2	PCL2
K11266	MAternally affected uncoordination	MAU2
K07033
K10402	kinesin family member 20/23	KIF20_23
K10401	kinesin family member 18/19	KIF18_19
K10407	kinesin light chain	KLC
K07819	beta-1,3-galactosyltransferase 1 [EC:2.4.1.-]	B3GALT1
K10408	dynein heavy chain, axonemal	DNAH
K14156	choline/ethanolamine kinase [EC:2.7.1.32 2.7.1.82]	CHK
K04407	mitogen-activated protein kinase kinase kinase kinase 4 [EC:2.7.11.1]	MAP4K4, HGK
K05668	ATP-binding cassette, subfamily C (CFTR/MRP), member 5	ABCC5
K04710	ceramide synthetase [EC:2.3.1.24]	CERS
K01761	methionine-gamma-lyase [EC:4.4.1.11]	E4.4.1.11
K02830	cell cycle checkpoint protein [EC:3.1.11.2]	HRAD1, RAD17
K06063	SNW domain-containing protein 1	SNW1, SKIIP, SKIP
K06068	novel protein kinase C [EC:2.7.11.13]	NPKC
K00622	arylamine N-acetyltransferase [EC:2.3.1.5]	nat
K11786	ATP-dependent helicase STH1/SNF2 [EC:3.6.4.-]	STH1_SNF2
K00625	phosphate acetyltransferase [EC:2.3.1.8]	E2.3.1.8, pta
K08764	sterol carrier protein 2 [EC:2.3.1.176]	SCP2, SCPX
K07820	beta-1,3-galactosyltransferase 2 [EC:2.4.1.-]	B3GALT2
K15177	RNA polymerase-associated protein LEO1	LEO1
K15181	negative elongation factor C/D	TH1L, NELFD
K00486	kynurenine 3-monooxygenase [EC:1.14.13.9]	E1.14.13.9
K00487	trans-cinnamate 4-monooxygenase [EC:1.14.13.11]	CYP73A
K02690	photosystem I P700 chlorophyll a apoprotein A2	psaB
K13337	peroxin-19	PEX19
K02135	F-type H+-transporting ATPase subunit epsilon [EC:3.6.3.14]	ATPeF1E, ATP5E
K02134	F-type H+-transporting ATPase subunit delta [EC:3.6.3.14]	ATPeF1D, ATP5D
K06653	CDK inhibitor PHO81	PHO81
K12440	phenolpthiocerol synthesis type-I polyketide synthase A	ppsA
K12443	phenolpthiocerol synthesis type-I polyketide synthase D	ppsD
K12445	trans enoyl reductase [EC:1.3.1.-]	K12445
K11795	nuclear receptor interaction protein	IQWD1, NRIP, ARCAP
K08888	megakaryocyte-associated tyrosine kinase [EC:2.7.10.2]	MATK
K07299	MFS transporter, SP family, solute carrier family 2 (facilitated glucose transporter), member 1	SLC2A1, GLUT1
K07297	adiponectin receptor	ADIPOR
K10420	dynein light chain Tctex-type 1	DYNLT

## Sheet: k23
KOI	Annotation	Name
K04463	mitogen-activated protein kinase kinase 5 [EC:2.7.12.2]	MAP2K5, MEK5
K04467	inhibitor of nuclear factor kappa-B kinase subunit alpha [EC:2.7.11.10]	IKBKA, IKKA, CHUK
K09525	DnaJ homolog subfamily C member 5	DNAJC5
K09525	DnaJ homolog subfamily C member 5 Cytoplasm	DNAJC5
K04513	Ras homolog gene family, member A	RHOA
K03854	mannosyltransferase [EC:2.4.1.-]	KTR
K03854	mannosyltransferase [EC:2.4.1.-] Man a1-2 Man	KTR
K13278	60kDa lysophospholipase [EC:3.1.1.5 3.1.1.47 3.5.1.1]	ASPG
K12302	MFS transporter, ACS family, solute carrier family 17 (sodium-dependent inorganic phosphate cotransporter), member 6/7/8	SLC17A6_7_8
K03294
K02713	photosystem II PsbL protein	psbL
K12451	3,5-epimerase/4-reductase [EC:5.1.3.- 1.1.1.-]	UER1
K00988	ATP adenylyltransferase [EC:2.7.7.53]	E2.7.7.53
K05644	ATP-binding cassette, subfamily A (ABC1), member 4	ABCA4
K06222	2,5-diketo-D-gluconate reductase B [EC:1.1.1.274]	dkgB
K11502	centromere protein J	CENPJ
K10955	intestinal mucin-2	MUC2
K10329	ankyrin repeat and SOCS box protein 7	ASB7
K13613	polyketide synthase PksM	pksM
K05853	Ca2+ transporting ATPase, sarcoplasmic/endoplasmic reticulum [EC:3.6.3.8]	ATP2A
K01829	protein disulfide-isomerase [EC:5.3.4.1]	E5.3.4.1
K15083	DNA repair protein RAD16	RAD16
K05611	ubiquitin carboxyl-terminal hydrolase L1 [EC:3.4.19.12]	UCHL1
K04998	potassium inwardly-rectifying channel subfamily J member 4	KCNJ4
K05108	EphA7 [EC:2.7.10.1]	EPHA7, EHK3, HEK11
K02114	F-type H+-transporting ATPase subunit epsilon [EC:3.6.3.14]	ATPF1E, atpC
K12848	U4/U6.U5 tri-snRNP component SNU23	SNU23
K08711	ATP-binding cassette, subfamily G (WHITE), member 2, PDR	ABCG2.PDR
K03512	DNA polymerase lambda subunit [EC:2.7.7.7 4.2.99.-]	POLL
K02028	polar amino acid transport system ATP-binding protein [EC:3.6.3.21]	ABC.PA.A
K04988	polycystin 1L2	PKD1L2
K13863	solute carrier family 7 (cationic amino acid transporter), member 1	SLC7A1, ATRC1
K13866	solute carrier family 7 (cationic amino acid transporter), member 4	SLC7A4
K12429	fatty acid CoA ligase FadD36	fadD36
K10594	E3 ubiquitin-protein ligase HERC1 [EC:6.3.2.19]	HERC1
K10596	ubiquitin conjugation factor E4 A [EC:6.3.2.19]	UBE4A
K08994
K05119	anaplastic lymphoma kinase [EC:2.7.10.1]	ALK
K05119	anaplastic lymphoma kinase [HSA:238]	CD246
K05925	mRNA (2'-O-methyladenosine-N6-)-methyltransferase [EC:2.1.1.62]	METTL3
K10357	myosin V	MYO5
K04461	protein phosphatase 1B (formerly 2C) [EC:3.1.3.16]	PPM1B, PP2CB
K01836	phosphoacetylglucosamine mutase [EC:5.4.2.3]	E5.4.2.3
K15452	tRNA pseudouridine synthase 2 [EC:5.4.99.-]	PUS2
K13076	delta8-fatty-acid desaturase [EC:1.14.19.4]	SLD
K13349	Mpv17-like protein	MPV17L
K13106	pre-mRNA-splicing factor CWC26	BUD13, CWC26
K11293	protein HIRA/HIR1	HIRA, HIR1
K12189	ESCRT-II complex subunit VPS25	VPS25, EAP20
K03655	ATP-dependent DNA helicase RecG [EC:3.6.4.12]	recG
K12433	polyketide synthase 5	pks5
K12437	polyketide synthase 13	pks13
K04496	C-terminal binding protein	CTBP
K00757	uridine phosphorylase [EC:2.4.2.3]	E2.4.2.3, udp
K10900	werner syndrome ATP-dependent helicase [EC:3.6.4.12]	WRN, RECQL2
K10768	alkylated DNA repair protein alkB homolog 6 [EC:1.14.11.-]	ALKBH6
K01164	ribonuclease P/MRP protein subunit POP1 [EC:3.1.26.5]	POP1
K08513	vesicle-associated membrane protein 4	VAMP4
K05676	ATP-binding cassette, subfamily D (ALD), member 2	ABCD2, ALDL1
K05675	ATP-binding cassette, subfamily D (ALD), member 1	ABCD1, ALD
K07904	Ras-related protein Rab-11A	RAB11A
K01244	5'-methylthioadenosine nucleosidase [EC:3.2.2.16]	MTN
K08200	MFS transporter, OCT family, solute carrier family 22 (organic cation transporter), member 3	SLC22A3, OCT3
K15199	general transcription factor 3C polypeptide 1	GTF3C1
K01796	alpha-methylacyl-CoA racemase [EC:5.1.99.4]	E5.1.99.4, AMACR, mcr
K05121	TEK tyrosine kinase, endothelial [EC:2.7.10.1] [HSA:7010]	CD202b
K05121	endothelial-specific receptor tyrosine kinase [EC:2.7.10.1]	TEK, TIE2
K05129	muscle, skeletal, receptor tyrosine kinase [EC:2.7.10.1]	MUSK
K09256	NF-kappa-B inhibitor-like protein 1	NFKBIL1
K09256	NF-kappa-B inhibitor-like protein 1 Nucleus	NFKBIL1
K03316
K05661	ATP-binding cassette, subfamily B (MDR/TAP), member 6	ABCB6
K09643	transmembrane protease, serine 13	TMPRSS13, TMPRSS11
K09487	heat shock protein 90kDa beta	HSP90B, TRA1
K03134	transcription initiation factor TFIID subunit 10	TAF10
K07364	tec protein tyrosine kinase [EC:2.7.10.2]	TEC
K03131	transcription initiation factor TFIID subunit 6	TAF6
K11628	mycocerosic acid synthase [EC:2.3.1.111]	mas
K10572	inositol-pentakisphosphate 2-kinase [EC:2.7.1.158]	IPPK
K07567
K07894	Ras-related protein Rab-6B	RAB6B
K15290	synaptotagmin-1	SYT1
K15505	DNA repair protein RAD5 [EC:3.6.4.-]	RAD5
K15503	serine/threonine-protein phosphatase 6 regulatory ankyrin repeat subunit B	ANKRD44
K00783	23S rRNA (pseudouridine1915-N3)-methyltransferase [EC:2.1.1.177]	rlmH
K09008
K00252	glutaryl-CoA dehydrogenase [EC:1.3.99.7]	GCDH, gcdH
K03000	DNA-directed RNA polymerase I subunit RPA12	RPA12, ZNRD1
K07200	5'-AMP-activated protein kinase, regulatory gamma subunit	PRKAG
K14490	histidine-containing phosphotransfer peotein	AHP
K13724	aminopeptidase Q [EC:3.4.11.-]	AQPEP
K02078
K03306
K14704	solute carrier family 26 (sulfate anion transporter), member 6	SLC26A6
K14701	solute carrier family 26 (sulfate anion transporter), member 2	SLC26A2, DTD
K06224	hedgehog	HH
K03127	transcription initiation factor TFIID subunit 13	TAF13
K03123	transcription initiation factor TFIIA small subunit	TFIIA2, GTF2A2, TOA2
K08837	serine/threonine kinase 10 [EC:2.7.11.1]	STK10, LOK
K08833	mitogen-activated protein kinase kinase kinase kinase 5 [EC:2.7.11.1]	MAP4K5, KHS1
K06778	protein tyrosine phosphatase, receptor type, S [EC:3.1.3.48]	PTPRS
K10442	kelch-like protein 1/4/5	KLHL1_4_5
K07956	ADP-ribosylation factor-like 8B	ARL8B
K08657	taspase, threonine aspartase, 1 [EC:3.4.25.-]	TASP1
K07428	cytochrome P450, family 4, subfamily X [EC:1.14.14.1]	CYP4X
K07137
K10384	filaggrin	FLG
K15043	importin subunit alpha-2	KPNA2
K11436	protein arginine N-methyltransferase 3 [EC:2.1.1.-]	PRMT3
K05361	phospholipid-hydroperoxide glutathione peroxidase [EC:1.11.1.12]	E1.11.1.12
K02887	large subunit ribosomal protein L20	RP-L20, rplT
K01047	phospholipase A2 [EC:3.1.1.4]	PLA2G
K02088	cyclin-dependent kinase 3 [EC:2.7.11.22]	CDK3
K13131	ATP-dependent RNA helicase DDX20 [EC:3.6.4.13]	DDX20, GEMIN3
K05664	ATP-binding cassette, subfamily B (MDR/TAP), member 11	ABCB11
K03420	proteasome regulatory subunit	psmR
K06147	ATP-binding cassette, subfamily B, bacterial	ABCB-BAC
K01520	dUTP pyrophosphatase [EC:3.6.1.23]	E3.6.1.23, dut
K05647	ATP binding cassette, subfamily A (ABC1), member 13	ABCA13
K08826	homeodomain interacting protein kinase [EC:2.7.11.1]	HIPK
K11975	E3 ubiquitin-protein ligase RNF144 [EC:6.3.2.19]	RNF144
K00308	N1-acetylpolyamine oxidase [EC:1.5.3.13]	PAOX
K07432	beta-1,4-N-acetylglucosaminyltransferase [EC:2.4.1.141]	ALG13
K10603	autoimmune regulator	AIRE
K15443	tRNA (guanine-N(7)-)-methyltransferase subunit TRM82	TRM82, WDR4
K15075	DNA repair/transcription protein MET18/MMS19	MET18, MMS19
K10735	GINS complex subunit 4	GINS4, SLD5
K10739	replication factor A2	RFA2, RPA2
K09060	plant G-box-binding factor	GBF
K15382	solute carrier family 50 (sugar transporter)	SLC50A, SWEET
K01305	beta-aspartyl-dipeptidase (metallo-type) [EC:3.4.19.-]	iadA
K05683	ATP-binding cassette, subfamily G (WHITE), member 5 (sterolin 1)	ABCG5
K05684	ATP-binding cassette, subfamily G (WHITE), member 8 (sterolin 2)	ABCG8
K05197	glutamate receptor 1	GRIA1
K14169	cytoplasmic tRNA 2-thiolation protein 2	CTU2, NCS2
K09207	krueppel-like factor 6/7	KLF6_7
K05516	curved DNA-binding protein	cbpA
K13093	HIV Tat-specific factor 1	HTATSF1
K09511	DnaJ homolog subfamily B member 5 Cytoplasm	DNAJB5
K12388	sortilin	SORT1
K03109	signal recognition particle subunit SRP9	SRP9
K03108	signal recognition particle subunit SRP72	SRP72
K03105	signal recognition particle subunit SRP19	SRP19
K12761	carbon catabolite-derepressing protein kinase [EC:2.7.11.1]	SNF1
K13528	mediator of RNA polymerase II transcription subunit 20	MED20
K12617	DNA topoisomerase 2-associated protein PAT1	PATL1, PAT1
K12610	mRNA-decapping enzyme 1A [EC:3.-.-.-]	DCP1A
K11394	hydroxyproline oxidase [EC:1.5.-.-]	PRODH2
K00003	homoserine dehydrogenase [EC:1.1.1.3]	E1.1.1.3
K15334	multisite-specific tRNA:(cytosine-C5)-methyltransferase [EC:2.1.1.202]	NCL1, TRM4
K05766	slingshot	SSH
K00265	glutamate synthase (NADPH/NADH) large chain [EC:1.4.1.13 1.4.1.14]	gltB
K00912	tetraacyldisaccharide 4'-kinase [EC:2.7.1.130]	lpxK
K05033	ATP-binding cassette subfamily C (CFTR/MRP) member 9	ABCC9, SUR2
K09507	DnaJ homolog subfamily B member 1	DNAJB1
K09507	DnaJ homolog subfamily B member 1 Cytoplasm	DNAJB1
K02426
K03351	anaphase-promoting complex subunit 4	APC4
K13576	solute carrier family 38 (sodium-coupled neutral amino acid transporter), member 3	SLC38A3, SNAT3
K09582	protein disulfide-isomerase A4 [EC:5.3.4.1]	PDIA4, ERP72
K08800	NUAK family, SNF1-like kinase [EC:2.7.11.1]	NUAK
K13978	actinin-like protein	ACTNL
K12116	flavin-binding kelch repeat F-box protein 1	FKF1
K03176	neurotrophic tyrosine kinase receptor type 1 [EC:2.7.10.1]	NTRK1, TRKA
K12023	tripartite motif-containing protein 47	TRIM47
K03007	DNA-directed RNA polymerases I, II, and III subunit RPABC5	RPB10, POLR2L
K10994	cell cycle checkpoint control protein RAD9A [EC:3.1.11.2]	RAD9A
K12623	U6 snRNA-associated Sm-like protein LSm4	LSM4
K07101
K10847	DNA-repair protein complementing XP-A cells	XPA
K11229	mitogen-activated protein kinase kinase kinase [EC:2.7.11.1]	BCK1
K00018	glycerate dehydrogenase [EC:1.1.1.29]	hprA
K00078	dihydrodiol dehydrogenase / D-xylose 1-dehydrogenase (NADP) [EC:1.3.1.20 1.1.1.179]	DHDH
K00079	carbonyl reductase 1 [EC:1.1.1.184 1.1.1.189 1.1.1.197]	CBR1
K00107	D-arabinono-1,4-lactone oxidase [EC:1.1.3.37]	E1.1.3.37
K00103	L-gulonolactone oxidase [EC:1.1.3.8]	E1.1.3.8
K01506		E3.5.-.- [EC:3.5.-.-]
K01500		E3.5.4.- [EC:3.5.4.-]
K01500	[EC:3.5.4.-]	E3.5.4.-
K14800	pre-rRNA-processing protein TSR2	TSR2
K12841	calcium homeostasis endoplasmic reticulum protein	CHERP
K05759	profilin	PFN
K05755	actin related protein 2/3 complex, subunit 4	ARPC4
K15901
K13168	splicing factor, arginine/serine-rich 16	SFRS16
K08252	receptor protein-tyrosine kinase [EC:2.7.10.1]	E2.7.10.1
K08056	protein disulfide isomerase family A, member 3 [EC:5.3.4.1]	PDIA3, GRP58
K08051
K02292	beta-carotene ketolase (CrtO type)	crtO
K13367	non-specific polyamine oxidase [EC:1.5.3.17]	FMS1, AtPAO3
K03767	peptidyl-prolyl cis-trans isomerase A (cyclophilin A) [EC:5.2.1.8]	PPIA
K03767	peptidyl-prolyl cis-trans isomerase A (cyclophilin A) [EC:5.2.1.8] Cytoplasm	PPIA
K09454	GA-binding protein transcription factor, beta	GABPB
K05871	protein tyrosine kinase 2 beta [EC:2.7.10.2]	PTK2B, FAK2
K13983	putative helicase MOV10L1 [EC:3.6.4.13]	MOV10L1
K13216	nuclear inhibitor of protein phosphatase 1 [EC:3.1.4.-]	PPP1R8, NIPP1
K13210	far upstream element-binding protein	FUBP
K12567	titin [EC:2.7.11.1]	TTN
K12037	tripartite motif-containing protein 75	TRIM75
K04947	potassium channel subfamily T member 2	KCNT2
K02369	alpha-1,4-N-acetylglucosaminyltransferase EXTL2 [EC:2.4.1.223]	EXTL2
K03016	DNA-directed RNA polymerases I, II, and III subunit RPABC3	RPB8, POLR2H
K08902	photosystem II Psb27 protein	psb27
K11109	protection of telomeres protein 1	POT1
K06991
K07912	Ras-related protein Rab-24	RAB24
K15002	cytochrome P450, family 6 [EC:1.14.-.-]	CYP6
K07008
K00288	methylenetetrahydrofolate dehydrogenase (NADP+) / methenyltetrahydrofolate cyclohydrolase / formyltetrahydrofolate synthetase [EC:1.5.1.5 3.5.4.9 6.3.4.3]	MTHFD
K06119	sulfoquinovosyltransferase [EC:2.4.1.-]	SQD2
K06119	sulfoquinovosyltransferase [EC:2.4.1.-] SQui a1-3 DAG	SQD2
K09187	histone-lysine N-methyltransferase MLL2 [EC:2.1.1.43]	MLL2, ALR
K14990	solute carrier family 38 (sodium-coupled neutral amino acid transporter), member 1	SLC38A1, SNAT1, GLNT
K09234	Wilms tumor protein 1	WT1
K01087	trehalose-phosphatase [EC:3.1.3.12]	E3.1.3.12, otsB
K08138	MFS transporter, SP family, xylose:H+ symportor	xylE
K12355	coniferyl-aldehyde dehydrogenase [EC:1.2.1.68]	REF1
K12822	RNA-binding protein 25	RBM25, S164
K13517	lysophospholipid acyltransferase 1/2 [EC:2.3.1.51 2.3.1.-]	MBOAT1_2
K08866	serine/threonine-protein kinase TTK/MPS1 [EC:2.7.12.1]	TTK, MPS1
K13993	HSP20 family protein	HSP20
K13209	RNA-binding protein EWS	EWSR1
K09565	peptidyl-prolyl isomerase F (cyclophilin F) [EC:5.2.1.8]	PPIF
K03025	DNA-directed RNA polymerase III subunit RPC6	RPC34, POLR3F
K06619	proto-oncogene tyrosine-protein kinase ABL1 [EC:2.7.10.2]	ABL1
K12130	pseudo-response regulator 5	APRR5
K08171	MFS transporter, OPA family, solute carrier family 37 (glycerol-6-phosphate transporter), member 4	SLC37A4
K12649	ATP-dependent RNA helicase DHX58 [EC:3.6.3.14]	DHX58, LGP2
K03939	NADH dehydrogenase (ubiquinone) Fe-S protein 6 [EC:1.6.5.3 1.6.99.3]	NDUFS6
K11596	argonaute	AGO1
K07877	Ras-related protein Rab-2A	RAB2A
K07878	Ras-related protein Rab-2B	RAB2B
K12586	exosome complex component RRP43	RRP43, EXOSC8, OIP2
K02503
K04420	mitogen-activated protein kinase kinase kinase 2 [EC:2.7.11.25]	MAP3K2, MEKK2
K13749	solute carrier family 24 (sodium/potassium/calcium exchanger), member 1	SLC24A1, NCKX1
K01097	N-acylneuraminate-9-phosphatase [EC:3.1.3.29]	NANP
K01091	phosphoglycolate phosphatase [EC:3.1.3.18]	E3.1.3.18, gph
K05086	insulin receptor-related receptor [EC:2.7.10.1]	INSRR
K05648	ATP-binding cassette, subfamily A (ABC1), member 5	ABCA5
K12868	pre-mRNA-splicing factor SYF2	SYF2
K13698	abhydrolase domain-containing protein 4	ABHD4
K13696
K08147	MFS transporter, SP family, solute carrier family 2 (facilitated glucose transporter), member 10	SLC2A10, GLUT10
K10717	cytokinin trans-hydroxylase	CYP735A
K12839	survival of motor neuron-related-splicing factor 30	SMNDC1, SPF30
K12833	pre-mRNA branch site protein p14	SF3B14
K03362	F-box and WD-40 domain protein 1/11	FBXW1_11, BTRC, beta-TRCP
K08851	TP53 regulating kinase [EC:2.7.11.1]	TP53RK, PRPK
K06041	arabinose-5-phosphate isomerase [EC:5.3.1.13]	E5.3.1.13
K03537	ribonuclease P/MRP protein subunit POP5 [EC:3.1.26.5]	POP5
K07240
K10877	DNA repair and recombination protein RAD54B [EC:3.6.4.-]	RAD54B
K00049	glyoxylate reductase (NADP+) [EC:1.1.1.79]	E1.1.1.79
K07020
K07809	[heparan sulfate]-glucosamine 3-sulfotransferase 3 [EC:2.8.2.30]	HS3ST3
K07809	[heparan sulfate]-glucosamine 3-sulfotransferase 3 [EC:2.8.2.30] S -3 GlcN	HS3ST3
K01957	glutamyl-tRNA (Gln) amidotransferase [EC:6.3.5.-]	E6.3.5.-
K10659	E3 ubiquitin-protein ligase MARCH4/9/11 [EC:6.3.2.19]	MARCH4_9_11
K00559	sterol 24-C-methyltransferase [EC:2.1.1.41]	E2.1.1.41, SMT1, ERG6
K00950	2-amino-4-hydroxy-6-hydroxymethyldihydropteridine diphosphokinase [EC:2.7.6.3]	folK
K14575	AAA family ATPase	AFG2, DRG1, SPATA5
K05099	proto-oncogene tyrosine-protein kinase Met [EC:2.7.10.1]	MET, HGFR
K05099	met proto-oncogene (hepatocyte growth factor receptor) [EC:2.7.10.1] [HSA:4233]	MET
K15001	cytochrome P450, family 4 [EC:1.14.-.-]	CYP4
K03952	NADH dehydrogenase (ubiquinone) 1 alpha subcomplex 8 [EC:1.6.5.3 1.6.99.3]	NDUFA8
K14409	protein SMG7	SMG7, EST1C
K02153	V-type H+-transporting ATPase subunit H [EC:3.6.3.14]	ATPeVH, ATP6H
K05794
K08726	soluble epoxide hydrolase [EC:3.3.2.10]	EPHX2
K06070	protein kinase D [EC:2.7.11.13]	PKD
K12795	suppressor of G2 allele of SKP1	SUGT1, SGT1
K12665	cytochrome P450, family 26, subfamily C	CYP26C
K06654	phosphate system cyclin PHO80	PHO80
K06252	tenascin	TN
K06657	G1/S-specific cyclin PLC2	PCL2
K06923
K11266	MAternally affected uncoordination	MAU2
K07033
K00706	1,3-beta-glucan synthase [EC:2.4.1.34]	E2.4.1.34
K10402	kinesin family member 20/23	KIF20_23
K10401	kinesin family member 18/19	KIF18_19
K10407	kinesin light chain	KLC
K07819	beta-1,3-galactosyltransferase 1 [EC:2.4.1.-]	B3GALT1
K10408	dynein heavy chain, axonemal	DNAH
K14790	nucleolar protein 9	NOP9
K05668	ATP-binding cassette, subfamily C (CFTR/MRP), member 5	ABCC5
K04710	ceramide synthetase [EC:2.3.1.24]	CERS
K14784	protein CMS1	CMS1
K01229	lactase-phlorizin hydrolase [EC:3.2.1.108 3.2.1.62]	LCT
K02830	cell cycle checkpoint protein [EC:3.1.11.2]	HRAD1, RAD17
K06063	SNW domain-containing protein 1	SNW1, SKIIP, SKIP
K06068	novel protein kinase C [EC:2.7.11.13]	NPKC
K13813	syntaxin 12/13	STX12, STX13
K06666	glucose repression regulatory protein TUP1	TUP1
K00622	arylamine N-acetyltransferase [EC:2.3.1.5]	nat
K00625	phosphate acetyltransferase [EC:2.3.1.8]	E2.3.1.8, pta
K08764	sterol carrier protein 2 [EC:2.3.1.176]	SCP2, SCPX
K10419	dynein light chain roadblock-type	DYNLRB, DNCL2
K07820	beta-1,3-galactosyltransferase 2 [EC:2.4.1.-]	B3GALT2
K15181	negative elongation factor C/D	TH1L, NELFD
K09389	E2F transcription factor 2	E2F2
K00487	trans-cinnamate 4-monooxygenase [EC:1.14.13.11]	CYP73A
K08597	sentrin-specific protease 8 [EC:3.4.22.-]	SENP8, NEDP1, DEN1
K02690	photosystem I P700 chlorophyll a apoprotein A2	psaB
K13337	peroxin-19	PEX19
K08370	cytochrome b reductase 1	CYBRD1
K14423	4,4-dimethyl-9beta,19-cyclopropylsterol-4alpha-methyl oxidase [EC:1.14.13.72]	SMO1
K02135	F-type H+-transporting ATPase subunit epsilon [EC:3.6.3.14]	ATPeF1E, ATP5E
K02134	F-type H+-transporting ATPase subunit delta [EC:3.6.3.14]	ATPeF1D, ATP5D
K03530	DNA-binding protein HU-beta	hupB
K03538	ribonuclease P protein subunit POP4 [EC:3.1.26.5]	POP4, RPP29
K02224	cobyrinic acid a,c-diamide synthase [EC:6.3.5.9 6.3.5.11]	cobB-cbiA
K06653	CDK inhibitor PHO81	PHO81
K11405	histone deacetylase 8 [EC:3.5.1.98]	HDAC8
K12440	phenolpthiocerol synthesis type-I polyketide synthase A	ppsA
K12442	phenolpthiocerol synthesis type-I polyketide synthase C	ppsC
K12445	trans enoyl reductase [EC:1.3.1.-]	K12445
K11795	nuclear receptor interaction protein	IQWD1, NRIP, ARCAP
K08888	megakaryocyte-associated tyrosine kinase [EC:2.7.10.2]	MATK
K07297	adiponectin receptor	ADIPOR
K10420	dynein light chain Tctex-type 1	DYNLT

## Sheet: k25
KOI	Annotation	Name
K04463	mitogen-activated protein kinase kinase 5 [EC:2.7.12.2]	MAP2K5, MEK5
K04464	mitogen-activated protein kinase 7 [EC:2.7.11.24]	MAPK7, ERK5
K04467	inhibitor of nuclear factor kappa-B kinase subunit alpha [EC:2.7.11.10]	IKBKA, IKKA, CHUK
K04513	Ras homolog gene family, member A	RHOA
K01588	5-(carboxyamino)imidazole ribonucleotide mutase [EC:5.4.99.18]	purE
K13278	60kDa lysophospholipase [EC:3.1.1.5 3.1.1.47 3.5.1.1]	ASPG
K12302	MFS transporter, ACS family, solute carrier family 17 (sodium-dependent inorganic phosphate cotransporter), member 6/7/8	SLC17A6_7_8
K03294
K02713	photosystem II PsbL protein	psbL
K12451	3,5-epimerase/4-reductase [EC:5.1.3.- 1.1.1.-]	UER1
K00988	ATP adenylyltransferase [EC:2.7.7.53]	E2.7.7.53
K05644	ATP-binding cassette, subfamily A (ABC1), member 4	ABCA4
K06222	2,5-diketo-D-gluconate reductase B [EC:1.1.1.274]	dkgB
K10955	intestinal mucin-2	MUC2
K10329	ankyrin repeat and SOCS box protein 7	ASB7
K13613	polyketide synthase PksM	pksM
K05853	Ca2+ transporting ATPase, sarcoplasmic/endoplasmic reticulum [EC:3.6.3.8]	ATP2A
K14332	photosystem I subunit PsaO	psaO
K01829	protein disulfide-isomerase [EC:5.3.4.1]	E5.3.4.1
K15083	DNA repair protein RAD16	RAD16
K05108	EphA7 [EC:2.7.10.1]	EPHA7, EHK3, HEK11
K05103	Eph receptor A2 [EC:2.7.10.1]	EPHA2, ECK
K02114	F-type H+-transporting ATPase subunit epsilon [EC:3.6.3.14]	ATPF1E, atpC
K03512	DNA polymerase lambda subunit [EC:2.7.7.7 4.2.99.-]	POLL
K02028	polar amino acid transport system ATP-binding protein [EC:3.6.3.21]	ABC.PA.A
K04984	transient receptor potential cation channel subfamily A member 1	TRPA1, ANKTM1
K04988	polycystin 1L2	PKD1L2
K03246	translation initiation factor 3 subunit I	EIF3I
K13863	solute carrier family 7 (cationic amino acid transporter), member 1	SLC7A1, ATRC1
K13866	solute carrier family 7 (cationic amino acid transporter), member 4	SLC7A4
K12429	fatty acid CoA ligase FadD36	fadD36
K07342	protein transport protein SEC61 subunit gamma and related proteins	SEC61G, SSS1, secE
K10594	E3 ubiquitin-protein ligase HERC1 [EC:6.3.2.19]	HERC1
K10596	ubiquitin conjugation factor E4 A [EC:6.3.2.19]	UBE4A
K08994
K05119	anaplastic lymphoma kinase [EC:2.7.10.1]	ALK
K05119	anaplastic lymphoma kinase [HSA:238]	CD246
K05925	mRNA (2'-O-methyladenosine-N6-)-methyltransferase [EC:2.1.1.62]	METTL3
K10357	myosin V	MYO5
K04461	protein phosphatase 1B (formerly 2C) [EC:3.1.3.16]	PPM1B, PP2CB
K14325	RNA-binding protein with serine-rich domain 1	RNPS1
K01836	phosphoacetylglucosamine mutase [EC:5.4.2.3]	E5.4.2.3
K15452	tRNA pseudouridine synthase 2 [EC:5.4.99.-]	PUS2
K13076	delta8-fatty-acid desaturase [EC:1.14.19.4]	SLD
K13349	Mpv17-like protein	MPV17L
K13106	pre-mRNA-splicing factor CWC26	BUD13, CWC26
K11293	protein HIRA/HIR1	HIRA, HIR1
K12189	ESCRT-II complex subunit VPS25	VPS25, EAP20
K03655	ATP-dependent DNA helicase RecG [EC:3.6.4.12]	recG
K12433	polyketide synthase 5	pks5
K12437	polyketide synthase 13	pks13
K04496	C-terminal binding protein	CTBP
K11294	nucleolin	NCL, NSR1
K00757	uridine phosphorylase [EC:2.4.2.3]	E2.4.2.3, udp
K10900	werner syndrome ATP-dependent helicase [EC:3.6.4.12]	WRN, RECQL2
K10768	alkylated DNA repair protein alkB homolog 6 [EC:1.14.11.-]	ALKBH6
K04406	mitogen-activated protein kinase kinase kinase kinase 3 [EC:2.7.11.1]	MAP4K3, GLK
K08511	vesicle-associated membrane protein 72	ATVAMP72
K08513	vesicle-associated membrane protein 4	VAMP4
K05676	ATP-binding cassette, subfamily D (ALD), member 2	ABCD2, ALDL1
K05675	ATP-binding cassette, subfamily D (ALD), member 1	ABCD1, ALD
K07904	Ras-related protein Rab-11A	RAB11A
K01244	5'-methylthioadenosine nucleosidase [EC:3.2.2.16]	MTN
K08200	MFS transporter, OCT family, solute carrier family 22 (organic cation transporter), member 3	SLC22A3, OCT3
K01333	complement factor I [EC:3.4.21.45]	CFI
K15199	general transcription factor 3C polypeptide 1	GTF3C1
K01796	alpha-methylacyl-CoA racemase [EC:5.1.99.4]	E5.1.99.4, AMACR, mcr
K05121	TEK tyrosine kinase, endothelial [EC:2.7.10.1] [HSA:7010]	CD202b
K05121	endothelial-specific receptor tyrosine kinase [EC:2.7.10.1]	TEK, TIE2
K05129	muscle, skeletal, receptor tyrosine kinase [EC:2.7.10.1]	MUSK
K09256	NF-kappa-B inhibitor-like protein 1	NFKBIL1
K09256	NF-kappa-B inhibitor-like protein 1 Nucleus	NFKBIL1
K03316
K05661	ATP-binding cassette, subfamily B (MDR/TAP), member 6	ABCB6
K05662	ATP-binding cassette, subfamily B (MDR/TAP), member 7	ABCB7
K14715	solute carrier family 39 (zinc transporter), member 9	SLC39A9, ZIP9
K09643	transmembrane protease, serine 13	TMPRSS13, TMPRSS11
K09487	heat shock protein 90kDa beta	HSP90B, TRA1
K03134	transcription initiation factor TFIID subunit 10	TAF10
K07364	tec protein tyrosine kinase [EC:2.7.10.2]	TEC
K03131	transcription initiation factor TFIID subunit 6	TAF6
K03139	transcription initiation factor TFIIF subunit beta [EC:3.6.4.12]	TFIIF2, GTF2F2, TFG2
K11628	mycocerosic acid synthase [EC:2.3.1.111]	mas
K07567
K01923	phosphoribosylaminoimidazole-succinocarboxamide synthase [EC:6.3.2.6]	purC
K07894	Ras-related protein Rab-6B	RAB6B
K15290	synaptotagmin-1	SYT1
K15503	serine/threonine-protein phosphatase 6 regulatory ankyrin repeat subunit B	ANKRD44
K00783	23S rRNA (pseudouridine1915-N3)-methyltransferase [EC:2.1.1.177]	rlmH
K00252	glutaryl-CoA dehydrogenase [EC:1.3.99.7]	GCDH, gcdH
K07200	5'-AMP-activated protein kinase, regulatory gamma subunit	PRKAG
K14490	histidine-containing phosphotransfer peotein	AHP
K13724	aminopeptidase Q [EC:3.4.11.-]	AQPEP
K03306
K06224	hedgehog	HH
K03127	transcription initiation factor TFIID subunit 13	TAF13
K08837	serine/threonine kinase 10 [EC:2.7.11.1]	STK10, LOK
K08833	mitogen-activated protein kinase kinase kinase kinase 5 [EC:2.7.11.1]	MAP4K5, KHS1
K06778	protein tyrosine phosphatase, receptor type, S [EC:3.1.3.48]	PTPRS
K10442	kelch-like protein 1/4/5	KLHL1_4_5
K07956	ADP-ribosylation factor-like 8B	ARL8B
K07428	cytochrome P450, family 4, subfamily X [EC:1.14.14.1]	CYP4X
K07137
K10384	filaggrin	FLG
K15043	importin subunit alpha-2	KPNA2
K11436	protein arginine N-methyltransferase 3 [EC:2.1.1.-]	PRMT3
K05361	phospholipid-hydroperoxide glutathione peroxidase [EC:1.11.1.12]	E1.11.1.12
K02887	large subunit ribosomal protein L20	RP-L20, rplT
K01047	phospholipase A2 [EC:3.1.1.4]	PLA2G
K02088	cyclin-dependent kinase 3 [EC:2.7.11.22]	CDK3
K13131	ATP-dependent RNA helicase DDX20 [EC:3.6.4.13]	DDX20, GEMIN3
K03420	proteasome regulatory subunit	psmR
K06147	ATP-binding cassette, subfamily B, bacterial	ABCB-BAC
K01520	dUTP pyrophosphatase [EC:3.6.1.23]	E3.6.1.23, dut
K03113	translation initiation factor 1	EIF1, SUI1
K05647	ATP binding cassette, subfamily A (ABC1), member 13	ABCA13
K08826	homeodomain interacting protein kinase [EC:2.7.11.1]	HIPK
K11975	E3 ubiquitin-protein ligase RNF144 [EC:6.3.2.19]	RNF144
K11152	retinol dehydrogenase 11 [EC:1.1.1.-]	RDH11
K00308	N1-acetylpolyamine oxidase [EC:1.5.3.13]	PAOX
K07432	beta-1,4-N-acetylglucosaminyltransferase [EC:2.4.1.141]	ALG13
K10603	autoimmune regulator	AIRE
K15443	tRNA (guanine-N(7)-)-methyltransferase subunit TRM82	TRM82, WDR4
K15075	DNA repair/transcription protein MET18/MMS19	MET18, MMS19
K10735	GINS complex subunit 4	GINS4, SLD5
K10739	replication factor A2	RFA2, RPA2
K01305	beta-aspartyl-dipeptidase (metallo-type) [EC:3.4.19.-]	iadA
K05683	ATP-binding cassette, subfamily G (WHITE), member 5 (sterolin 1)	ABCG5
K05684	ATP-binding cassette, subfamily G (WHITE), member 8 (sterolin 2)	ABCG8
K05197	glutamate receptor 1	GRIA1
K14169	cytoplasmic tRNA 2-thiolation protein 2	CTU2, NCS2
K09207	krueppel-like factor 6/7	KLF6_7
K05516	curved DNA-binding protein	cbpA
K13093	HIV Tat-specific factor 1	HTATSF1
K09511	DnaJ homolog subfamily B member 5 Cytoplasm	DNAJB5
K12388	sortilin	SORT1
K13966
K03109	signal recognition particle subunit SRP9	SRP9
K03108	signal recognition particle subunit SRP72	SRP72
K12761	carbon catabolite-derepressing protein kinase [EC:2.7.11.1]	SNF1
K13528	mediator of RNA polymerase II transcription subunit 20	MED20
K12611	mRNA-decapping enzyme 1B [EC:3.-.-.-]	DCP1B
K12610	mRNA-decapping enzyme 1A [EC:3.-.-.-]	DCP1A
K10839	UV excision repair protein RAD23	RAD23, HR23
K11394	hydroxyproline oxidase [EC:1.5.-.-]	PRODH2
K15334	multisite-specific tRNA:(cytosine-C5)-methyltransferase [EC:2.1.1.202]	NCL1, TRM4
K00265	glutamate synthase (NADPH/NADH) large chain [EC:1.4.1.13 1.4.1.14]	gltB
K00912	tetraacyldisaccharide 4'-kinase [EC:2.7.1.130]	lpxK
K05033	ATP-binding cassette subfamily C (CFTR/MRP) member 9	ABCC9, SUR2
K09507	DnaJ homolog subfamily B member 1	DNAJB1
K09507	DnaJ homolog subfamily B member 1 Cytoplasm	DNAJB1
K02426
K03351	anaphase-promoting complex subunit 4	APC4
K13576	solute carrier family 38 (sodium-coupled neutral amino acid transporter), member 3	SLC38A3, SNAT3
K09582	protein disulfide-isomerase A4 [EC:5.3.4.1]	PDIA4, ERP72
K08800	NUAK family, SNF1-like kinase [EC:2.7.11.1]	NUAK
K13978	actinin-like protein	ACTNL
K12116	flavin-binding kelch repeat F-box protein 1	FKF1
K03179	4-hydroxybenzoate octaprenyltransferase [EC:2.5.1.-]	ubiA
K03176	neurotrophic tyrosine kinase receptor type 1 [EC:2.7.10.1]	NTRK1, TRKA
K12023	tripartite motif-containing protein 47	TRIM47
K03007	DNA-directed RNA polymerases I, II, and III subunit RPABC5	RPB10, POLR2L
K10994	cell cycle checkpoint control protein RAD9A [EC:3.1.11.2]	RAD9A
K10443	kelch-like protein 2/3	KLHL2_3
K12623	U6 snRNA-associated Sm-like protein LSm4	LSM4
K07101
K10847	DNA-repair protein complementing XP-A cells	XPA
K10669	2'-phosphotransferase [EC:2.7.1.160]	TRPT1, TPT1
K01852	lanosterol synthase [EC:5.4.99.7]	E5.4.99.7, LSS, ERG7
K11229	mitogen-activated protein kinase kinase kinase [EC:2.7.11.1]	BCK1
K00078	dihydrodiol dehydrogenase / D-xylose 1-dehydrogenase (NADP) [EC:1.3.1.20 1.1.1.179]	DHDH
K00079	carbonyl reductase 1 [EC:1.1.1.184 1.1.1.189 1.1.1.197]	CBR1
K00107	D-arabinono-1,4-lactone oxidase [EC:1.1.3.37]	E1.1.3.37
K00103	L-gulonolactone oxidase [EC:1.1.3.8]	E1.1.3.8
K00851	gluconokinase [EC:2.7.1.12]	E2.7.1.12, gntK, idnK
K01506		E3.5.-.- [EC:3.5.-.-]
K01500		E3.5.4.- [EC:3.5.4.-]
K01500	[EC:3.5.4.-]	E3.5.4.-
K14800	pre-rRNA-processing protein TSR2	TSR2
K12841	calcium homeostasis endoplasmic reticulum protein	CHERP
K15724
K05755	actin related protein 2/3 complex, subunit 4	ARPC4
K15901
K13168	splicing factor, arginine/serine-rich 16	SFRS16
K08252	receptor protein-tyrosine kinase [EC:2.7.10.1]	E2.7.10.1
K08056	protein disulfide isomerase family A, member 3 [EC:5.3.4.1]	PDIA3, GRP58
K08051
K14297	nuclear pore complex protein Nup98-Nup96	NUP98, ADAR2
K02292	beta-carotene ketolase (CrtO type)	crtO
K13367	non-specific polyamine oxidase [EC:1.5.3.17]	FMS1, AtPAO3
K03767	peptidyl-prolyl cis-trans isomerase A (cyclophilin A) [EC:5.2.1.8]	PPIA
K03767	peptidyl-prolyl cis-trans isomerase A (cyclophilin A) [EC:5.2.1.8] Cytoplasm	PPIA
K05871	protein tyrosine kinase 2 beta [EC:2.7.10.2]	PTK2B, FAK2
K13983	putative helicase MOV10L1 [EC:3.6.4.13]	MOV10L1
K13216	nuclear inhibitor of protein phosphatase 1 [EC:3.1.4.-]	PPP1R8, NIPP1
K12567	titin [EC:2.7.11.1]	TTN
K12037	tripartite motif-containing protein 75	TRIM75
K04947	potassium channel subfamily T member 2	KCNT2
K02369	alpha-1,4-N-acetylglucosaminyltransferase EXTL2 [EC:2.4.1.223]	EXTL2
K11109	protection of telomeres protein 1	POT1
K06991
K07912	Ras-related protein Rab-24	RAB24
K15002	cytochrome P450, family 6 [EC:1.14.-.-]	CYP6
K07008
K00288	methylenetetrahydrofolate dehydrogenase (NADP+) / methenyltetrahydrofolate cyclohydrolase / formyltetrahydrofolate synthetase [EC:1.5.1.5 3.5.4.9 6.3.4.3]	MTHFD
K09187	histone-lysine N-methyltransferase MLL2 [EC:2.1.1.43]	MLL2, ALR
K14990	solute carrier family 38 (sodium-coupled neutral amino acid transporter), member 1	SLC38A1, SNAT1, GLNT
K09234	Wilms tumor protein 1	WT1
K08138	MFS transporter, SP family, xylose:H+ symportor	xylE
K12355	coniferyl-aldehyde dehydrogenase [EC:1.2.1.68]	REF1
K12822	RNA-binding protein 25	RBM25, S164
K13517	lysophospholipid acyltransferase 1/2 [EC:2.3.1.51 2.3.1.-]	MBOAT1_2
K08866	serine/threonine-protein kinase TTK/MPS1 [EC:2.7.12.1]	TTK, MPS1
K13993	HSP20 family protein	HSP20
K13205	A1 cistron-splicing factor AAR2	AAR2, C20orf4
K13209	RNA-binding protein EWS	EWSR1
K09565	peptidyl-prolyl isomerase F (cyclophilin F) [EC:5.2.1.8]	PPIF
K03025	DNA-directed RNA polymerase III subunit RPC6	RPC34, POLR3F
K12130	pseudo-response regulator 5	APRR5
K06875
K08171	MFS transporter, OPA family, solute carrier family 37 (glycerol-6-phosphate transporter), member 4	SLC37A4
K12649	ATP-dependent RNA helicase DHX58 [EC:3.6.3.14]	DHX58, LGP2
K03939	NADH dehydrogenase (ubiquinone) Fe-S protein 6 [EC:1.6.5.3 1.6.99.3]	NDUFS6
K11596	argonaute	AGO1
K07877	Ras-related protein Rab-2A	RAB2A
K07878	Ras-related protein Rab-2B	RAB2B
K10645	E3 ubiquitin-protein ligase mind-bomb [EC:6.3.2.19]	MIB
K12586	exosome complex component RRP43	RRP43, EXOSC8, OIP2
K02503
K04420	mitogen-activated protein kinase kinase kinase 2 [EC:2.7.11.25]	MAP3K2, MEKK2
K13749	solute carrier family 24 (sodium/potassium/calcium exchanger), member 1	SLC24A1, NCKX1
K01097	N-acylneuraminate-9-phosphatase [EC:3.1.3.29]	NANP
K01091	phosphoglycolate phosphatase [EC:3.1.3.18]	E3.1.3.18, gph
K05086	insulin receptor-related receptor [EC:2.7.10.1]	INSRR
K05648	ATP-binding cassette, subfamily A (ABC1), member 5	ABCA5
K12868	pre-mRNA-splicing factor SYF2	SYF2
K03966	NADH dehydrogenase (ubiquinone) 1 beta subcomplex 10 [EC:1.6.5.3 1.6.99.3]	NDUFB10
K13698	abhydrolase domain-containing protein 4	ABHD4
K13696
K08147	MFS transporter, SP family, solute carrier family 2 (facilitated glucose transporter), member 10	SLC2A10, GLUT10
K10717	cytokinin trans-hydroxylase	CYP735A
K12839	survival of motor neuron-related-splicing factor 30	SMNDC1, SPF30
K12833	pre-mRNA branch site protein p14	SF3B14
K08851	TP53 regulating kinase [EC:2.7.11.1]	TP53RK, PRPK
K08852	serine/threonine-protein kinase/endoribonuclease IRE1 [EC:2.7.11.1 3.1.26.-]	ERN1
K12345	3-oxo-5-alpha-steroid 4-dehydrogenase 3 [EC:1.3.99.5]	SRD5A3
K12015	tripartite motif-containing protein 39	TRIM39
K03627
K00601	phosphoribosylglycinamide formyltransferase [EC:2.1.2.2]	E2.1.2.2
K10877	DNA repair and recombination protein RAD54B [EC:3.6.4.-]	RAD54B
K00049	glyoxylate reductase (NADP+) [EC:1.1.1.79]	E1.1.1.79
K07020
K01957	glutamyl-tRNA (Gln) amidotransferase [EC:6.3.5.-]	E6.3.5.-
K10659	E3 ubiquitin-protein ligase MARCH4/9/11 [EC:6.3.2.19]	MARCH4_9_11
K00559	sterol 24-C-methyltransferase [EC:2.1.1.41]	E2.1.1.41, SMT1, ERG6
K00950	2-amino-4-hydroxy-6-hydroxymethyldihydropteridine diphosphokinase [EC:2.7.6.3]	folK
K14575	AAA family ATPase	AFG2, DRG1, SPATA5
K05099	proto-oncogene tyrosine-protein kinase Met [EC:2.7.10.1]	MET, HGFR
K05099	met proto-oncogene (hepatocyte growth factor receptor) [EC:2.7.10.1] [HSA:4233]	MET
K15001	cytochrome P450, family 4 [EC:1.14.-.-]	CYP4
K03952	NADH dehydrogenase (ubiquinone) 1 alpha subcomplex 8 [EC:1.6.5.3 1.6.99.3]	NDUFA8
K14409	protein SMG7	SMG7, EST1C
K14400	pre-mRNA cleavage complex 2 protein Pcf11	PCF11
K02153	V-type H+-transporting ATPase subunit H [EC:3.6.3.14]	ATPeVH, ATP6H
K05794
K08726	soluble epoxide hydrolase [EC:3.3.2.10]	EPHX2
K06070	protein kinase D [EC:2.7.11.13]	PKD
K12795	suppressor of G2 allele of SKP1	SUGT1, SGT1
K12665	cytochrome P450, family 26, subfamily C	CYP26C
K06654	phosphate system cyclin PHO80	PHO80
K06252	tenascin	TN
K06657	G1/S-specific cyclin PLC2	PCL2
K06923
K11266	MAternally affected uncoordination	MAU2
K07033
K00706	1,3-beta-glucan synthase [EC:2.4.1.34]	E2.4.1.34
K10402	kinesin family member 20/23	KIF20_23
K10401	kinesin family member 18/19	KIF18_19
K10407	kinesin light chain	KLC
K07819	beta-1,3-galactosyltransferase 1 [EC:2.4.1.-]	B3GALT1
K10408	dynein heavy chain, axonemal	DNAH
K05668	ATP-binding cassette, subfamily C (CFTR/MRP), member 5	ABCC5
K04710	ceramide synthetase [EC:2.3.1.24]	CERS
K02942	large subunit ribosomal protein LP1	RP-LP1, RPLP1
K14784	protein CMS1	CMS1
K01229	lactase-phlorizin hydrolase [EC:3.2.1.108 3.2.1.62]	LCT
K02830	cell cycle checkpoint protein [EC:3.1.11.2]	HRAD1, RAD17
K06063	SNW domain-containing protein 1	SNW1, SKIIP, SKIP
K06068	novel protein kinase C [EC:2.7.11.13]	NPKC
K13813	syntaxin 12/13	STX12, STX13
K06666	glucose repression regulatory protein TUP1	TUP1
K00622	arylamine N-acetyltransferase [EC:2.3.1.5]	nat
K00625	phosphate acetyltransferase [EC:2.3.1.8]	E2.3.1.8, pta
K08764	sterol carrier protein 2 [EC:2.3.1.176]	SCP2, SCPX
K10419	dynein light chain roadblock-type	DYNLRB, DNCL2
K07820	beta-1,3-galactosyltransferase 2 [EC:2.4.1.-]	B3GALT2
K15181	negative elongation factor C/D	TH1L, NELFD
K09389	E2F transcription factor 2	E2F2
K00487	trans-cinnamate 4-monooxygenase [EC:1.14.13.11]	CYP73A
K15777
K08597	sentrin-specific protease 8 [EC:3.4.22.-]	SENP8, NEDP1, DEN1
K02690	photosystem I P700 chlorophyll a apoprotein A2	psaB
K01575	acetolactate decarboxylase [EC:4.1.1.5]	E4.1.1.5, alsD
K13337	peroxin-19	PEX19
K08370	cytochrome b reductase 1	CYBRD1
K14423	4,4-dimethyl-9beta,19-cyclopropylsterol-4alpha-methyl oxidase [EC:1.14.13.72]	SMO1
K02138	F-type H+-transporting ATPase subunit d [EC:3.6.3.14]	ATPeFD, ATP5H
K03538	ribonuclease P protein subunit POP4 [EC:3.1.26.5]	POP4, RPP29
K14454	aspartate aminotransferase, cytoplasmic [EC:2.6.1.1]	GOT1
K06653	CDK inhibitor PHO81	PHO81
K11405	histone deacetylase 8 [EC:3.5.1.98]	HDAC8
K12440	phenolpthiocerol synthesis type-I polyketide synthase A	ppsA
K12442	phenolpthiocerol synthesis type-I polyketide synthase C	ppsC
K12445	trans enoyl reductase [EC:1.3.1.-]	K12445
K11795	nuclear receptor interaction protein	IQWD1, NRIP, ARCAP
K08888	megakaryocyte-associated tyrosine kinase [EC:2.7.10.2]	MATK
K00767	nicotinate-nucleotide pyrophosphorylase (carboxylating) [EC:2.4.2.19]	E2.4.2.19, nadC
K07297	adiponectin receptor	ADIPOR
K10420	dynein light chain Tctex-type 1	DYNLT

## Sheet: k27
KOI	Annotation	Name
K04464	mitogen-activated protein kinase 7 [EC:2.7.11.24]	MAPK7, ERK5
K04467	inhibitor of nuclear factor kappa-B kinase subunit alpha [EC:2.7.11.10]	IKBKA, IKKA, CHUK
K09597	signal peptide peptidase-like 2B [EC:3.4.23.-]	SPPL2B
K01588	5-(carboxyamino)imidazole ribonucleotide mutase [EC:5.4.99.18]	purE
K02219	cyclin-dependent kinase regulatory subunit CKS1	CKS1
K13278	60kDa lysophospholipase [EC:3.1.1.5 3.1.1.47 3.5.1.1]	ASPG
K12302	MFS transporter, ACS family, solute carrier family 17 (sodium-dependent inorganic phosphate cotransporter), member 6/7/8	SLC17A6_7_8
K03294
K02713	photosystem II PsbL protein	psbL
K12451	3,5-epimerase/4-reductase [EC:5.1.3.- 1.1.1.-]	UER1
K00988	ATP adenylyltransferase [EC:2.7.7.53]	E2.7.7.53
K05644	ATP-binding cassette, subfamily A (ABC1), member 4	ABCA4
K06222	2,5-diketo-D-gluconate reductase B [EC:1.1.1.274]	dkgB
K10325	ankyrin repeat and SOCS box protein 3	ASB3
K10955	intestinal mucin-2	MUC2
K10329	ankyrin repeat and SOCS box protein 7	ASB7
K13613	polyketide synthase PksM	pksM
K05853	Ca2+ transporting ATPase, sarcoplasmic/endoplasmic reticulum [EC:3.6.3.8]	ATP2A
K14332	photosystem I subunit PsaO	psaO
K01829	protein disulfide-isomerase [EC:5.3.4.1]	E5.3.4.1
K15083	DNA repair protein RAD16	RAD16
K09291	nucleoprotein TPR	TPR
K08197	MFS transporter, SIT family, siderophore-iron:H+ symporter	ARN
K05108	EphA7 [EC:2.7.10.1]	EPHA7, EHK3, HEK11
K05103	Eph receptor A2 [EC:2.7.10.1]	EPHA2, ECK
K02114	F-type H+-transporting ATPase subunit epsilon [EC:3.6.3.14]	ATPF1E, atpC
K03512	DNA polymerase lambda subunit [EC:2.7.7.7 4.2.99.-]	POLL
K02028	polar amino acid transport system ATP-binding protein [EC:3.6.3.21]	ABC.PA.A
K04984	transient receptor potential cation channel subfamily A member 1	TRPA1, ANKTM1
K04988	polycystin 1L2	PKD1L2
K03246	translation initiation factor 3 subunit I	EIF3I
K13863	solute carrier family 7 (cationic amino acid transporter), member 1	SLC7A1, ATRC1
K12429	fatty acid CoA ligase FadD36	fadD36
K10594	E3 ubiquitin-protein ligase HERC1 [EC:6.3.2.19]	HERC1
K10596	ubiquitin conjugation factor E4 A [EC:6.3.2.19]	UBE4A
K08994
K05119	anaplastic lymphoma kinase [EC:2.7.10.1]	ALK
K05119	anaplastic lymphoma kinase [HSA:238]	CD246
K05925	mRNA (2'-O-methyladenosine-N6-)-methyltransferase [EC:2.1.1.62]	METTL3
K10357	myosin V	MYO5
K04461	protein phosphatase 1B (formerly 2C) [EC:3.1.3.16]	PPM1B, PP2CB
K14325	RNA-binding protein with serine-rich domain 1	RNPS1
K01836	phosphoacetylglucosamine mutase [EC:5.4.2.3]	E5.4.2.3
K15452	tRNA pseudouridine synthase 2 [EC:5.4.99.-]	PUS2
K13076	delta8-fatty-acid desaturase [EC:1.14.19.4]	SLD
K13349	Mpv17-like protein	MPV17L
K13106	pre-mRNA-splicing factor CWC26	BUD13, CWC26
K11293	protein HIRA/HIR1	HIRA, HIR1
K03655	ATP-dependent DNA helicase RecG [EC:3.6.4.12]	recG
K12433	polyketide synthase 5	pks5
K12437	polyketide synthase 13	pks13
K04496	C-terminal binding protein	CTBP
K11294	nucleolin	NCL, NSR1
K00757	uridine phosphorylase [EC:2.4.2.3]	E2.4.2.3, udp
K10900	werner syndrome ATP-dependent helicase [EC:3.6.4.12]	WRN, RECQL2
K10768	alkylated DNA repair protein alkB homolog 6 [EC:1.14.11.-]	ALKBH6
K04406	mitogen-activated protein kinase kinase kinase kinase 3 [EC:2.7.11.1]	MAP4K3, GLK
K08511	vesicle-associated membrane protein 72	ATVAMP72
K08513	vesicle-associated membrane protein 4	VAMP4
K05676	ATP-binding cassette, subfamily D (ALD), member 2	ABCD2, ALDL1
K05675	ATP-binding cassette, subfamily D (ALD), member 1	ABCD1, ALD
K07904	Ras-related protein Rab-11A	RAB11A
K01244	5'-methylthioadenosine nucleosidase [EC:3.2.2.16]	MTN
K08200	MFS transporter, OCT family, solute carrier family 22 (organic cation transporter), member 3	SLC22A3, OCT3
K01333	complement factor I [EC:3.4.21.45]	CFI
K15199	general transcription factor 3C polypeptide 1	GTF3C1
K05121	TEK tyrosine kinase, endothelial [EC:2.7.10.1] [HSA:7010]	CD202b
K05121	endothelial-specific receptor tyrosine kinase [EC:2.7.10.1]	TEK, TIE2
K05129	muscle, skeletal, receptor tyrosine kinase [EC:2.7.10.1]	MUSK
K09256	NF-kappa-B inhibitor-like protein 1	NFKBIL1
K09256	NF-kappa-B inhibitor-like protein 1 Nucleus	NFKBIL1
K03316
K05661	ATP-binding cassette, subfamily B (MDR/TAP), member 6	ABCB6
K05662	ATP-binding cassette, subfamily B (MDR/TAP), member 7	ABCB7
K04367	proto-oncogene serine/threonine-protein kinase mos [EC:2.7.11.1]	MOS
K14715	solute carrier family 39 (zinc transporter), member 9	SLC39A9, ZIP9
K13110	microfibrillar-associated protein 1	MFAP1
K09643	transmembrane protease, serine 13	TMPRSS13, TMPRSS11
K09487	heat shock protein 90kDa beta	HSP90B, TRA1
K07364	tec protein tyrosine kinase [EC:2.7.10.2]	TEC
K03131	transcription initiation factor TFIID subunit 6	TAF6
K11628	mycocerosic acid synthase [EC:2.3.1.111]	mas
K01923	phosphoribosylaminoimidazole-succinocarboxamide synthase [EC:6.3.2.6]	purC
K07894	Ras-related protein Rab-6B	RAB6B
K15290	synaptotagmin-1	SYT1
K15505	DNA repair protein RAD5 [EC:3.6.4.-]	RAD5
K15503	serine/threonine-protein phosphatase 6 regulatory ankyrin repeat subunit B	ANKRD44
K09008
K00252	glutaryl-CoA dehydrogenase [EC:1.3.99.7]	GCDH, gcdH
K03000	DNA-directed RNA polymerase I subunit RPA12	RPA12, ZNRD1
K07200	5'-AMP-activated protein kinase, regulatory gamma subunit	PRKAG
K14490	histidine-containing phosphotransfer peotein	AHP
K13724	aminopeptidase Q [EC:3.4.11.-]	AQPEP
K03306
K14701	solute carrier family 26 (sulfate anion transporter), member 2	SLC26A2, DTD
K06224	hedgehog	HH
K03127	transcription initiation factor TFIID subunit 13	TAF13
K08837	serine/threonine kinase 10 [EC:2.7.11.1]	STK10, LOK
K08833	mitogen-activated protein kinase kinase kinase kinase 5 [EC:2.7.11.1]	MAP4K5, KHS1
K06778	protein tyrosine phosphatase, receptor type, S [EC:3.1.3.48]	PTPRS
K10442	kelch-like protein 1/4/5	KLHL1_4_5
K07956	ADP-ribosylation factor-like 8B	ARL8B
K07428	cytochrome P450, family 4, subfamily X [EC:1.14.14.1]	CYP4X
K07137
K10384	filaggrin	FLG
K15043	importin subunit alpha-2	KPNA2
K11436	protein arginine N-methyltransferase 3 [EC:2.1.1.-]	PRMT3
K04366	RAF proto-oncogene serine/threonine-protein kinase [EC:2.7.11.1]	RAF1
K05361	phospholipid-hydroperoxide glutathione peroxidase [EC:1.11.1.12]	E1.11.1.12
K02887	large subunit ribosomal protein L20	RP-L20, rplT
K01047	phospholipase A2 [EC:3.1.1.4]	PLA2G
K13131	ATP-dependent RNA helicase DDX20 [EC:3.6.4.13]	DDX20, GEMIN3
K03420	proteasome regulatory subunit	psmR
K01520	dUTP pyrophosphatase [EC:3.6.1.23]	E3.6.1.23, dut
K03113	translation initiation factor 1	EIF1, SUI1
K05647	ATP binding cassette, subfamily A (ABC1), member 13	ABCA13
K08826	homeodomain interacting protein kinase [EC:2.7.11.1]	HIPK
K11975	E3 ubiquitin-protein ligase RNF144 [EC:6.3.2.19]	RNF144
K00308	N1-acetylpolyamine oxidase [EC:1.5.3.13]	PAOX
K10603	autoimmune regulator	AIRE
K15443	tRNA (guanine-N(7)-)-methyltransferase subunit TRM82	TRM82, WDR4
K15075	DNA repair/transcription protein MET18/MMS19	MET18, MMS19
K10739	replication factor A2	RFA2, RPA2
K03965	NADH dehydrogenase (ubiquinone) 1 beta subcomplex 9 [EC:1.6.5.3 1.6.99.3]	NDUFB9
K01305	beta-aspartyl-dipeptidase (metallo-type) [EC:3.4.19.-]	iadA
K05680	ATP-binding cassette, subfamily G (WHITE), member 4	ABCG4
K05684	ATP-binding cassette, subfamily G (WHITE), member 8 (sterolin 2)	ABCG8
K05197	glutamate receptor 1	GRIA1
K14169	cytoplasmic tRNA 2-thiolation protein 2	CTU2, NCS2
K09207	krueppel-like factor 6/7	KLF6_7
K05516	curved DNA-binding protein	cbpA
K13093	HIV Tat-specific factor 1	HTATSF1
K09511	DnaJ homolog subfamily B member 5 Cytoplasm	DNAJB5
K05350	beta-glucosidase [EC:3.2.1.21]	bglB
K12388	sortilin	SORT1
K03108	signal recognition particle subunit SRP72	SRP72
K12761	carbon catabolite-derepressing protein kinase [EC:2.7.11.1]	SNF1
K13528	mediator of RNA polymerase II transcription subunit 20	MED20
K12611	mRNA-decapping enzyme 1B [EC:3.-.-.-]	DCP1B
K12610	mRNA-decapping enzyme 1A [EC:3.-.-.-]	DCP1A
K10839	UV excision repair protein RAD23	RAD23, HR23
K10838	xeroderma pigmentosum group C-complementing protein	XPC
K11394	hydroxyproline oxidase [EC:1.5.-.-]	PRODH2
K11231	osomolarity two-component system, sensor histidine kinase SLN1 [EC:2.7.13.3]	SLN1
K15334	multisite-specific tRNA:(cytosine-C5)-methyltransferase [EC:2.1.1.202]	NCL1, TRM4
K00265	glutamate synthase (NADPH/NADH) large chain [EC:1.4.1.13 1.4.1.14]	gltB
K08488	syntaxin 7	STX7
K05695	protein tyrosine phosphatase, receptor type, F [EC:3.1.3.48]	PTPRF, LAR
K00912	tetraacyldisaccharide 4'-kinase [EC:2.7.1.130]	lpxK
K05033	ATP-binding cassette subfamily C (CFTR/MRP) member 9	ABCC9, SUR2
K09507	DnaJ homolog subfamily B member 1	DNAJB1
K09507	DnaJ homolog subfamily B member 1 Cytoplasm	DNAJB1
K02426
K03351	anaphase-promoting complex subunit 4	APC4
K09582	protein disulfide-isomerase A4 [EC:5.3.4.1]	PDIA4, ERP72
K08800	NUAK family, SNF1-like kinase [EC:2.7.11.1]	NUAK
K13978	actinin-like protein	ACTNL
K12116	flavin-binding kelch repeat F-box protein 1	FKF1
K03179	4-hydroxybenzoate octaprenyltransferase [EC:2.5.1.-]	ubiA
K03176	neurotrophic tyrosine kinase receptor type 1 [EC:2.7.10.1]	NTRK1, TRKA
K12023	tripartite motif-containing protein 47	TRIM47
K03007	DNA-directed RNA polymerases I, II, and III subunit RPABC5	RPB10, POLR2L
K10994	cell cycle checkpoint control protein RAD9A [EC:3.1.11.2]	RAD9A
K10443	kelch-like protein 2/3	KLHL2_3
K12623	U6 snRNA-associated Sm-like protein LSm4	LSM4
K07101
K10847	DNA-repair protein complementing XP-A cells	XPA
K10669	2'-phosphotransferase [EC:2.7.1.160]	TRPT1, TPT1
K01852	lanosterol synthase [EC:5.4.99.7]	E5.4.99.7, LSS, ERG7
K00079	carbonyl reductase 1 [EC:1.1.1.184 1.1.1.189 1.1.1.197]	CBR1
K10636	autocrine motility factor receptor [EC:6.3.2.19]	AMFR, GP78
K00107	D-arabinono-1,4-lactone oxidase [EC:1.1.3.37]	E1.1.3.37
K00103	L-gulonolactone oxidase [EC:1.1.3.8]	E1.1.3.8
K01506		E3.5.-.- [EC:3.5.-.-]
K01500		E3.5.4.- [EC:3.5.4.-]
K01500	[EC:3.5.4.-]	E3.5.4.-
K04751	nitrogen regulatory protein P-II 1	glnB
K14800	pre-rRNA-processing protein TSR2	TSR2
K12841	calcium homeostasis endoplasmic reticulum protein	CHERP
K15724
K05755	actin related protein 2/3 complex, subunit 4	ARPC4
K15901
K13168	splicing factor, arginine/serine-rich 16	SFRS16
K01432	arylformamidase [EC:3.5.1.9]	AFMID
K08252	receptor protein-tyrosine kinase [EC:2.7.10.1]	E2.7.10.1
K08051
K14297	nuclear pore complex protein Nup98-Nup96	NUP98, ADAR2
K02292	beta-carotene ketolase (CrtO type)	crtO
K13367	non-specific polyamine oxidase [EC:1.5.3.17]	FMS1, AtPAO3
K03767	peptidyl-prolyl cis-trans isomerase A (cyclophilin A) [EC:5.2.1.8]	PPIA
K03767	peptidyl-prolyl cis-trans isomerase A (cyclophilin A) [EC:5.2.1.8] Cytoplasm	PPIA
K05871	protein tyrosine kinase 2 beta [EC:2.7.10.2]	PTK2B, FAK2
K13983	putative helicase MOV10L1 [EC:3.6.4.13]	MOV10L1
K13216	nuclear inhibitor of protein phosphatase 1 [EC:3.1.4.-]	PPP1R8, NIPP1
K13210	far upstream element-binding protein	FUBP
K12567	titin [EC:2.7.11.1]	TTN
K12037	tripartite motif-containing protein 75	TRIM75
K04947	potassium channel subfamily T member 2	KCNT2
K02369	alpha-1,4-N-acetylglucosaminyltransferase EXTL2 [EC:2.4.1.223]	EXTL2
K11109	protection of telomeres protein 1	POT1
K06991
K07912	Ras-related protein Rab-24	RAB24
K15002	cytochrome P450, family 6 [EC:1.14.-.-]	CYP6
K00061	retinol dehydrogenase [EC:1.1.1.-]	RDH5
K07008
K00288	methylenetetrahydrofolate dehydrogenase (NADP+) / methenyltetrahydrofolate cyclohydrolase / formyltetrahydrofolate synthetase [EC:1.5.1.5 3.5.4.9 6.3.4.3]	MTHFD
K01534	Cd2+/Zn2+-exporting ATPase [EC:3.6.3.3 3.6.3.5]	zntA
K09187	histone-lysine N-methyltransferase MLL2 [EC:2.1.1.43]	MLL2, ALR
K09234	Wilms tumor protein 1	WT1
K01087	trehalose-phosphatase [EC:3.1.3.12]	E3.1.3.12, otsB
K09529	DnaJ homolog subfamily C member 9	DNAJC9
K08138	MFS transporter, SP family, xylose:H+ symportor	xylE
K12355	coniferyl-aldehyde dehydrogenase [EC:1.2.1.68]	REF1
K12822	RNA-binding protein 25	RBM25, S164
K13517	lysophospholipid acyltransferase 1/2 [EC:2.3.1.51 2.3.1.-]	MBOAT1_2
K08866	serine/threonine-protein kinase TTK/MPS1 [EC:2.7.12.1]	TTK, MPS1
K13993	HSP20 family protein	HSP20
K13209	RNA-binding protein EWS	EWSR1
K03025	DNA-directed RNA polymerase III subunit RPC6	RPC34, POLR3F
K06619	proto-oncogene tyrosine-protein kinase ABL1 [EC:2.7.10.2]	ABL1
K12130	pseudo-response regulator 5	APRR5
K12133	LATE ELONGATED HYPOCOTYL	LHY
K08171	MFS transporter, OPA family, solute carrier family 37 (glycerol-6-phosphate transporter), member 4	SLC37A4
K03939	NADH dehydrogenase (ubiquinone) Fe-S protein 6 [EC:1.6.5.3 1.6.99.3]	NDUFS6
K11596	argonaute	AGO1
K11841	ubiquitin carboxyl-terminal hydrolase 10 [EC:3.1.2.15]	USP10, UBP3
K07877	Ras-related protein Rab-2A	RAB2A
K07878	Ras-related protein Rab-2B	RAB2B
K12586	exosome complex component RRP43	RRP43, EXOSC8, OIP2
K02503
K04420	mitogen-activated protein kinase kinase kinase 2 [EC:2.7.11.25]	MAP3K2, MEKK2
K13749	solute carrier family 24 (sodium/potassium/calcium exchanger), member 1	SLC24A1, NCKX1
K00941	hydroxymethylpyrimidine/phosphomethylpyrimidine kinase [EC:2.7.1.49 2.7.4.7]	thiD
K01097	N-acylneuraminate-9-phosphatase [EC:3.1.3.29]	NANP
K01091	phosphoglycolate phosphatase [EC:3.1.3.18]	E3.1.3.18, gph
K05086	insulin receptor-related receptor [EC:2.7.10.1]	INSRR
K13698	abhydrolase domain-containing protein 4	ABHD4
K13696
K10717	cytokinin trans-hydroxylase	CYP735A
K12833	pre-mRNA branch site protein p14	SF3B14
K03362	F-box and WD-40 domain protein 1/11	FBXW1_11, BTRC, beta-TRCP
K03631	DNA repair protein RecN (Recombination protein N)	recN
K08851	TP53 regulating kinase [EC:2.7.11.1]	TP53RK, PRPK
K08852	serine/threonine-protein kinase/endoribonuclease IRE1 [EC:2.7.11.1 3.1.26.-]	ERN1
K03537	ribonuclease P/MRP protein subunit POP5 [EC:3.1.26.5]	POP5
K12015	tripartite motif-containing protein 39	TRIM39
K03627
K10877	DNA repair and recombination protein RAD54B [EC:3.6.4.-]	RAD54B
K00049	glyoxylate reductase (NADP+) [EC:1.1.1.79]	E1.1.1.79
K07020
K04410	p21-activated kinase 2 [EC:2.7.11.1]	PAK2
K01957	glutamyl-tRNA (Gln) amidotransferase [EC:6.3.5.-]	E6.3.5.-
K10659	E3 ubiquitin-protein ligase MARCH4/9/11 [EC:6.3.2.19]	MARCH4_9_11
K15684	bifunctional apoptosis regulator	BFAR
K00559	sterol 24-C-methyltransferase [EC:2.1.1.41]	E2.1.1.41, SMT1, ERG6
K00950	2-amino-4-hydroxy-6-hydroxymethyldihydropteridine diphosphokinase [EC:2.7.6.3]	folK
K14575	AAA family ATPase	AFG2, DRG1, SPATA5
K05099	proto-oncogene tyrosine-protein kinase Met [EC:2.7.10.1]	MET, HGFR
K05099	met proto-oncogene (hepatocyte growth factor receptor) [EC:2.7.10.1] [HSA:4233]	MET
K15001	cytochrome P450, family 4 [EC:1.14.-.-]	CYP4
K03952	NADH dehydrogenase (ubiquinone) 1 alpha subcomplex 8 [EC:1.6.5.3 1.6.99.3]	NDUFA8
K14409	protein SMG7	SMG7, EST1C
K14400	pre-mRNA cleavage complex 2 protein Pcf11	PCF11
K02153	V-type H+-transporting ATPase subunit H [EC:3.6.3.14]	ATPeVH, ATP6H
K05794
K13534	patatin-like phospholipase domain-containing protein 3 [EC:3.1.1.3 2.3.1.-]	PNPLA3
K08726	soluble epoxide hydrolase [EC:3.3.2.10]	EPHX2
K06070	protein kinase D [EC:2.7.11.13]	PKD
K12795	suppressor of G2 allele of SKP1	SUGT1, SGT1
K12665	cytochrome P450, family 26, subfamily C	CYP26C
K06654	phosphate system cyclin PHO80	PHO80
K06252	tenascin	TN
K06657	G1/S-specific cyclin PLC2	PCL2
K06923
K11266	MAternally affected uncoordination	MAU2
K07033
K00706	1,3-beta-glucan synthase [EC:2.4.1.34]	E2.4.1.34
K10402	kinesin family member 20/23	KIF20_23
K10401	kinesin family member 18/19	KIF18_19
K10407	kinesin light chain	KLC
K10408	dynein heavy chain, axonemal	DNAH
K05668	ATP-binding cassette, subfamily C (CFTR/MRP), member 5	ABCC5
K04710	ceramide synthetase [EC:2.3.1.24]	CERS
K14784	protein CMS1	CMS1
K02830	cell cycle checkpoint protein [EC:3.1.11.2]	HRAD1, RAD17
K03541	photosystem II 10kDa protein	psbR
K06063	SNW domain-containing protein 1	SNW1, SKIIP, SKIP
K06068	novel protein kinase C [EC:2.7.11.13]	NPKC
K06666	glucose repression regulatory protein TUP1	TUP1
K00625	phosphate acetyltransferase [EC:2.3.1.8]	E2.3.1.8, pta
K08764	sterol carrier protein 2 [EC:2.3.1.176]	SCP2, SCPX
K10419	dynein light chain roadblock-type	DYNLRB, DNCL2
K07820	beta-1,3-galactosyltransferase 2 [EC:2.4.1.-]	B3GALT2
K15181	negative elongation factor C/D	TH1L, NELFD
K00486	kynurenine 3-monooxygenase [EC:1.14.13.9]	E1.14.13.9
K09389	E2F transcription factor 2	E2F2
K00487	trans-cinnamate 4-monooxygenase [EC:1.14.13.11]	CYP73A
K15777
K08597	sentrin-specific protease 8 [EC:3.4.22.-]	SENP8, NEDP1, DEN1
K02690	photosystem I P700 chlorophyll a apoprotein A2	psaB
K14557	U3 small nucleolar RNA-associated protein 6	UTP6
K00884	N-acetylglucosamine kinase [EC:2.7.1.59]	nagK, NAGK
K13337	peroxin-19	PEX19
K08370	cytochrome b reductase 1	CYBRD1
K14423	4,4-dimethyl-9beta,19-cyclopropylsterol-4alpha-methyl oxidase [EC:1.14.13.72]	SMO1
K03538	ribonuclease P protein subunit POP4 [EC:3.1.26.5]	POP4, RPP29
K00306	sarcosine oxidase / L-pipecolate oxidase [EC:1.5.3.1 1.5.3.7]	PIPOX
K06653	CDK inhibitor PHO81	PHO81
K11405	histone deacetylase 8 [EC:3.5.1.98]	HDAC8
K12440	phenolpthiocerol synthesis type-I polyketide synthase A	ppsA
K12445	trans enoyl reductase [EC:1.3.1.-]	K12445
K11795	nuclear receptor interaction protein	IQWD1, NRIP, ARCAP
K08888	megakaryocyte-associated tyrosine kinase [EC:2.7.10.2]	MATK
K00767	nicotinate-nucleotide pyrophosphorylase (carboxylating) [EC:2.4.2.19]	E2.4.2.19, nadC
K07297	adiponectin receptor	ADIPOR
K10420	dynein light chain Tctex-type 1	DYNLT
K07749	formyl-CoA transferase [EC:2.8.3.16]	frc

## Sheet: k29
KOI	Annotation	Name
K04464	mitogen-activated protein kinase 7 [EC:2.7.11.24]	MAPK7, ERK5
K04467	inhibitor of nuclear factor kappa-B kinase subunit alpha [EC:2.7.11.10]	IKBKA, IKKA, CHUK
K01588	5-(carboxyamino)imidazole ribonucleotide mutase [EC:5.4.99.18]	purE
K13278	60kDa lysophospholipase [EC:3.1.1.5 3.1.1.47 3.5.1.1]	ASPG
K12302	MFS transporter, ACS family, solute carrier family 17 (sodium-dependent inorganic phosphate cotransporter), member 6/7/8	SLC17A6_7_8
K03294
K02713	photosystem II PsbL protein	psbL
K12451	3,5-epimerase/4-reductase [EC:5.1.3.- 1.1.1.-]	UER1
K00988	ATP adenylyltransferase [EC:2.7.7.53]	E2.7.7.53
K05644	ATP-binding cassette, subfamily A (ABC1), member 4	ABCA4
K06222	2,5-diketo-D-gluconate reductase B [EC:1.1.1.274]	dkgB
K10325	ankyrin repeat and SOCS box protein 3	ASB3
K10955	intestinal mucin-2	MUC2
K10329	ankyrin repeat and SOCS box protein 7	ASB7
K13613	polyketide synthase PksM	pksM
K05853	Ca2+ transporting ATPase, sarcoplasmic/endoplasmic reticulum [EC:3.6.3.8]	ATP2A
K14332	photosystem I subunit PsaO	psaO
K01829	protein disulfide-isomerase [EC:5.3.4.1]	E5.3.4.1
K15083	DNA repair protein RAD16	RAD16
K09291	nucleoprotein TPR	TPR
K08197	MFS transporter, SIT family, siderophore-iron:H+ symporter	ARN
K05108	EphA7 [EC:2.7.10.1]	EPHA7, EHK3, HEK11
K05103	Eph receptor A2 [EC:2.7.10.1]	EPHA2, ECK
K02114	F-type H+-transporting ATPase subunit epsilon [EC:3.6.3.14]	ATPF1E, atpC
K03512	DNA polymerase lambda subunit [EC:2.7.7.7 4.2.99.-]	POLL
K04988	polycystin 1L2	PKD1L2
K13863	solute carrier family 7 (cationic amino acid transporter), member 1	SLC7A1, ATRC1
K12429	fatty acid CoA ligase FadD36	fadD36
K09931
K10594	E3 ubiquitin-protein ligase HERC1 [EC:6.3.2.19]	HERC1
K10596	ubiquitin conjugation factor E4 A [EC:6.3.2.19]	UBE4A
K15434	protein FAM98B	FAM98B
K05119	anaplastic lymphoma kinase [EC:2.7.10.1]	ALK
K05119	anaplastic lymphoma kinase [HSA:238]	CD246
K05925	mRNA (2'-O-methyladenosine-N6-)-methyltransferase [EC:2.1.1.62]	METTL3
K10357	myosin V	MYO5
K04461	protein phosphatase 1B (formerly 2C) [EC:3.1.3.16]	PPM1B, PP2CB
K08066	nuclear transcription factor Y, gamma	NFYC
K00696	sucrose-phosphate synthase [EC:2.4.1.14]	E2.4.1.14
K01836	phosphoacetylglucosamine mutase [EC:5.4.2.3]	E5.4.2.3
K02909	large subunit ribosomal protein L31	RP-L31, rpmE
K02695	photosystem I subunit VI	psaH
K15452	tRNA pseudouridine synthase 2 [EC:5.4.99.-]	PUS2
K13076	delta8-fatty-acid desaturase [EC:1.14.19.4]	SLD
K13349	Mpv17-like protein	MPV17L
K13106	pre-mRNA-splicing factor CWC26	BUD13, CWC26
K03655	ATP-dependent DNA helicase RecG [EC:3.6.4.12]	recG
K12433	polyketide synthase 5	pks5
K12437	polyketide synthase 13	pks13
K04496	C-terminal binding protein	CTBP
K11294	nucleolin	NCL, NSR1
K00757	uridine phosphorylase [EC:2.4.2.3]	E2.4.2.3, udp
K10900	werner syndrome ATP-dependent helicase [EC:3.6.4.12]	WRN, RECQL2
K10768	alkylated DNA repair protein alkB homolog 6 [EC:1.14.11.-]	ALKBH6
K08511	vesicle-associated membrane protein 72	ATVAMP72
K08513	vesicle-associated membrane protein 4	VAMP4
K05676	ATP-binding cassette, subfamily D (ALD), member 2	ABCD2, ALDL1
K05675	ATP-binding cassette, subfamily D (ALD), member 1	ABCD1, ALD
K01244	5'-methylthioadenosine nucleosidase [EC:3.2.2.16]	MTN
K08200	MFS transporter, OCT family, solute carrier family 22 (organic cation transporter), member 3	SLC22A3, OCT3
K01333	complement factor I [EC:3.4.21.45]	CFI
K15199	general transcription factor 3C polypeptide 1	GTF3C1
K05129	muscle, skeletal, receptor tyrosine kinase [EC:2.7.10.1]	MUSK
K07889	Ras-related protein Rab-5C	RAB5C
K14489	arabidopsis histidine kinase 2/3/4 (cytokinin receptor) [EC:2.7.13.3]	AHK2_3_4
K09256	NF-kappa-B inhibitor-like protein 1	NFKBIL1
K09256	NF-kappa-B inhibitor-like protein 1 Nucleus	NFKBIL1
K05019	chloride channel, nucleotide-sensitive, 1A	CLNS1A
K03316
K05661	ATP-binding cassette, subfamily B (MDR/TAP), member 6	ABCB6
K05662	ATP-binding cassette, subfamily B (MDR/TAP), member 7	ABCB7
K04367	proto-oncogene serine/threonine-protein kinase mos [EC:2.7.11.1]	MOS
K14715	solute carrier family 39 (zinc transporter), member 9	SLC39A9, ZIP9
K13110	microfibrillar-associated protein 1	MFAP1
K09643	transmembrane protease, serine 13	TMPRSS13, TMPRSS11
K03137	transcription initiation factor TFIIE subunit beta	TFIIE2, GTF2E2, TFA2
K07364	tec protein tyrosine kinase [EC:2.7.10.2]	TEC
K03131	transcription initiation factor TFIID subunit 6	TAF6
K11628	mycocerosic acid synthase [EC:2.3.1.111]	mas
K10570	DNA excision repair protein ERCC-8	ERCC8, CKN1, CSA
K07894	Ras-related protein Rab-6B	RAB6B
K11878	proteasome assembly chaperone 4	PSMG4, PAC4
K15290	synaptotagmin-1	SYT1
K15505	DNA repair protein RAD5 [EC:3.6.4.-]	RAD5
K00783	23S rRNA (pseudouridine1915-N3)-methyltransferase [EC:2.1.1.177]	rlmH
K00252	glutaryl-CoA dehydrogenase [EC:1.3.99.7]	GCDH, gcdH
K03000	DNA-directed RNA polymerase I subunit RPA12	RPA12, ZNRD1
K07200	5'-AMP-activated protein kinase, regulatory gamma subunit	PRKAG
K14490	histidine-containing phosphotransfer peotein	AHP
K13724	aminopeptidase Q [EC:3.4.11.-]	AQPEP
K14645	serine protease [EC:3.4.21.-]	K14645
K14704	solute carrier family 26 (sulfate anion transporter), member 6	SLC26A6
K14701	solute carrier family 26 (sulfate anion transporter), member 2	SLC26A2, DTD
K06224	hedgehog	HH
K03127	transcription initiation factor TFIID subunit 13	TAF13
K08837	serine/threonine kinase 10 [EC:2.7.11.1]	STK10, LOK
K08833	mitogen-activated protein kinase kinase kinase kinase 5 [EC:2.7.11.1]	MAP4K5, KHS1
K06778	protein tyrosine phosphatase, receptor type, S [EC:3.1.3.48]	PTPRS
K10442	kelch-like protein 1/4/5	KLHL1_4_5
K07956	ADP-ribosylation factor-like 8B	ARL8B
K07428	cytochrome P450, family 4, subfamily X [EC:1.14.14.1]	CYP4X
K07137
K10384	filaggrin	FLG
K11436	protein arginine N-methyltransferase 3 [EC:2.1.1.-]	PRMT3
K05361	phospholipid-hydroperoxide glutathione peroxidase [EC:1.11.1.12]	E1.11.1.12
K02887	large subunit ribosomal protein L20	RP-L20, rplT
K01047	phospholipase A2 [EC:3.1.1.4]	PLA2G
K02088	cyclin-dependent kinase 3 [EC:2.7.11.22]	CDK3
K13131	ATP-dependent RNA helicase DDX20 [EC:3.6.4.13]	DDX20, GEMIN3
K03420	proteasome regulatory subunit	psmR
K06147	ATP-binding cassette, subfamily B, bacterial	ABCB-BAC
K01520	dUTP pyrophosphatase [EC:3.6.1.23]	E3.6.1.23, dut
K03113	translation initiation factor 1	EIF1, SUI1
K05647	ATP binding cassette, subfamily A (ABC1), member 13	ABCA13
K08826	homeodomain interacting protein kinase [EC:2.7.11.1]	HIPK
K08796	BR serine/threonine kinase [EC:2.7.11.1]	BRSK
K00308	N1-acetylpolyamine oxidase [EC:1.5.3.13]	PAOX
K10603	autoimmune regulator	AIRE
K15443	tRNA (guanine-N(7)-)-methyltransferase subunit TRM82	TRM82, WDR4
K15075	DNA repair/transcription protein MET18/MMS19	MET18, MMS19
K10739	replication factor A2	RFA2, RPA2
K03965	NADH dehydrogenase (ubiquinone) 1 beta subcomplex 9 [EC:1.6.5.3 1.6.99.3]	NDUFB9
K05680	ATP-binding cassette, subfamily G (WHITE), member 4	ABCG4
K05684	ATP-binding cassette, subfamily G (WHITE), member 8 (sterolin 2)	ABCG8
K05197	glutamate receptor 1	GRIA1
K14169	cytoplasmic tRNA 2-thiolation protein 2	CTU2, NCS2
K09207	krueppel-like factor 6/7	KLF6_7
K05516	curved DNA-binding protein	cbpA
K09511	DnaJ homolog subfamily B member 5 Cytoplasm	DNAJB5
K12388	sortilin	SORT1
K03323	solute carrier family 29 (equilibrative nucleoside transporter), member 4	SLC29A4, ENT4
K13966
K03109	signal recognition particle subunit SRP9	SRP9
K03108	signal recognition particle subunit SRP72	SRP72
K12761	carbon catabolite-derepressing protein kinase [EC:2.7.11.1]	SNF1
K13528	mediator of RNA polymerase II transcription subunit 20	MED20
K12610	mRNA-decapping enzyme 1A [EC:3.-.-.-]	DCP1A
K10839	UV excision repair protein RAD23	RAD23, HR23
K10838	xeroderma pigmentosum group C-complementing protein	XPC
K11394	hydroxyproline oxidase [EC:1.5.-.-]	PRODH2
K11231	osomolarity two-component system, sensor histidine kinase SLN1 [EC:2.7.13.3]	SLN1
K15334	multisite-specific tRNA:(cytosine-C5)-methyltransferase [EC:2.1.1.202]	NCL1, TRM4
K05766	slingshot	SSH
K10728	topoisomerase (DNA) II binding protein 1	TOPBP1
K00265	glutamate synthase (NADPH/NADH) large chain [EC:1.4.1.13 1.4.1.14]	gltB
K08488	syntaxin 7	STX7
K05695	protein tyrosine phosphatase, receptor type, F [EC:3.1.3.48]	PTPRF, LAR
K00912	tetraacyldisaccharide 4'-kinase [EC:2.7.1.130]	lpxK
K09507	DnaJ homolog subfamily B member 1	DNAJB1
K09507	DnaJ homolog subfamily B member 1 Cytoplasm	DNAJB1
K02426
K03351	anaphase-promoting complex subunit 4	APC4
K09582	protein disulfide-isomerase A4 [EC:5.3.4.1]	PDIA4, ERP72
K08800	NUAK family, SNF1-like kinase [EC:2.7.11.1]	NUAK
K13978	actinin-like protein	ACTNL
K12116	flavin-binding kelch repeat F-box protein 1	FKF1
K03176	neurotrophic tyrosine kinase receptor type 1 [EC:2.7.10.1]	NTRK1, TRKA
K12023	tripartite motif-containing protein 47	TRIM47
K03007	DNA-directed RNA polymerases I, II, and III subunit RPABC5	RPB10, POLR2L
K10994	cell cycle checkpoint control protein RAD9A [EC:3.1.11.2]	RAD9A
K10443	kelch-like protein 2/3	KLHL2_3
K12623	U6 snRNA-associated Sm-like protein LSm4	LSM4
K05107	Eph receptor A6 [EC:2.7.10.1]	EPHA6, EHK2
K07101
K10847	DNA-repair protein complementing XP-A cells	XPA
K10669	2'-phosphotransferase [EC:2.7.1.160]	TRPT1, TPT1
K01852	lanosterol synthase [EC:5.4.99.7]	E5.4.99.7, LSS, ERG7
K00078	dihydrodiol dehydrogenase / D-xylose 1-dehydrogenase (NADP) [EC:1.3.1.20 1.1.1.179]	DHDH
K00079	carbonyl reductase 1 [EC:1.1.1.184 1.1.1.189 1.1.1.197]	CBR1
K10636	autocrine motility factor receptor [EC:6.3.2.19]	AMFR, GP78
K15426	serine/threonine-protein phosphatase 4 regulatory subunit 4	PPP4R4
K00107	D-arabinono-1,4-lactone oxidase [EC:1.1.3.37]	E1.1.3.37
K00103	L-gulonolactone oxidase [EC:1.1.3.8]	E1.1.3.8
K01506		E3.5.-.- [EC:3.5.-.-]
K01500		E3.5.4.- [EC:3.5.4.-]
K01500	[EC:3.5.4.-]	E3.5.4.-
K12841	calcium homeostasis endoplasmic reticulum protein	CHERP
K05759	profilin	PFN
K15724
K05755	actin related protein 2/3 complex, subunit 4	ARPC4
K15901
K13168	splicing factor, arginine/serine-rich 16	SFRS16
K01432	arylformamidase [EC:3.5.1.9]	AFMID
K08252	receptor protein-tyrosine kinase [EC:2.7.10.1]	E2.7.10.1
K08056	protein disulfide isomerase family A, member 3 [EC:5.3.4.1]	PDIA3, GRP58
K08051
K02292	beta-carotene ketolase (CrtO type)	crtO
K13367	non-specific polyamine oxidase [EC:1.5.3.17]	FMS1, AtPAO3
K03767	peptidyl-prolyl cis-trans isomerase A (cyclophilin A) [EC:5.2.1.8]	PPIA
K03767	peptidyl-prolyl cis-trans isomerase A (cyclophilin A) [EC:5.2.1.8] Cytoplasm	PPIA
K13983	putative helicase MOV10L1 [EC:3.6.4.13]	MOV10L1
K13216	nuclear inhibitor of protein phosphatase 1 [EC:3.1.4.-]	PPP1R8, NIPP1
K13210	far upstream element-binding protein	FUBP
K12567	titin [EC:2.7.11.1]	TTN
K12037	tripartite motif-containing protein 75	TRIM75
K04947	potassium channel subfamily T member 2	KCNT2
K02369	alpha-1,4-N-acetylglucosaminyltransferase EXTL2 [EC:2.4.1.223]	EXTL2
K08908	light-harvesting complex I chlorophyll a/b binding protein 2	LHCA2
K11109	protection of telomeres protein 1	POT1
K06991
K11856	ubiquitin carboxyl-terminal hydrolase 43 [EC:3.1.2.15]	USP43
K07912	Ras-related protein Rab-24	RAB24
K15002	cytochrome P450, family 6 [EC:1.14.-.-]	CYP6
K00061	retinol dehydrogenase [EC:1.1.1.-]	RDH5
K07008
K00288	methylenetetrahydrofolate dehydrogenase (NADP+) / methenyltetrahydrofolate cyclohydrolase / formyltetrahydrofolate synthetase [EC:1.5.1.5 3.5.4.9 6.3.4.3]	MTHFD
K01534	Cd2+/Zn2+-exporting ATPase [EC:3.6.3.3 3.6.3.5]	zntA
K09187	histone-lysine N-methyltransferase MLL2 [EC:2.1.1.43]	MLL2, ALR
K09234	Wilms tumor protein 1	WT1
K01087	trehalose-phosphatase [EC:3.1.3.12]	E3.1.3.12, otsB
K09529	DnaJ homolog subfamily C member 9	DNAJC9
K08138	MFS transporter, SP family, xylose:H+ symportor	xylE
K12355	coniferyl-aldehyde dehydrogenase [EC:1.2.1.68]	REF1
K12822	RNA-binding protein 25	RBM25, S164
K13517	lysophospholipid acyltransferase 1/2 [EC:2.3.1.51 2.3.1.-]	MBOAT1_2
K08866	serine/threonine-protein kinase TTK/MPS1 [EC:2.7.12.1]	TTK, MPS1
K13993	HSP20 family protein	HSP20
K13209	RNA-binding protein EWS	EWSR1
K09565	peptidyl-prolyl isomerase F (cyclophilin F) [EC:5.2.1.8]	PPIF
K03025	DNA-directed RNA polymerase III subunit RPC6	RPC34, POLR3F
K12130	pseudo-response regulator 5	APRR5
K12133	LATE ELONGATED HYPOCOTYL	LHY
K06875
K08171	MFS transporter, OPA family, solute carrier family 37 (glycerol-6-phosphate transporter), member 4	SLC37A4
K03939	NADH dehydrogenase (ubiquinone) Fe-S protein 6 [EC:1.6.5.3 1.6.99.3]	NDUFS6
K11596	argonaute	AGO1
K07877	Ras-related protein Rab-2A	RAB2A
K07017
K07878	Ras-related protein Rab-2B	RAB2B
K12586	exosome complex component RRP43	RRP43, EXOSC8, OIP2
K04420	mitogen-activated protein kinase kinase kinase 2 [EC:2.7.11.25]	MAP3K2, MEKK2
K13749	solute carrier family 24 (sodium/potassium/calcium exchanger), member 1	SLC24A1, NCKX1
K01097	N-acylneuraminate-9-phosphatase [EC:3.1.3.29]	NANP
K01091	phosphoglycolate phosphatase [EC:3.1.3.18]	E3.1.3.18, gph
K05086	insulin receptor-related receptor [EC:2.7.10.1]	INSRR
K03564	peroxiredoxin Q/BCP [EC:1.11.1.15]	BCP, PRXQ, DOT5
K13698	abhydrolase domain-containing protein 4	ABHD4
K13696
K10717	cytokinin trans-hydroxylase	CYP735A
K12833	pre-mRNA branch site protein p14	SF3B14
K03362	F-box and WD-40 domain protein 1/11	FBXW1_11, BTRC, beta-TRCP
K03631	DNA repair protein RecN (Recombination protein N)	recN
K08851	TP53 regulating kinase [EC:2.7.11.1]	TP53RK, PRPK
K08852	serine/threonine-protein kinase/endoribonuclease IRE1 [EC:2.7.11.1 3.1.26.-]	ERN1
K03537	ribonuclease P/MRP protein subunit POP5 [EC:3.1.26.5]	POP5
K12015	tripartite motif-containing protein 39	TRIM39
K10877	DNA repair and recombination protein RAD54B [EC:3.6.4.-]	RAD54B
K00049	glyoxylate reductase (NADP+) [EC:1.1.1.79]	E1.1.1.79
K04410	p21-activated kinase 2 [EC:2.7.11.1]	PAK2
K10659	E3 ubiquitin-protein ligase MARCH4/9/11 [EC:6.3.2.19]	MARCH4_9_11
K15684	bifunctional apoptosis regulator	BFAR
K00559	sterol 24-C-methyltransferase [EC:2.1.1.41]	E2.1.1.41, SMT1, ERG6
K00950	2-amino-4-hydroxy-6-hydroxymethyldihydropteridine diphosphokinase [EC:2.7.6.3]	folK
K14575	AAA family ATPase	AFG2, DRG1, SPATA5
K05099	proto-oncogene tyrosine-protein kinase Met [EC:2.7.10.1]	MET, HGFR
K05099	met proto-oncogene (hepatocyte growth factor receptor) [EC:2.7.10.1] [HSA:4233]	MET
K15001	cytochrome P450, family 4 [EC:1.14.-.-]	CYP4
K03952	NADH dehydrogenase (ubiquinone) 1 alpha subcomplex 8 [EC:1.6.5.3 1.6.99.3]	NDUFA8
K14409	protein SMG7	SMG7, EST1C
K14400	pre-mRNA cleavage complex 2 protein Pcf11	PCF11
K05794
K13535	cardiolipin-specific phospholipase [EC:3.1.1.-]	CLD1
K08726	soluble epoxide hydrolase [EC:3.3.2.10]	EPHX2
K06070	protein kinase D [EC:2.7.11.13]	PKD
K12795	suppressor of G2 allele of SKP1	SUGT1, SGT1
K13187	RNA-binding protein 4	RBM4
K06654	phosphate system cyclin PHO80	PHO80
K06252	tenascin	TN
K06657	G1/S-specific cyclin PLC2	PCL2
K06923
K11266	MAternally affected uncoordination	MAU2
K07033
K00706	1,3-beta-glucan synthase [EC:2.4.1.34]	E2.4.1.34
K10402	kinesin family member 20/23	KIF20_23
K10401	kinesin family member 18/19	KIF18_19
K10407	kinesin light chain	KLC
K10408	dynein heavy chain, axonemal	DNAH
K15164	mediator of RNA polymerase II transcription subunit 13	MED13
K14784	protein CMS1	CMS1
K15414	complement component 1 Q subcomponent-binding protein, mitochondrial	C1QBP
K02127	F-type H+-transporting ATPase subunit b [EC:3.6.3.14]	ATPeF0B, ATP5F1
K01229	lactase-phlorizin hydrolase [EC:3.2.1.108 3.2.1.62]	LCT
K02830	cell cycle checkpoint protein [EC:3.1.11.2]	HRAD1, RAD17
K03541	photosystem II 10kDa protein	psbR
K06063	SNW domain-containing protein 1	SNW1, SKIIP, SKIP
K06068	novel protein kinase C [EC:2.7.11.13]	NPKC
K06666	glucose repression regulatory protein TUP1	TUP1
K11786	ATP-dependent helicase STH1/SNF2 [EC:3.6.4.-]	STH1_SNF2
K00625	phosphate acetyltransferase [EC:2.3.1.8]	E2.3.1.8, pta
K11099	small nuclear ribonucleoprotein G	SNRPG, SMG
K10419	dynein light chain roadblock-type	DYNLRB, DNCL2
K07820	beta-1,3-galactosyltransferase 2 [EC:2.4.1.-]	B3GALT2
K15181	negative elongation factor C/D	TH1L, NELFD
K00486	kynurenine 3-monooxygenase [EC:1.14.13.9]	E1.14.13.9
K09389	E2F transcription factor 2	E2F2
K00487	trans-cinnamate 4-monooxygenase [EC:1.14.13.11]	CYP73A
K08597	sentrin-specific protease 8 [EC:3.4.22.-]	SENP8, NEDP1, DEN1
K02690	photosystem I P700 chlorophyll a apoprotein A2	psaB
K02950	small subunit ribosomal protein S12	RP-S12, rpsL
K00884	N-acetylglucosamine kinase [EC:2.7.1.59]	nagK, NAGK
K13337	peroxin-19	PEX19
K02138	F-type H+-transporting ATPase subunit d [EC:3.6.3.14]	ATPeFD, ATP5H
K02135	F-type H+-transporting ATPase subunit epsilon [EC:3.6.3.14]	ATPeF1E, ATP5E
K13024	inositol hexakisphosphate/diphosphoinositol-pentakisphosphate kinase [EC:2.7.4.21 2.7.4.24]	HISPPD, VIP
K03538	ribonuclease P protein subunit POP4 [EC:3.1.26.5]	POP4, RPP29
K03660	N-glycosylase/DNA lyase [EC:3.2.2.- 4.2.99.18]	OGG1
K14454	aspartate aminotransferase, cytoplasmic [EC:2.6.1.1]	GOT1
K06653	CDK inhibitor PHO81	PHO81
K11405	histone deacetylase 8 [EC:3.5.1.98]	HDAC8
K12440	phenolpthiocerol synthesis type-I polyketide synthase A	ppsA
K12445	trans enoyl reductase [EC:1.3.1.-]	K12445
K11795	nuclear receptor interaction protein	IQWD1, NRIP, ARCAP
K08887	proto-oncogene tyrosine-protein kinase ABL2 [EC:2.7.10.2]	ABL2
K11086	small nuclear ribonucleoprotein B and B'	SNRPB, SMB
K00767	nicotinate-nucleotide pyrophosphorylase (carboxylating) [EC:2.4.2.19]	E2.4.2.19, nadC
K08775	breast cancer 2 susceptibility protein	BRCA2, FANCD1
K07297	adiponectin receptor	ADIPOR
K10420	dynein light chain Tctex-type 1	DYNLT
K07749	formyl-CoA transferase [EC:2.8.3.16]	frc
K10689	peroxin-4 [EC:6.3.2.19]	PEX4

## Sheet: k31
KOI	Annotation	Name
K04467	inhibitor of nuclear factor kappa-B kinase subunit alpha [EC:2.7.11.10]	IKBKA, IKKA, CHUK
K01588	5-(carboxyamino)imidazole ribonucleotide mutase [EC:5.4.99.18]	purE
K02219	cyclin-dependent kinase regulatory subunit CKS1	CKS1
K13278	60kDa lysophospholipase [EC:3.1.1.5 3.1.1.47 3.5.1.1]	ASPG
K12302	MFS transporter, ACS family, solute carrier family 17 (sodium-dependent inorganic phosphate cotransporter), member 6/7/8	SLC17A6_7_8
K03294
K12451	3,5-epimerase/4-reductase [EC:5.1.3.- 1.1.1.-]	UER1
K00988	ATP adenylyltransferase [EC:2.7.7.53]	E2.7.7.53
K05644	ATP-binding cassette, subfamily A (ABC1), member 4	ABCA4
K06222	2,5-diketo-D-gluconate reductase B [EC:1.1.1.274]	dkgB
K10325	ankyrin repeat and SOCS box protein 3	ASB3
K10955	intestinal mucin-2	MUC2
K10329	ankyrin repeat and SOCS box protein 7	ASB7
K13613	polyketide synthase PksM	pksM
K05853	Ca2+ transporting ATPase, sarcoplasmic/endoplasmic reticulum [EC:3.6.3.8]	ATP2A
K14332	photosystem I subunit PsaO	psaO
K01829	protein disulfide-isomerase [EC:5.3.4.1]	E5.3.4.1
K15083	DNA repair protein RAD16	RAD16
K00515	beta-carotene 15,15'-monooxygenase [EC:1.14.99.36]	BCMO1, BCDO1
K08197	MFS transporter, SIT family, siderophore-iron:H+ symporter	ARN
K05108	EphA7 [EC:2.7.10.1]	EPHA7, EHK3, HEK11
K05103	Eph receptor A2 [EC:2.7.10.1]	EPHA2, ECK
K03512	DNA polymerase lambda subunit [EC:2.7.7.7 4.2.99.-]	POLL
K02028	polar amino acid transport system ATP-binding protein [EC:3.6.3.21]	ABC.PA.A
K07425	cytochrome P450, family 4, subfamily A [EC:1.14.15.3]	CYP4A
K04984	transient receptor potential cation channel subfamily A member 1	TRPA1, ANKTM1
K04988	polycystin 1L2	PKD1L2
K13863	solute carrier family 7 (cationic amino acid transporter), member 1	SLC7A1, ATRC1
K12429	fatty acid CoA ligase FadD36	fadD36
K09931
K10594	E3 ubiquitin-protein ligase HERC1 [EC:6.3.2.19]	HERC1
K10596	ubiquitin conjugation factor E4 A [EC:6.3.2.19]	UBE4A
K15434	protein FAM98B	FAM98B
K05119	anaplastic lymphoma kinase [EC:2.7.10.1]	ALK
K05119	anaplastic lymphoma kinase [HSA:238]	CD246
K05925	mRNA (2'-O-methyladenosine-N6-)-methyltransferase [EC:2.1.1.62]	METTL3
K10357	myosin V	MYO5
K15044	Arf-GAP domain and FG repeats-containing protein 1	AGFG1
K04461	protein phosphatase 1B (formerly 2C) [EC:3.1.3.16]	PPM1B, PP2CB
K08066	nuclear transcription factor Y, gamma	NFYC
K00696	sucrose-phosphate synthase [EC:2.4.1.14]	E2.4.1.14
K14325	RNA-binding protein with serine-rich domain 1	RNPS1
K01836	phosphoacetylglucosamine mutase [EC:5.4.2.3]	E5.4.2.3
K02909	large subunit ribosomal protein L31	RP-L31, rpmE
K00236	succinate dehydrogenase (ubiquinone) cytochrome b560 subunit	SDHC, SDH3
K15452	tRNA pseudouridine synthase 2 [EC:5.4.99.-]	PUS2
K13076	delta8-fatty-acid desaturase [EC:1.14.19.4]	SLD
K13349	Mpv17-like protein	MPV17L
K13106	pre-mRNA-splicing factor CWC26	BUD13, CWC26
K03655	ATP-dependent DNA helicase RecG [EC:3.6.4.12]	recG
K12433	polyketide synthase 5	pks5
K12437	polyketide synthase 13	pks13
K04496	C-terminal binding protein	CTBP
K11294	nucleolin	NCL, NSR1
K00757	uridine phosphorylase [EC:2.4.2.3]	E2.4.2.3, udp
K10900	werner syndrome ATP-dependent helicase [EC:3.6.4.12]	WRN, RECQL2
K10768	alkylated DNA repair protein alkB homolog 6 [EC:1.14.11.-]	ALKBH6
K04406	mitogen-activated protein kinase kinase kinase kinase 3 [EC:2.7.11.1]	MAP4K3, GLK
K08511	vesicle-associated membrane protein 72	ATVAMP72
K08513	vesicle-associated membrane protein 4	VAMP4
K05676	ATP-binding cassette, subfamily D (ALD), member 2	ABCD2, ALDL1
K11127	telomerase protein component 1	TEP1
K15538	glycoprotein endo-alpha-1,2-mannosidase [EC:3.2.1.130]	MANEA
K05675	ATP-binding cassette, subfamily D (ALD), member 1	ABCD1, ALD
K01244	5'-methylthioadenosine nucleosidase [EC:3.2.2.16]	MTN
K08200	MFS transporter, OCT family, solute carrier family 22 (organic cation transporter), member 3	SLC22A3, OCT3
K01333	complement factor I [EC:3.4.21.45]	CFI
K15199	general transcription factor 3C polypeptide 1	GTF3C1
K05121	TEK tyrosine kinase, endothelial [EC:2.7.10.1] [HSA:7010]	CD202b
K05121	endothelial-specific receptor tyrosine kinase [EC:2.7.10.1]	TEK, TIE2
K05129	muscle, skeletal, receptor tyrosine kinase [EC:2.7.10.1]	MUSK
K07889	Ras-related protein Rab-5C	RAB5C
K01938	formate--tetrahydrofolate ligase [EC:6.3.4.3]	fhs
K14489	arabidopsis histidine kinase 2/3/4 (cytokinin receptor) [EC:2.7.13.3]	AHK2_3_4
K01466	allantoinase [EC:3.5.2.5]	E3.5.2.5, allB
K09256	NF-kappa-B inhibitor-like protein 1	NFKBIL1
K09256	NF-kappa-B inhibitor-like protein 1 Nucleus	NFKBIL1
K05019	chloride channel, nucleotide-sensitive, 1A	CLNS1A
K05661	ATP-binding cassette, subfamily B (MDR/TAP), member 6	ABCB6
K05662	ATP-binding cassette, subfamily B (MDR/TAP), member 7	ABCB7
K04367	proto-oncogene serine/threonine-protein kinase mos [EC:2.7.11.1]	MOS
K14715	solute carrier family 39 (zinc transporter), member 9	SLC39A9, ZIP9
K09643	transmembrane protease, serine 13	TMPRSS13, TMPRSS11
K12158	ubiquitin-like protein Nedd8	NEDD8
K03137	transcription initiation factor TFIIE subunit beta	TFIIE2, GTF2E2, TFA2
K07364	tec protein tyrosine kinase [EC:2.7.10.2]	TEC
K03131	transcription initiation factor TFIID subunit 6	TAF6
K11628	mycocerosic acid synthase [EC:2.3.1.111]	mas
K01923	phosphoribosylaminoimidazole-succinocarboxamide synthase [EC:6.3.2.6]	purC
K07894	Ras-related protein Rab-6B	RAB6B
K10801	methyl-CpG-binding domain protein 4 [EC:3.2.2.-]	MBD4
K09131
K15290	synaptotagmin-1	SYT1
K15505	DNA repair protein RAD5 [EC:3.6.4.-]	RAD5
K00783	23S rRNA (pseudouridine1915-N3)-methyltransferase [EC:2.1.1.177]	rlmH
K03000	DNA-directed RNA polymerase I subunit RPA12	RPA12, ZNRD1
K07200	5'-AMP-activated protein kinase, regulatory gamma subunit	PRKAG
K14490	histidine-containing phosphotransfer peotein	AHP
K13724	aminopeptidase Q [EC:3.4.11.-]	AQPEP
K03306
K14645	serine protease [EC:3.4.21.-]	K14645
K14701	solute carrier family 26 (sulfate anion transporter), member 2	SLC26A2, DTD
K06224	hedgehog	HH
K03127	transcription initiation factor TFIID subunit 13	TAF13
K03123	transcription initiation factor TFIIA small subunit	TFIIA2, GTF2A2, TOA2
K08837	serine/threonine kinase 10 [EC:2.7.11.1]	STK10, LOK
K13941	2-amino-4-hydroxy-6-hydroxymethyldihydropteridine diphosphokinase / dihydropteroate synthase [EC:2.7.6.3 2.5.1.15]	folKP
K08833	mitogen-activated protein kinase kinase kinase kinase 5 [EC:2.7.11.1]	MAP4K5, KHS1
K06778	protein tyrosine phosphatase, receptor type, S [EC:3.1.3.48]	PTPRS
K10442	kelch-like protein 1/4/5	KLHL1_4_5
K07956	ADP-ribosylation factor-like 8B	ARL8B
K07428	cytochrome P450, family 4, subfamily X [EC:1.14.14.1]	CYP4X
K07137
K10384	filaggrin	FLG
K11436	protein arginine N-methyltransferase 3 [EC:2.1.1.-]	PRMT3
K05361	phospholipid-hydroperoxide glutathione peroxidase [EC:1.11.1.12]	E1.11.1.12
K02887	large subunit ribosomal protein L20	RP-L20, rplT
K01047	phospholipase A2 [EC:3.1.1.4]	PLA2G
K02088	cyclin-dependent kinase 3 [EC:2.7.11.22]	CDK3
K13131	ATP-dependent RNA helicase DDX20 [EC:3.6.4.13]	DDX20, GEMIN3
K05664	ATP-binding cassette, subfamily B (MDR/TAP), member 11	ABCB11
K14735	hephaestin	HEPH
K03420	proteasome regulatory subunit	psmR
K06147	ATP-binding cassette, subfamily B, bacterial	ABCB-BAC
K01520	dUTP pyrophosphatase [EC:3.6.1.23]	E3.6.1.23, dut
K05647	ATP binding cassette, subfamily A (ABC1), member 13	ABCA13
K08826	homeodomain interacting protein kinase [EC:2.7.11.1]	HIPK
K00308	N1-acetylpolyamine oxidase [EC:1.5.3.13]	PAOX
K07432	beta-1,4-N-acetylglucosaminyltransferase [EC:2.4.1.141]	ALG13
K10603	autoimmune regulator	AIRE
K15443	tRNA (guanine-N(7)-)-methyltransferase subunit TRM82	TRM82, WDR4
K15075	DNA repair/transcription protein MET18/MMS19	MET18, MMS19
K10739	replication factor A2	RFA2, RPA2
K03965	NADH dehydrogenase (ubiquinone) 1 beta subcomplex 9 [EC:1.6.5.3 1.6.99.3]	NDUFB9
K05680	ATP-binding cassette, subfamily G (WHITE), member 4	ABCG4
K05197	glutamate receptor 1	GRIA1
K14169	cytoplasmic tRNA 2-thiolation protein 2	CTU2, NCS2
K09207	krueppel-like factor 6/7	KLF6_7
K05516	curved DNA-binding protein	cbpA
K09511	DnaJ homolog subfamily B member 5 Cytoplasm	DNAJB5
K05350	beta-glucosidase [EC:3.2.1.21]	bglB
K12388	sortilin	SORT1
K03323	solute carrier family 29 (equilibrative nucleoside transporter), member 4	SLC29A4, ENT4
K13966
K03109	signal recognition particle subunit SRP9	SRP9
K03108	signal recognition particle subunit SRP72	SRP72
K03105	signal recognition particle subunit SRP19	SRP19
K12761	carbon catabolite-derepressing protein kinase [EC:2.7.11.1]	SNF1
K13528	mediator of RNA polymerase II transcription subunit 20	MED20
K12611	mRNA-decapping enzyme 1B [EC:3.-.-.-]	DCP1B
K12610	mRNA-decapping enzyme 1A [EC:3.-.-.-]	DCP1A
K10839	UV excision repair protein RAD23	RAD23, HR23
K10838	xeroderma pigmentosum group C-complementing protein	XPC
K11394	hydroxyproline oxidase [EC:1.5.-.-]	PRODH2
K11230	mitogen-activated protein kinase kinase kinase [EC:2.7.11.25]	SSK2
K11231	osomolarity two-component system, sensor histidine kinase SLN1 [EC:2.7.13.3]	SLN1
K15334	multisite-specific tRNA:(cytosine-C5)-methyltransferase [EC:2.1.1.202]	NCL1, TRM4
K10728	topoisomerase (DNA) II binding protein 1	TOPBP1
K00265	glutamate synthase (NADPH/NADH) large chain [EC:1.4.1.13 1.4.1.14]	gltB
K08488	syntaxin 7	STX7
K05695	protein tyrosine phosphatase, receptor type, F [EC:3.1.3.48]	PTPRF, LAR
K02943	large subunit ribosomal protein LP2	RP-LP2, RPLP2
K00912	tetraacyldisaccharide 4'-kinase [EC:2.7.1.130]	lpxK
K05033	ATP-binding cassette subfamily C (CFTR/MRP) member 9	ABCC9, SUR2
K09507	DnaJ homolog subfamily B member 1	DNAJB1
K09507	DnaJ homolog subfamily B member 1 Cytoplasm	DNAJB1
K02426
K03351	anaphase-promoting complex subunit 4	APC4
K09582	protein disulfide-isomerase A4 [EC:5.3.4.1]	PDIA4, ERP72
K08800	NUAK family, SNF1-like kinase [EC:2.7.11.1]	NUAK
K13978	actinin-like protein	ACTNL
K12116	flavin-binding kelch repeat F-box protein 1	FKF1
K03176	neurotrophic tyrosine kinase receptor type 1 [EC:2.7.10.1]	NTRK1, TRKA
K12023	tripartite motif-containing protein 47	TRIM47
K03007	DNA-directed RNA polymerases I, II, and III subunit RPABC5	RPB10, POLR2L
K10994	cell cycle checkpoint control protein RAD9A [EC:3.1.11.2]	RAD9A
K10443	kelch-like protein 2/3	KLHL2_3
K05107	Eph receptor A6 [EC:2.7.10.1]	EPHA6, EHK2
K07101
K10847	DNA-repair protein complementing XP-A cells	XPA
K10669	2'-phosphotransferase [EC:2.7.1.160]	TRPT1, TPT1
K01852	lanosterol synthase [EC:5.4.99.7]	E5.4.99.7, LSS, ERG7
K00078	dihydrodiol dehydrogenase / D-xylose 1-dehydrogenase (NADP) [EC:1.3.1.20 1.1.1.179]	DHDH
K00079	carbonyl reductase 1 [EC:1.1.1.184 1.1.1.189 1.1.1.197]	CBR1
K10636	autocrine motility factor receptor [EC:6.3.2.19]	AMFR, GP78
K07243
K15426	serine/threonine-protein phosphatase 4 regulatory subunit 4	PPP4R4
K15123	solute carrier family 25, member 45/47	SLC25A45_47
K00107	D-arabinono-1,4-lactone oxidase [EC:1.1.3.37]	E1.1.3.37
K00103	L-gulonolactone oxidase [EC:1.1.3.8]	E1.1.3.8
K01506		E3.5.-.- [EC:3.5.-.-]
K01500		E3.5.4.- [EC:3.5.4.-]
K01500	[EC:3.5.4.-]	E3.5.4.-
K14800	pre-rRNA-processing protein TSR2	TSR2
K12841	calcium homeostasis endoplasmic reticulum protein	CHERP
K05759	profilin	PFN
K15724
K05755	actin related protein 2/3 complex, subunit 4	ARPC4
K15901
K01432	arylformamidase [EC:3.5.1.9]	AFMID
K08252	receptor protein-tyrosine kinase [EC:2.7.10.1]	E2.7.10.1
K08056	protein disulfide isomerase family A, member 3 [EC:5.3.4.1]	PDIA3, GRP58
K08051
K13367	non-specific polyamine oxidase [EC:1.5.3.17]	FMS1, AtPAO3
K03767	peptidyl-prolyl cis-trans isomerase A (cyclophilin A) [EC:5.2.1.8]	PPIA
K03767	peptidyl-prolyl cis-trans isomerase A (cyclophilin A) [EC:5.2.1.8] Cytoplasm	PPIA
K09454	GA-binding protein transcription factor, beta	GABPB
K08871	bromodomain-containing protein 2	BRD2
K13216	nuclear inhibitor of protein phosphatase 1 [EC:3.1.4.-]	PPP1R8, NIPP1
K13210	far upstream element-binding protein	FUBP
K12567	titin [EC:2.7.11.1]	TTN
K12037	tripartite motif-containing protein 75	TRIM75
K04947	potassium channel subfamily T member 2	KCNT2
K02369	alpha-1,4-N-acetylglucosaminyltransferase EXTL2 [EC:2.4.1.223]	EXTL2
K03016	DNA-directed RNA polymerases I, II, and III subunit RPABC3	RPB8, POLR2H
K08908	light-harvesting complex I chlorophyll a/b binding protein 2	LHCA2
K11109	protection of telomeres protein 1	POT1
K11856	ubiquitin carboxyl-terminal hydrolase 43 [EC:3.1.2.15]	USP43
K15002	cytochrome P450, family 6 [EC:1.14.-.-]	CYP6
K00061	retinol dehydrogenase [EC:1.1.1.-]	RDH5
K10273	F-box and leucine-rich repeat protein 7	FBXL7
K01534	Cd2+/Zn2+-exporting ATPase [EC:3.6.3.3 3.6.3.5]	zntA
K09187	histone-lysine N-methyltransferase MLL2 [EC:2.1.1.43]	MLL2, ALR
K14990	solute carrier family 38 (sodium-coupled neutral amino acid transporter), member 1	SLC38A1, SNAT1, GLNT
K09234	Wilms tumor protein 1	WT1
K01087	trehalose-phosphatase [EC:3.1.3.12]	E3.1.3.12, otsB
K08138	MFS transporter, SP family, xylose:H+ symportor	xylE
K12355	coniferyl-aldehyde dehydrogenase [EC:1.2.1.68]	REF1
K12822	RNA-binding protein 25	RBM25, S164
K13517	lysophospholipid acyltransferase 1/2 [EC:2.3.1.51 2.3.1.-]	MBOAT1_2
K08866	serine/threonine-protein kinase TTK/MPS1 [EC:2.7.12.1]	TTK, MPS1
K13993	HSP20 family protein	HSP20
K13209	RNA-binding protein EWS	EWSR1
K09565	peptidyl-prolyl isomerase F (cyclophilin F) [EC:5.2.1.8]	PPIF
K03025	DNA-directed RNA polymerase III subunit RPC6	RPC34, POLR3F
K06619	proto-oncogene tyrosine-protein kinase ABL1 [EC:2.7.10.2]	ABL1
K12130	pseudo-response regulator 5	APRR5
K06875
K08171	MFS transporter, OPA family, solute carrier family 37 (glycerol-6-phosphate transporter), member 4	SLC37A4
K03939	NADH dehydrogenase (ubiquinone) Fe-S protein 6 [EC:1.6.5.3 1.6.99.3]	NDUFS6
K11596	argonaute	AGO1
K07905	Ras-related protein Rab-11B	RAB11B
K07877	Ras-related protein Rab-2A	RAB2A
K07017
K07878	Ras-related protein Rab-2B	RAB2B
K12586	exosome complex component RRP43	RRP43, EXOSC8, OIP2
K04420	mitogen-activated protein kinase kinase kinase 2 [EC:2.7.11.25]	MAP3K2, MEKK2
K13749	solute carrier family 24 (sodium/potassium/calcium exchanger), member 1	SLC24A1, NCKX1
K01097	N-acylneuraminate-9-phosphatase [EC:3.1.3.29]	NANP
K01091	phosphoglycolate phosphatase [EC:3.1.3.18]	E3.1.3.18, gph
K05086	insulin receptor-related receptor [EC:2.7.10.1]	INSRR
K13698	abhydrolase domain-containing protein 4	ABHD4
K13696
K10717	cytokinin trans-hydroxylase	CYP735A
K12833	pre-mRNA branch site protein p14	SF3B14
K03362	F-box and WD-40 domain protein 1/11	FBXW1_11, BTRC, beta-TRCP
K03631	DNA repair protein RecN (Recombination protein N)	recN
K08851	TP53 regulating kinase [EC:2.7.11.1]	TP53RK, PRPK
K08852	serine/threonine-protein kinase/endoribonuclease IRE1 [EC:2.7.11.1 3.1.26.-]	ERN1
K03537	ribonuclease P/MRP protein subunit POP5 [EC:3.1.26.5]	POP5
K12015	tripartite motif-containing protein 39	TRIM39
K03627
K10872	meiotic recombination protein DMC1	DMC1
K10877	DNA repair and recombination protein RAD54B [EC:3.6.4.-]	RAD54B
K00049	glyoxylate reductase (NADP+) [EC:1.1.1.79]	E1.1.1.79
K04410	p21-activated kinase 2 [EC:2.7.11.1]	PAK2
K15684	bifunctional apoptosis regulator	BFAR
K00559	sterol 24-C-methyltransferase [EC:2.1.1.41]	E2.1.1.41, SMT1, ERG6
K14970	menin	MEN1, MNN1
K14575	AAA family ATPase	AFG2, DRG1, SPATA5
K05099	proto-oncogene tyrosine-protein kinase Met [EC:2.7.10.1]	MET, HGFR
K05099	met proto-oncogene (hepatocyte growth factor receptor) [EC:2.7.10.1] [HSA:4233]	MET
K15001	cytochrome P450, family 4 [EC:1.14.-.-]	CYP4
K03952	NADH dehydrogenase (ubiquinone) 1 alpha subcomplex 8 [EC:1.6.5.3 1.6.99.3]	NDUFA8
K14409	protein SMG7	SMG7, EST1C
K02153	V-type H+-transporting ATPase subunit H [EC:3.6.3.14]	ATPeVH, ATP6H
K05794
K13535	cardiolipin-specific phospholipase [EC:3.1.1.-]	CLD1
K08726	soluble epoxide hydrolase [EC:3.3.2.10]	EPHX2
K06070	protein kinase D [EC:2.7.11.13]	PKD
K12795	suppressor of G2 allele of SKP1	SUGT1, SGT1
K06654	phosphate system cyclin PHO80	PHO80
K06252	tenascin	TN
K06657	G1/S-specific cyclin PLC2	PCL2
K06923
K11266	MAternally affected uncoordination	MAU2
K07033
K00706	1,3-beta-glucan synthase [EC:2.4.1.34]	E2.4.1.34
K10402	kinesin family member 20/23	KIF20_23
K10401	kinesin family member 18/19	KIF18_19
K10407	kinesin light chain	KLC
K15164	mediator of RNA polymerase II transcription subunit 13	MED13
K05668	ATP-binding cassette, subfamily C (CFTR/MRP), member 5	ABCC5
K14784	protein CMS1	CMS1
K02127	F-type H+-transporting ATPase subunit b [EC:3.6.3.14]	ATPeF0B, ATP5F1
K06063	SNW domain-containing protein 1	SNW1, SKIIP, SKIP
K06068	novel protein kinase C [EC:2.7.11.13]	NPKC
K06666	glucose repression regulatory protein TUP1	TUP1
K11786	ATP-dependent helicase STH1/SNF2 [EC:3.6.4.-]	STH1_SNF2
K00625	phosphate acetyltransferase [EC:2.3.1.8]	E2.3.1.8, pta
K11099	small nuclear ribonucleoprotein G	SNRPG, SMG
K08764	sterol carrier protein 2 [EC:2.3.1.176]	SCP2, SCPX
K10411	dynein light chain 1, axonemal	DNAL1
K07820	beta-1,3-galactosyltransferase 2 [EC:2.4.1.-]	B3GALT2
K15181	negative elongation factor C/D	TH1L, NELFD
K00486	kynurenine 3-monooxygenase [EC:1.14.13.9]	E1.14.13.9
K09389	E2F transcription factor 2	E2F2
K00487	trans-cinnamate 4-monooxygenase [EC:1.14.13.11]	CYP73A
K15777
K08597	sentrin-specific protease 8 [EC:3.4.22.-]	SENP8, NEDP1, DEN1
K02690	photosystem I P700 chlorophyll a apoprotein A2	psaB
K02950	small subunit ribosomal protein S12	RP-S12, rpsL
K00884	N-acetylglucosamine kinase [EC:2.7.1.59]	nagK, NAGK
K02006	cobalt/nickel transport system ATP-binding protein	cbiO
K13337	peroxin-19	PEX19
K02138	F-type H+-transporting ATPase subunit d [EC:3.6.3.14]	ATPeFD, ATP5H
K02135	F-type H+-transporting ATPase subunit epsilon [EC:3.6.3.14]	ATPeF1E, ATP5E
K05298	glyceraldehyde-3-phosphate dehydrogenase (NADP+) (phosphorylating) [EC:1.2.1.13]	GAPA
K13024	inositol hexakisphosphate/diphosphoinositol-pentakisphosphate kinase [EC:2.7.4.21 2.7.4.24]	HISPPD, VIP
K03538	ribonuclease P protein subunit POP4 [EC:3.1.26.5]	POP4, RPP29
K14454	aspartate aminotransferase, cytoplasmic [EC:2.6.1.1]	GOT1
K06653	CDK inhibitor PHO81	PHO81
K11405	histone deacetylase 8 [EC:3.5.1.98]	HDAC8
K12440	phenolpthiocerol synthesis type-I polyketide synthase A	ppsA
K12445	trans enoyl reductase [EC:1.3.1.-]	K12445
K11795	nuclear receptor interaction protein	IQWD1, NRIP, ARCAP
K08888	megakaryocyte-associated tyrosine kinase [EC:2.7.10.2]	MATK
K08887	proto-oncogene tyrosine-protein kinase ABL2 [EC:2.7.10.2]	ABL2
K10332	ankyrin repeat and SOCS box protein 10	ASB10
K00767	nicotinate-nucleotide pyrophosphorylase (carboxylating) [EC:2.4.2.19]	E2.4.2.19, nadC
K08775	breast cancer 2 susceptibility protein	BRCA2, FANCD1
K07297	adiponectin receptor	ADIPOR
K10420	dynein light chain Tctex-type 1	DYNLT
K07749	formyl-CoA transferase [EC:2.8.3.16]	frc

## Sheet: k33
KOI	Annotation	Name
K01368	cathepsin S [EC:3.4.22.27]	CTSS
K04464	mitogen-activated protein kinase 7 [EC:2.7.11.24]	MAPK7, ERK5
K04467	inhibitor of nuclear factor kappa-B kinase subunit alpha [EC:2.7.11.10]	IKBKA, IKKA, CHUK
K01588	5-(carboxyamino)imidazole ribonucleotide mutase [EC:5.4.99.18]	purE
K03459
K12873	bud site selection protein 31	BUD31, G10
K02219	cyclin-dependent kinase regulatory subunit CKS1	CKS1
K12302	MFS transporter, ACS family, solute carrier family 17 (sodium-dependent inorganic phosphate cotransporter), member 6/7/8	SLC17A6_7_8
K03294
K12451	3,5-epimerase/4-reductase [EC:5.1.3.- 1.1.1.-]	UER1
K05644	ATP-binding cassette, subfamily A (ABC1), member 4	ABCA4
K06222	2,5-diketo-D-gluconate reductase B [EC:1.1.1.274]	dkgB
K10325	ankyrin repeat and SOCS box protein 3	ASB3
K10955	intestinal mucin-2	MUC2
K10329	ankyrin repeat and SOCS box protein 7	ASB7
K13613	polyketide synthase PksM	pksM
K01829	protein disulfide-isomerase [EC:5.3.4.1]	E5.3.4.1
K15083	DNA repair protein RAD16	RAD16
K00515	beta-carotene 15,15'-monooxygenase [EC:1.14.99.36]	BCMO1, BCDO1
K14207	solute carrier family 38 (sodium-coupled neutral amino acid transporter), member 2	SLC38A2, SNAT2
K08197	MFS transporter, SIT family, siderophore-iron:H+ symporter	ARN
K05108	EphA7 [EC:2.7.10.1]	EPHA7, EHK3, HEK11
K05103	Eph receptor A2 [EC:2.7.10.1]	EPHA2, ECK
K08711	ATP-binding cassette, subfamily G (WHITE), member 2, PDR	ABCG2.PDR
K03512	DNA polymerase lambda subunit [EC:2.7.7.7 4.2.99.-]	POLL
K02028	polar amino acid transport system ATP-binding protein [EC:3.6.3.21]	ABC.PA.A
K07425	cytochrome P450, family 4, subfamily A [EC:1.14.15.3]	CYP4A
K04984	transient receptor potential cation channel subfamily A member 1	TRPA1, ANKTM1
K04988	polycystin 1L2	PKD1L2
K13863	solute carrier family 7 (cationic amino acid transporter), member 1	SLC7A1, ATRC1
K12429	fatty acid CoA ligase FadD36	fadD36
K10252	beta,beta-carotene 9',10'-dioxygenase [EC:1.14.99.-]	BCDO2
K09931
K07342	protein transport protein SEC61 subunit gamma and related proteins	SEC61G, SSS1, secE
K10594	E3 ubiquitin-protein ligase HERC1 [EC:6.3.2.19]	HERC1
K10596	ubiquitin conjugation factor E4 A [EC:6.3.2.19]	UBE4A
K15434	protein FAM98B	FAM98B
K05119	anaplastic lymphoma kinase [EC:2.7.10.1]	ALK
K05119	anaplastic lymphoma kinase [HSA:238]	CD246
K05925	mRNA (2'-O-methyladenosine-N6-)-methyltransferase [EC:2.1.1.62]	METTL3
K10357	myosin V	MYO5
K04461	protein phosphatase 1B (formerly 2C) [EC:3.1.3.16]	PPM1B, PP2CB
K08066	nuclear transcription factor Y, gamma	NFYC
K00696	sucrose-phosphate synthase [EC:2.4.1.14]	E2.4.1.14
K02100	MFS transporter, SP family, arabinose:H+ symporter	araE
K01836	phosphoacetylglucosamine mutase [EC:5.4.2.3]	E5.4.2.3
K02909	large subunit ribosomal protein L31	RP-L31, rpmE
K15452	tRNA pseudouridine synthase 2 [EC:5.4.99.-]	PUS2
K13076	delta8-fatty-acid desaturase [EC:1.14.19.4]	SLD
K13349	Mpv17-like protein	MPV17L
K13106	pre-mRNA-splicing factor CWC26	BUD13, CWC26
K03655	ATP-dependent DNA helicase RecG [EC:3.6.4.12]	recG
K12433	polyketide synthase 5	pks5
K12437	polyketide synthase 13	pks13
K09922
K04496	C-terminal binding protein	CTBP
K11294	nucleolin	NCL, NSR1
K00757	uridine phosphorylase [EC:2.4.2.3]	E2.4.2.3, udp
K10900	werner syndrome ATP-dependent helicase [EC:3.6.4.12]	WRN, RECQL2
K10768	alkylated DNA repair protein alkB homolog 6 [EC:1.14.11.-]	ALKBH6
K09955
K08511	vesicle-associated membrane protein 72	ATVAMP72
K08513	vesicle-associated membrane protein 4	VAMP4
K05676	ATP-binding cassette, subfamily D (ALD), member 2	ABCD2, ALDL1
K07677	two-component system, NarL family, capsular synthesis sensor histidine kinase RcsC [EC:2.7.13.3]	rcsC
K11127	telomerase protein component 1	TEP1
K15538	glycoprotein endo-alpha-1,2-mannosidase [EC:3.2.1.130]	MANEA
K05675	ATP-binding cassette, subfamily D (ALD), member 1	ABCD1, ALD
K01244	5'-methylthioadenosine nucleosidase [EC:3.2.2.16]	MTN
K08200	MFS transporter, OCT family, solute carrier family 22 (organic cation transporter), member 3	SLC22A3, OCT3
K01333	complement factor I [EC:3.4.21.45]	CFI
K15199	general transcription factor 3C polypeptide 1	GTF3C1
K01796	alpha-methylacyl-CoA racemase [EC:5.1.99.4]	E5.1.99.4, AMACR, mcr
K05121	TEK tyrosine kinase, endothelial [EC:2.7.10.1] [HSA:7010]	CD202b
K05121	endothelial-specific receptor tyrosine kinase [EC:2.7.10.1]	TEK, TIE2
K05129	muscle, skeletal, receptor tyrosine kinase [EC:2.7.10.1]	MUSK
K07889	Ras-related protein Rab-5C	RAB5C
K01938	formate--tetrahydrofolate ligase [EC:6.3.4.3]	fhs
K14489	arabidopsis histidine kinase 2/3/4 (cytokinin receptor) [EC:2.7.13.3]	AHK2_3_4
K01466	allantoinase [EC:3.5.2.5]	E3.5.2.5, allB
K09256	NF-kappa-B inhibitor-like protein 1	NFKBIL1
K09256	NF-kappa-B inhibitor-like protein 1 Nucleus	NFKBIL1
K05661	ATP-binding cassette, subfamily B (MDR/TAP), member 6	ABCB6
K14715	solute carrier family 39 (zinc transporter), member 9	SLC39A9, ZIP9
K09643	transmembrane protease, serine 13	TMPRSS13, TMPRSS11
K12158	ubiquitin-like protein Nedd8	NEDD8
K03137	transcription initiation factor TFIIE subunit beta	TFIIE2, GTF2E2, TFA2
K03131	transcription initiation factor TFIID subunit 6	TAF6
K11628	mycocerosic acid synthase [EC:2.3.1.111]	mas
K01923	phosphoribosylaminoimidazole-succinocarboxamide synthase [EC:6.3.2.6]	purC
K07894	Ras-related protein Rab-6B	RAB6B
K09131
K15290	synaptotagmin-1	SYT1
K15505	DNA repair protein RAD5 [EC:3.6.4.-]	RAD5
K00783	23S rRNA (pseudouridine1915-N3)-methyltransferase [EC:2.1.1.177]	rlmH
K04557	peanut-like protein 1 (cell division control related protein 1)	PNUTL1, CDCREL1
K07200	5'-AMP-activated protein kinase, regulatory gamma subunit	PRKAG
K14490	histidine-containing phosphotransfer peotein	AHP
K13724	aminopeptidase Q [EC:3.4.11.-]	AQPEP
K14645	serine protease [EC:3.4.21.-]	K14645
K14701	solute carrier family 26 (sulfate anion transporter), member 2	SLC26A2, DTD
K06224	hedgehog	HH
K03127	transcription initiation factor TFIID subunit 13	TAF13
K08837	serine/threonine kinase 10 [EC:2.7.11.1]	STK10, LOK
K13941	2-amino-4-hydroxy-6-hydroxymethyldihydropteridine diphosphokinase / dihydropteroate synthase [EC:2.7.6.3 2.5.1.15]	folKP
K06778	protein tyrosine phosphatase, receptor type, S [EC:3.1.3.48]	PTPRS
K10442	kelch-like protein 1/4/5	KLHL1_4_5
K07956	ADP-ribosylation factor-like 8B	ARL8B
K07428	cytochrome P450, family 4, subfamily X [EC:1.14.14.1]	CYP4X
K07137
K10384	filaggrin	FLG
K09013	Fe-S cluster assembly ATP-binding protein	sufC
K11436	protein arginine N-methyltransferase 3 [EC:2.1.1.-]	PRMT3
K05361	phospholipid-hydroperoxide glutathione peroxidase [EC:1.11.1.12]	E1.11.1.12
K02887	large subunit ribosomal protein L20	RP-L20, rplT
K01047	phospholipase A2 [EC:3.1.1.4]	PLA2G
K02088	cyclin-dependent kinase 3 [EC:2.7.11.22]	CDK3
K13131	ATP-dependent RNA helicase DDX20 [EC:3.6.4.13]	DDX20, GEMIN3
K05664	ATP-binding cassette, subfamily B (MDR/TAP), member 11	ABCB11
K14735	hephaestin	HEPH
K03420	proteasome regulatory subunit	psmR
K06147	ATP-binding cassette, subfamily B, bacterial	ABCB-BAC
K01520	dUTP pyrophosphatase [EC:3.6.1.23]	E3.6.1.23, dut
K05647	ATP binding cassette, subfamily A (ABC1), member 13	ABCA13
K08826	homeodomain interacting protein kinase [EC:2.7.11.1]	HIPK
K00308	N1-acetylpolyamine oxidase [EC:1.5.3.13]	PAOX
K07432	beta-1,4-N-acetylglucosaminyltransferase [EC:2.4.1.141]	ALG13
K07127	5-hydroxyisourate hydrolase [EC:3.5.2.17]	uraH, pucM, hiuH
K10603	autoimmune regulator	AIRE
K10739	replication factor A2	RFA2, RPA2
K03965	NADH dehydrogenase (ubiquinone) 1 beta subcomplex 9 [EC:1.6.5.3 1.6.99.3]	NDUFB9
K05680	ATP-binding cassette, subfamily G (WHITE), member 4	ABCG4
K05197	glutamate receptor 1	GRIA1
K09208	krueppel-like factor 9/13/14/16	KLF9S, BTEB
K14169	cytoplasmic tRNA 2-thiolation protein 2	CTU2, NCS2
K09207	krueppel-like factor 6/7	KLF6_7
K05516	curved DNA-binding protein	cbpA
K13099	CD2 antigen cytoplasmic tail-binding protein 2	CD2BP2
K09511	DnaJ homolog subfamily B member 5 Cytoplasm	DNAJB5
K05350	beta-glucosidase [EC:3.2.1.21]	bglB
K12388	sortilin	SORT1
K03323	solute carrier family 29 (equilibrative nucleoside transporter), member 4	SLC29A4, ENT4
K13966
K03109	signal recognition particle subunit SRP9	SRP9
K03108	signal recognition particle subunit SRP72	SRP72
K12761	carbon catabolite-derepressing protein kinase [EC:2.7.11.1]	SNF1
K11494	RCC1 and BTB domain-containing protein	RCBTB
K13528	mediator of RNA polymerase II transcription subunit 20	MED20
K12611	mRNA-decapping enzyme 1B [EC:3.-.-.-]	DCP1B
K12610	mRNA-decapping enzyme 1A [EC:3.-.-.-]	DCP1A
K10839	UV excision repair protein RAD23	RAD23, HR23
K11394	hydroxyproline oxidase [EC:1.5.-.-]	PRODH2
K11230	mitogen-activated protein kinase kinase kinase [EC:2.7.11.25]	SSK2
K11231	osomolarity two-component system, sensor histidine kinase SLN1 [EC:2.7.13.3]	SLN1
K15334	multisite-specific tRNA:(cytosine-C5)-methyltransferase [EC:2.1.1.202]	NCL1, TRM4
K10728	topoisomerase (DNA) II binding protein 1	TOPBP1
K00265	glutamate synthase (NADPH/NADH) large chain [EC:1.4.1.13 1.4.1.14]	gltB
K08488	syntaxin 7	STX7
K05695	protein tyrosine phosphatase, receptor type, F [EC:3.1.3.48]	PTPRF, LAR
K00912	tetraacyldisaccharide 4'-kinase [EC:2.7.1.130]	lpxK
K05033	ATP-binding cassette subfamily C (CFTR/MRP) member 9	ABCC9, SUR2
K09507	DnaJ homolog subfamily B member 1	DNAJB1
K09507	DnaJ homolog subfamily B member 1 Cytoplasm	DNAJB1
K02426
K03351	anaphase-promoting complex subunit 4	APC4
K09582	protein disulfide-isomerase A4 [EC:5.3.4.1]	PDIA4, ERP72
K08800	NUAK family, SNF1-like kinase [EC:2.7.11.1]	NUAK
K13978	actinin-like protein	ACTNL
K12116	flavin-binding kelch repeat F-box protein 1	FKF1
K03179	4-hydroxybenzoate octaprenyltransferase [EC:2.5.1.-]	ubiA
K03176	neurotrophic tyrosine kinase receptor type 1 [EC:2.7.10.1]	NTRK1, TRKA
K12023	tripartite motif-containing protein 47	TRIM47
K04906	potassium voltage-gated channel Eag-related subfamily H member 3	KCNH3
K10994	cell cycle checkpoint control protein RAD9A [EC:3.1.11.2]	RAD9A
K10443	kelch-like protein 2/3	KLHL2_3
K05107	Eph receptor A6 [EC:2.7.10.1]	EPHA6, EHK2
K07101
K10847	DNA-repair protein complementing XP-A cells	XPA
K10669	2'-phosphotransferase [EC:2.7.1.160]	TRPT1, TPT1
K01852	lanosterol synthase [EC:5.4.99.7]	E5.4.99.7, LSS, ERG7
K00078	dihydrodiol dehydrogenase / D-xylose 1-dehydrogenase (NADP) [EC:1.3.1.20 1.1.1.179]	DHDH
K00079	carbonyl reductase 1 [EC:1.1.1.184 1.1.1.189 1.1.1.197]	CBR1
K10636	autocrine motility factor receptor [EC:6.3.2.19]	AMFR, GP78
K07243
K15426	serine/threonine-protein phosphatase 4 regulatory subunit 4	PPP4R4
K15123	solute carrier family 25, member 45/47	SLC25A45_47
K00107	D-arabinono-1,4-lactone oxidase [EC:1.1.3.37]	E1.1.3.37
K00103	L-gulonolactone oxidase [EC:1.1.3.8]	E1.1.3.8
K01506		E3.5.-.- [EC:3.5.-.-]
K01500		E3.5.4.- [EC:3.5.4.-]
K01500	[EC:3.5.4.-]	E3.5.4.-
K04751	nitrogen regulatory protein P-II 1	glnB
K14800	pre-rRNA-processing protein TSR2	TSR2
K12841	calcium homeostasis endoplasmic reticulum protein	CHERP
K05759	profilin	PFN
K15724
K05755	actin related protein 2/3 complex, subunit 4	ARPC4
K15901
K01432	arylformamidase [EC:3.5.1.9]	AFMID
K08252	receptor protein-tyrosine kinase [EC:2.7.10.1]	E2.7.10.1
K08056	protein disulfide isomerase family A, member 3 [EC:5.3.4.1]	PDIA3, GRP58
K08051
K13367	non-specific polyamine oxidase [EC:1.5.3.17]	FMS1, AtPAO3
K03767	peptidyl-prolyl cis-trans isomerase A (cyclophilin A) [EC:5.2.1.8]	PPIA
K03767	peptidyl-prolyl cis-trans isomerase A (cyclophilin A) [EC:5.2.1.8] Cytoplasm	PPIA
K09454	GA-binding protein transcription factor, beta	GABPB
K09453	snRNA-activating protein complex subunit 4	SNAPC4
K08871	bromodomain-containing protein 2	BRD2
K13983	putative helicase MOV10L1 [EC:3.6.4.13]	MOV10L1
K13216	nuclear inhibitor of protein phosphatase 1 [EC:3.1.4.-]	PPP1R8, NIPP1
K13210	far upstream element-binding protein	FUBP
K12567	titin [EC:2.7.11.1]	TTN
K12037	tripartite motif-containing protein 75	TRIM75
K04947	potassium channel subfamily T member 2	KCNT2
K02369	alpha-1,4-N-acetylglucosaminyltransferase EXTL2 [EC:2.4.1.223]	EXTL2
K03016	DNA-directed RNA polymerases I, II, and III subunit RPABC3	RPB8, POLR2H
K08908	light-harvesting complex I chlorophyll a/b binding protein 2	LHCA2
K11109	protection of telomeres protein 1	POT1
K11856	ubiquitin carboxyl-terminal hydrolase 43 [EC:3.1.2.15]	USP43
K15002	cytochrome P450, family 6 [EC:1.14.-.-]	CYP6
K00061	retinol dehydrogenase [EC:1.1.1.-]	RDH5
K10273	F-box and leucine-rich repeat protein 7	FBXL7
K00280	lysyl oxidase-like protein 2/3/4 [EC:1.4.3.-]	LOXL2_3_4
K01534	Cd2+/Zn2+-exporting ATPase [EC:3.6.3.3 3.6.3.5]	zntA
K01536	Na+-exporting ATPase [EC:3.6.3.7]	E3.6.3.7
K09187	histone-lysine N-methyltransferase MLL2 [EC:2.1.1.43]	MLL2, ALR
K14990	solute carrier family 38 (sodium-coupled neutral amino acid transporter), member 1	SLC38A1, SNAT1, GLNT
K09234	Wilms tumor protein 1	WT1
K08138	MFS transporter, SP family, xylose:H+ symportor	xylE
K12355	coniferyl-aldehyde dehydrogenase [EC:1.2.1.68]	REF1
K12822	RNA-binding protein 25	RBM25, S164
K13517	lysophospholipid acyltransferase 1/2 [EC:2.3.1.51 2.3.1.-]	MBOAT1_2
K08866	serine/threonine-protein kinase TTK/MPS1 [EC:2.7.12.1]	TTK, MPS1
K13993	HSP20 family protein	HSP20
K13209	RNA-binding protein EWS	EWSR1
K09565	peptidyl-prolyl isomerase F (cyclophilin F) [EC:5.2.1.8]	PPIF
K03025	DNA-directed RNA polymerase III subunit RPC6	RPC34, POLR3F
K06619	proto-oncogene tyrosine-protein kinase ABL1 [EC:2.7.10.2]	ABL1
K06875
K08171	MFS transporter, OPA family, solute carrier family 37 (glycerol-6-phosphate transporter), member 4	SLC37A4
K12649	ATP-dependent RNA helicase DHX58 [EC:3.6.3.14]	DHX58, LGP2
K03939	NADH dehydrogenase (ubiquinone) Fe-S protein 6 [EC:1.6.5.3 1.6.99.3]	NDUFS6
K11596	argonaute	AGO1
K07905	Ras-related protein Rab-11B	RAB11B
K07878	Ras-related protein Rab-2B	RAB2B
K10645	E3 ubiquitin-protein ligase mind-bomb [EC:6.3.2.19]	MIB
K12586	exosome complex component RRP43	RRP43, EXOSC8, OIP2
K02503
K04420	mitogen-activated protein kinase kinase kinase 2 [EC:2.7.11.25]	MAP3K2, MEKK2
K13749	solute carrier family 24 (sodium/potassium/calcium exchanger), member 1	SLC24A1, NCKX1
K01097	N-acylneuraminate-9-phosphatase [EC:3.1.3.29]	NANP
K01091	phosphoglycolate phosphatase [EC:3.1.3.18]	E3.1.3.18, gph
K05086	insulin receptor-related receptor [EC:2.7.10.1]	INSRR
K05648	ATP-binding cassette, subfamily A (ABC1), member 5	ABCA5
K03966	NADH dehydrogenase (ubiquinone) 1 beta subcomplex 10 [EC:1.6.5.3 1.6.99.3]	NDUFB10
K13698	abhydrolase domain-containing protein 4	ABHD4
K13696
K10717	cytokinin trans-hydroxylase	CYP735A
K12833	pre-mRNA branch site protein p14	SF3B14
K03362	F-box and WD-40 domain protein 1/11	FBXW1_11, BTRC, beta-TRCP
K03631	DNA repair protein RecN (Recombination protein N)	recN
K08851	TP53 regulating kinase [EC:2.7.11.1]	TP53RK, PRPK
K08852	serine/threonine-protein kinase/endoribonuclease IRE1 [EC:2.7.11.1 3.1.26.-]	ERN1
K03537	ribonuclease P/MRP protein subunit POP5 [EC:3.1.26.5]	POP5
K10872	meiotic recombination protein DMC1	DMC1
K10877	DNA repair and recombination protein RAD54B [EC:3.6.4.-]	RAD54B
K00049	glyoxylate reductase (NADP+) [EC:1.1.1.79]	E1.1.1.79
K04410	p21-activated kinase 2 [EC:2.7.11.1]	PAK2
K01957	glutamyl-tRNA (Gln) amidotransferase [EC:6.3.5.-]	E6.3.5.-
K15684	bifunctional apoptosis regulator	BFAR
K00559	sterol 24-C-methyltransferase [EC:2.1.1.41]	E2.1.1.41, SMT1, ERG6
K01173	endonuclease G, mitochondrial	ENDOG
K14970	menin	MEN1, MNN1
K14575	AAA family ATPase	AFG2, DRG1, SPATA5
K05099	proto-oncogene tyrosine-protein kinase Met [EC:2.7.10.1]	MET, HGFR
K05099	met proto-oncogene (hepatocyte growth factor receptor) [EC:2.7.10.1] [HSA:4233]	MET
K15001	cytochrome P450, family 4 [EC:1.14.-.-]	CYP4
K03952	NADH dehydrogenase (ubiquinone) 1 alpha subcomplex 8 [EC:1.6.5.3 1.6.99.3]	NDUFA8
K14409	protein SMG7	SMG7, EST1C
K02153	V-type H+-transporting ATPase subunit H [EC:3.6.3.14]	ATPeVH, ATP6H
K02151	V-type H+-transporting ATPase subunit F [EC:3.6.3.14]	ATPeVF, ATP6S14
K05794
K13535	cardiolipin-specific phospholipase [EC:3.1.1.-]	CLD1
K13534	patatin-like phospholipase domain-containing protein 3 [EC:3.1.1.3 2.3.1.-]	PNPLA3
K08726	soluble epoxide hydrolase [EC:3.3.2.10]	EPHX2
K06070	protein kinase D [EC:2.7.11.13]	PKD
K12795	suppressor of G2 allele of SKP1	SUGT1, SGT1
K12665	cytochrome P450, family 26, subfamily C	CYP26C
K06654	phosphate system cyclin PHO80	PHO80
K06252	tenascin	TN
K06923
K11266	MAternally affected uncoordination	MAU2
K07033
K00706	1,3-beta-glucan synthase [EC:2.4.1.34]	E2.4.1.34
K10402	kinesin family member 20/23	KIF20_23
K10401	kinesin family member 18/19	KIF18_19
K10407	kinesin light chain	KLC
K10408	dynein heavy chain, axonemal	DNAH
K15164	mediator of RNA polymerase II transcription subunit 13	MED13
K05668	ATP-binding cassette, subfamily C (CFTR/MRP), member 5	ABCC5
K14784	protein CMS1	CMS1
K02127	F-type H+-transporting ATPase subunit b [EC:3.6.3.14]	ATPeF0B, ATP5F1
K06063	SNW domain-containing protein 1	SNW1, SKIIP, SKIP
K06068	novel protein kinase C [EC:2.7.11.13]	NPKC
K06666	glucose repression regulatory protein TUP1	TUP1
K11786	ATP-dependent helicase STH1/SNF2 [EC:3.6.4.-]	STH1_SNF2
K00625	phosphate acetyltransferase [EC:2.3.1.8]	E2.3.1.8, pta
K08764	sterol carrier protein 2 [EC:2.3.1.176]	SCP2, SCPX
K10411	dynein light chain 1, axonemal	DNAL1
K07820	beta-1,3-galactosyltransferase 2 [EC:2.4.1.-]	B3GALT2
K15181	negative elongation factor C/D	TH1L, NELFD
K00486	kynurenine 3-monooxygenase [EC:1.14.13.9]	E1.14.13.9
K09389	E2F transcription factor 2	E2F2
K00487	trans-cinnamate 4-monooxygenase [EC:1.14.13.11]	CYP73A
K15777
K08597	sentrin-specific protease 8 [EC:3.4.22.-]	SENP8, NEDP1, DEN1
K02690	photosystem I P700 chlorophyll a apoprotein A2	psaB
K02950	small subunit ribosomal protein S12	RP-S12, rpsL
K00884	N-acetylglucosamine kinase [EC:2.7.1.59]	nagK, NAGK
K08371
K13024	inositol hexakisphosphate/diphosphoinositol-pentakisphosphate kinase [EC:2.7.4.21 2.7.4.24]	HISPPD, VIP
K03538	ribonuclease P protein subunit POP4 [EC:3.1.26.5]	POP4, RPP29
K03660	N-glycosylase/DNA lyase [EC:3.2.2.- 4.2.99.18]	OGG1
K14454	aspartate aminotransferase, cytoplasmic [EC:2.6.1.1]	GOT1
K06653	CDK inhibitor PHO81	PHO81
K11405	histone deacetylase 8 [EC:3.5.1.98]	HDAC8
K12440	phenolpthiocerol synthesis type-I polyketide synthase A	ppsA
K12445	trans enoyl reductase [EC:1.3.1.-]	K12445
K11795	nuclear receptor interaction protein	IQWD1, NRIP, ARCAP
K08888	megakaryocyte-associated tyrosine kinase [EC:2.7.10.2]	MATK
K08887	proto-oncogene tyrosine-protein kinase ABL2 [EC:2.7.10.2]	ABL2
K10332	ankyrin repeat and SOCS box protein 10	ASB10
K00767	nicotinate-nucleotide pyrophosphorylase (carboxylating) [EC:2.4.2.19]	E2.4.2.19, nadC
K08775	breast cancer 2 susceptibility protein	BRCA2, FANCD1
K07297	adiponectin receptor	ADIPOR
K07749	formyl-CoA transferase [EC:2.8.3.16]	frc

## Sheet: k35
KOI	Annotation	Name
K01368	cathepsin S [EC:3.4.22.27]	CTSS
K00501	tyrosine 3-monooxygenase [EC:1.14.16.2]	TH
K04464	mitogen-activated protein kinase 7 [EC:2.7.11.24]	MAPK7, ERK5
K04467	inhibitor of nuclear factor kappa-B kinase subunit alpha [EC:2.7.11.10]	IKBKA, IKKA, CHUK
K01588	5-(carboxyamino)imidazole ribonucleotide mutase [EC:5.4.99.18]	purE
K03459
K12873	bud site selection protein 31	BUD31, G10
K02219	cyclin-dependent kinase regulatory subunit CKS1	CKS1
K12302	MFS transporter, ACS family, solute carrier family 17 (sodium-dependent inorganic phosphate cotransporter), member 6/7/8	SLC17A6_7_8
K03294
K08963	methylthioribose-1-phosphate isomerase [EC:5.3.1.23]	mtnA
K12451	3,5-epimerase/4-reductase [EC:5.1.3.- 1.1.1.-]	UER1
K05644	ATP-binding cassette, subfamily A (ABC1), member 4	ABCA4
K06222	2,5-diketo-D-gluconate reductase B [EC:1.1.1.274]	dkgB
K06925
K10325	ankyrin repeat and SOCS box protein 3	ASB3
K10955	intestinal mucin-2	MUC2
K10329	ankyrin repeat and SOCS box protein 7	ASB7
K13613	polyketide synthase PksM	pksM
K05853	Ca2+ transporting ATPase, sarcoplasmic/endoplasmic reticulum [EC:3.6.3.8]	ATP2A
K01829	protein disulfide-isomerase [EC:5.3.4.1]	E5.3.4.1
K15083	DNA repair protein RAD16	RAD16
K00515	beta-carotene 15,15'-monooxygenase [EC:1.14.99.36]	BCMO1, BCDO1
K14207	solute carrier family 38 (sodium-coupled neutral amino acid transporter), member 2	SLC38A2, SNAT2
K08197	MFS transporter, SIT family, siderophore-iron:H+ symporter	ARN
K05108	EphA7 [EC:2.7.10.1]	EPHA7, EHK3, HEK11
K05103	Eph receptor A2 [EC:2.7.10.1]	EPHA2, ECK
K02114	F-type H+-transporting ATPase subunit epsilon [EC:3.6.3.14]	ATPF1E, atpC
K08711	ATP-binding cassette, subfamily G (WHITE), member 2, PDR	ABCG2.PDR
K02028	polar amino acid transport system ATP-binding protein [EC:3.6.3.21]	ABC.PA.A
K07425	cytochrome P450, family 4, subfamily A [EC:1.14.15.3]	CYP4A
K04984	transient receptor potential cation channel subfamily A member 1	TRPA1, ANKTM1
K04988	polycystin 1L2	PKD1L2
K13863	solute carrier family 7 (cationic amino acid transporter), member 1	SLC7A1, ATRC1
K12429	fatty acid CoA ligase FadD36	fadD36
K10252	beta,beta-carotene 9',10'-dioxygenase [EC:1.14.99.-]	BCDO2
K10594	E3 ubiquitin-protein ligase HERC1 [EC:6.3.2.19]	HERC1
K10596	ubiquitin conjugation factor E4 A [EC:6.3.2.19]	UBE4A
K05119	anaplastic lymphoma kinase [EC:2.7.10.1]	ALK
K05119	anaplastic lymphoma kinase [HSA:238]	CD246
K05925	mRNA (2'-O-methyladenosine-N6-)-methyltransferase [EC:2.1.1.62]	METTL3
K10357	myosin V	MYO5
K15044	Arf-GAP domain and FG repeats-containing protein 1	AGFG1
K04461	protein phosphatase 1B (formerly 2C) [EC:3.1.3.16]	PPM1B, PP2CB
K08066	nuclear transcription factor Y, gamma	NFYC
K00696	sucrose-phosphate synthase [EC:2.4.1.14]	E2.4.1.14
K02100	MFS transporter, SP family, arabinose:H+ symporter	araE
K01836	phosphoacetylglucosamine mutase [EC:5.4.2.3]	E5.4.2.3
K02909	large subunit ribosomal protein L31	RP-L31, rpmE
K01340	tryptase [EC:3.4.21.59]	E3.4.21.59
K15452	tRNA pseudouridine synthase 2 [EC:5.4.99.-]	PUS2
K13076	delta8-fatty-acid desaturase [EC:1.14.19.4]	SLD
K13349	Mpv17-like protein	MPV17L
K13106	pre-mRNA-splicing factor CWC26	BUD13, CWC26
K09639	transmembrane protease, serine 8 [EC:3.4.21.-]	TMPRSS8
K03655	ATP-dependent DNA helicase RecG [EC:3.6.4.12]	recG
K12433	polyketide synthase 5	pks5
K12437	polyketide synthase 13	pks13
K09922
K04496	C-terminal binding protein	CTBP
K11294	nucleolin	NCL, NSR1
K00757	uridine phosphorylase [EC:2.4.2.3]	E2.4.2.3, udp
K10900	werner syndrome ATP-dependent helicase [EC:3.6.4.12]	WRN, RECQL2
K10768	alkylated DNA repair protein alkB homolog 6 [EC:1.14.11.-]	ALKBH6
K08511	vesicle-associated membrane protein 72	ATVAMP72
K08513	vesicle-associated membrane protein 4	VAMP4
K05676	ATP-binding cassette, subfamily D (ALD), member 2	ABCD2, ALDL1
K07677	two-component system, NarL family, capsular synthesis sensor histidine kinase RcsC [EC:2.7.13.3]	rcsC
K11127	telomerase protein component 1	TEP1
K15538	glycoprotein endo-alpha-1,2-mannosidase [EC:3.2.1.130]	MANEA
K05675	ATP-binding cassette, subfamily D (ALD), member 1	ABCD1, ALD
K07904	Ras-related protein Rab-11A	RAB11A
K01244	5'-methylthioadenosine nucleosidase [EC:3.2.2.16]	MTN
K08200	MFS transporter, OCT family, solute carrier family 22 (organic cation transporter), member 3	SLC22A3, OCT3
K01333	complement factor I [EC:3.4.21.45]	CFI
K15199	general transcription factor 3C polypeptide 1	GTF3C1
K01796	alpha-methylacyl-CoA racemase [EC:5.1.99.4]	E5.1.99.4, AMACR, mcr
K12303	MFS transporter, ACS family, solute carrier family 17 (sodium-dependent inorganic phosphate cotransporter), member 9	SLC17A9
K05121	TEK tyrosine kinase, endothelial [EC:2.7.10.1] [HSA:7010]	CD202b
K05121	endothelial-specific receptor tyrosine kinase [EC:2.7.10.1]	TEK, TIE2
K05129	muscle, skeletal, receptor tyrosine kinase [EC:2.7.10.1]	MUSK
K07889	Ras-related protein Rab-5C	RAB5C
K01938	formate--tetrahydrofolate ligase [EC:6.3.4.3]	fhs
K14489	arabidopsis histidine kinase 2/3/4 (cytokinin receptor) [EC:2.7.13.3]	AHK2_3_4
K01466	allantoinase [EC:3.5.2.5]	E3.5.2.5, allB
K09256	NF-kappa-B inhibitor-like protein 1	NFKBIL1
K09256	NF-kappa-B inhibitor-like protein 1 Nucleus	NFKBIL1
K05661	ATP-binding cassette, subfamily B (MDR/TAP), member 6	ABCB6
K14715	solute carrier family 39 (zinc transporter), member 9	SLC39A9, ZIP9
K09643	transmembrane protease, serine 13	TMPRSS13, TMPRSS11
K12158	ubiquitin-like protein Nedd8	NEDD8
K03137	transcription initiation factor TFIIE subunit beta	TFIIE2, GTF2E2, TFA2
K03132	transcription initiation factor TFIID subunit 7	TAF7
K03133	transcription initiation factor TFIID subunit 9B	TAF9B, TAF9
K03131	transcription initiation factor TFIID subunit 6	TAF6
K11628	mycocerosic acid synthase [EC:2.3.1.111]	mas
K01923	phosphoribosylaminoimidazole-succinocarboxamide synthase [EC:6.3.2.6]	purC
K07894	Ras-related protein Rab-6B	RAB6B
K09131
K15290	synaptotagmin-1	SYT1
K15505	DNA repair protein RAD5 [EC:3.6.4.-]	RAD5
K00783	23S rRNA (pseudouridine1915-N3)-methyltransferase [EC:2.1.1.177]	rlmH
K04557	peanut-like protein 1 (cell division control related protein 1)	PNUTL1, CDCREL1
K07200	5'-AMP-activated protein kinase, regulatory gamma subunit	PRKAG
K14490	histidine-containing phosphotransfer peotein	AHP
K13724	aminopeptidase Q [EC:3.4.11.-]	AQPEP
K02891	large subunit ribosomal protein L22e	RP-L22e, RPL22
K03305
K14645	serine protease [EC:3.4.21.-]	K14645
K14701	solute carrier family 26 (sulfate anion transporter), member 2	SLC26A2, DTD
K06224	hedgehog	HH
K08837	serine/threonine kinase 10 [EC:2.7.11.1]	STK10, LOK
K13941	2-amino-4-hydroxy-6-hydroxymethyldihydropteridine diphosphokinase / dihydropteroate synthase [EC:2.7.6.3 2.5.1.15]	folKP
K06778	protein tyrosine phosphatase, receptor type, S [EC:3.1.3.48]	PTPRS
K10442	kelch-like protein 1/4/5	KLHL1_4_5
K07956	ADP-ribosylation factor-like 8B	ARL8B
K07428	cytochrome P450, family 4, subfamily X [EC:1.14.14.1]	CYP4X
K11817	indole-3-acetaldehyde oxidase [EC:1.2.3.7]	AAO1
K07137
K10384	filaggrin	FLG
K11436	protein arginine N-methyltransferase 3 [EC:2.1.1.-]	PRMT3
K02699	photosystem I subunit XI	psaL
K05361	phospholipid-hydroperoxide glutathione peroxidase [EC:1.11.1.12]	E1.11.1.12
K02887	large subunit ribosomal protein L20	RP-L20, rplT
K01047	phospholipase A2 [EC:3.1.1.4]	PLA2G
K02088	cyclin-dependent kinase 3 [EC:2.7.11.22]	CDK3
K13131	ATP-dependent RNA helicase DDX20 [EC:3.6.4.13]	DDX20, GEMIN3
K14735	hephaestin	HEPH
K03420	proteasome regulatory subunit	psmR
K01520	dUTP pyrophosphatase [EC:3.6.1.23]	E3.6.1.23, dut
K05647	ATP binding cassette, subfamily A (ABC1), member 13	ABCA13
K08826	homeodomain interacting protein kinase [EC:2.7.11.1]	HIPK
K00308	N1-acetylpolyamine oxidase [EC:1.5.3.13]	PAOX
K07432	beta-1,4-N-acetylglucosaminyltransferase [EC:2.4.1.141]	ALG13
K07127	5-hydroxyisourate hydrolase [EC:3.5.2.17]	uraH, pucM, hiuH
K10603	autoimmune regulator	AIRE
K15443	tRNA (guanine-N(7)-)-methyltransferase subunit TRM82	TRM82, WDR4
K10735	GINS complex subunit 4	GINS4, SLD5
K10739	replication factor A2	RFA2, RPA2
K03965	NADH dehydrogenase (ubiquinone) 1 beta subcomplex 9 [EC:1.6.5.3 1.6.99.3]	NDUFB9
K05680	ATP-binding cassette, subfamily G (WHITE), member 4	ABCG4
K00878	hydroxyethylthiazole kinase [EC:2.7.1.50]	thiM
K05197	glutamate receptor 1	GRIA1
K09208	krueppel-like factor 9/13/14/16	KLF9S, BTEB
K14169	cytoplasmic tRNA 2-thiolation protein 2	CTU2, NCS2
K09207	krueppel-like factor 6/7	KLF6_7
K05516	curved DNA-binding protein	cbpA
K09511	DnaJ homolog subfamily B member 5 Cytoplasm	DNAJB5
K12388	sortilin	SORT1
K03323	solute carrier family 29 (equilibrative nucleoside transporter), member 4	SLC29A4, ENT4
K13966
K03108	signal recognition particle subunit SRP72	SRP72
K12761	carbon catabolite-derepressing protein kinase [EC:2.7.11.1]	SNF1
K12610	mRNA-decapping enzyme 1A [EC:3.-.-.-]	DCP1A
K10839	UV excision repair protein RAD23	RAD23, HR23
K11394	hydroxyproline oxidase [EC:1.5.-.-]	PRODH2
K11230	mitogen-activated protein kinase kinase kinase [EC:2.7.11.25]	SSK2
K11231	osomolarity two-component system, sensor histidine kinase SLN1 [EC:2.7.13.3]	SLN1
K15334	multisite-specific tRNA:(cytosine-C5)-methyltransferase [EC:2.1.1.202]	NCL1, TRM4
K10728	topoisomerase (DNA) II binding protein 1	TOPBP1
K00265	glutamate synthase (NADPH/NADH) large chain [EC:1.4.1.13 1.4.1.14]	gltB
K05695	protein tyrosine phosphatase, receptor type, F [EC:3.1.3.48]	PTPRF, LAR
K02943	large subunit ribosomal protein LP2	RP-LP2, RPLP2
K00912	tetraacyldisaccharide 4'-kinase [EC:2.7.1.130]	lpxK
K09507	DnaJ homolog subfamily B member 1	DNAJB1
K09507	DnaJ homolog subfamily B member 1 Cytoplasm	DNAJB1
K02426
K09582	protein disulfide-isomerase A4 [EC:5.3.4.1]	PDIA4, ERP72
K08800	NUAK family, SNF1-like kinase [EC:2.7.11.1]	NUAK
K13978	actinin-like protein	ACTNL
K12116	flavin-binding kelch repeat F-box protein 1	FKF1
K03179	4-hydroxybenzoate octaprenyltransferase [EC:2.5.1.-]	ubiA
K03176	neurotrophic tyrosine kinase receptor type 1 [EC:2.7.10.1]	NTRK1, TRKA
K12023	tripartite motif-containing protein 47	TRIM47
K04909	potassium voltage-gated channel Eag-related subfamily H member 6	KCNH6
K04906	potassium voltage-gated channel Eag-related subfamily H member 3	KCNH3
K10994	cell cycle checkpoint control protein RAD9A [EC:3.1.11.2]	RAD9A
K10443	kelch-like protein 2/3	KLHL2_3
K05107	Eph receptor A6 [EC:2.7.10.1]	EPHA6, EHK2
K07101
K10669	2'-phosphotransferase [EC:2.7.1.160]	TRPT1, TPT1
K01852	lanosterol synthase [EC:5.4.99.7]	E5.4.99.7, LSS, ERG7
K11229	mitogen-activated protein kinase kinase kinase [EC:2.7.11.1]	BCK1
K00078	dihydrodiol dehydrogenase / D-xylose 1-dehydrogenase (NADP) [EC:1.3.1.20 1.1.1.179]	DHDH
K00079	carbonyl reductase 1 [EC:1.1.1.184 1.1.1.189 1.1.1.197]	CBR1
K10636	autocrine motility factor receptor [EC:6.3.2.19]	AMFR, GP78
K07243
K15426	serine/threonine-protein phosphatase 4 regulatory subunit 4	PPP4R4
K00107	D-arabinono-1,4-lactone oxidase [EC:1.1.3.37]	E1.1.3.37
K00103	L-gulonolactone oxidase [EC:1.1.3.8]	E1.1.3.8
K01506		E3.5.-.- [EC:3.5.-.-]
K01500		E3.5.4.- [EC:3.5.4.-]
K01500	[EC:3.5.4.-]	E3.5.4.-
K14800	pre-rRNA-processing protein TSR2	TSR2
K12841	calcium homeostasis endoplasmic reticulum protein	CHERP
K05759	profilin	PFN
K15724
K05755	actin related protein 2/3 complex, subunit 4	ARPC4
K15901
K01432	arylformamidase [EC:3.5.1.9]	AFMID
K08252	receptor protein-tyrosine kinase [EC:2.7.10.1]	E2.7.10.1
K08056	protein disulfide isomerase family A, member 3 [EC:5.3.4.1]	PDIA3, GRP58
K08051
K13367	non-specific polyamine oxidase [EC:1.5.3.17]	FMS1, AtPAO3
K03767	peptidyl-prolyl cis-trans isomerase A (cyclophilin A) [EC:5.2.1.8]	PPIA
K03767	peptidyl-prolyl cis-trans isomerase A (cyclophilin A) [EC:5.2.1.8] Cytoplasm	PPIA
K09454	GA-binding protein transcription factor, beta	GABPB
K09453	snRNA-activating protein complex subunit 4	SNAPC4
K08871	bromodomain-containing protein 2	BRD2
K05871	protein tyrosine kinase 2 beta [EC:2.7.10.2]	PTK2B, FAK2
K13983	putative helicase MOV10L1 [EC:3.6.4.13]	MOV10L1
K13216	nuclear inhibitor of protein phosphatase 1 [EC:3.1.4.-]	PPP1R8, NIPP1
K13210	far upstream element-binding protein	FUBP
K12567	titin [EC:2.7.11.1]	TTN
K12037	tripartite motif-containing protein 75	TRIM75
K02369	alpha-1,4-N-acetylglucosaminyltransferase EXTL2 [EC:2.4.1.223]	EXTL2
K08908	light-harvesting complex I chlorophyll a/b binding protein 2	LHCA2
K08906	cytochrome c6	petJ
K11109	protection of telomeres protein 1	POT1
K06991
K11856	ubiquitin carboxyl-terminal hydrolase 43 [EC:3.1.2.15]	USP43
K07912	Ras-related protein Rab-24	RAB24
K15002	cytochrome P450, family 6 [EC:1.14.-.-]	CYP6
K00061	retinol dehydrogenase [EC:1.1.1.-]	RDH5
K10273	F-box and leucine-rich repeat protein 7	FBXL7
K01534	Cd2+/Zn2+-exporting ATPase [EC:3.6.3.3 3.6.3.5]	zntA
K01536	Na+-exporting ATPase [EC:3.6.3.7]	E3.6.3.7
K14650	transcription initiation factor TFIID subunit 3	TAF3
K09187	histone-lysine N-methyltransferase MLL2 [EC:2.1.1.43]	MLL2, ALR
K14990	solute carrier family 38 (sodium-coupled neutral amino acid transporter), member 1	SLC38A1, SNAT1, GLNT
K09234	Wilms tumor protein 1	WT1
K08138	MFS transporter, SP family, xylose:H+ symportor	xylE
K12355	coniferyl-aldehyde dehydrogenase [EC:1.2.1.68]	REF1
K12822	RNA-binding protein 25	RBM25, S164
K13517	lysophospholipid acyltransferase 1/2 [EC:2.3.1.51 2.3.1.-]	MBOAT1_2
K08866	serine/threonine-protein kinase TTK/MPS1 [EC:2.7.12.1]	TTK, MPS1
K13993	HSP20 family protein	HSP20
K13209	RNA-binding protein EWS	EWSR1
K09565	peptidyl-prolyl isomerase F (cyclophilin F) [EC:5.2.1.8]	PPIF
K03025	DNA-directed RNA polymerase III subunit RPC6	RPC34, POLR3F
K06619	proto-oncogene tyrosine-protein kinase ABL1 [EC:2.7.10.2]	ABL1
K12130	pseudo-response regulator 5	APRR5
K06875
K08171	MFS transporter, OPA family, solute carrier family 37 (glycerol-6-phosphate transporter), member 4	SLC37A4
K12649	ATP-dependent RNA helicase DHX58 [EC:3.6.3.14]	DHX58, LGP2
K03939	NADH dehydrogenase (ubiquinone) Fe-S protein 6 [EC:1.6.5.3 1.6.99.3]	NDUFS6
K11596	argonaute	AGO1
K07878	Ras-related protein Rab-2B	RAB2B
K10645	E3 ubiquitin-protein ligase mind-bomb [EC:6.3.2.19]	MIB
K12586	exosome complex component RRP43	RRP43, EXOSC8, OIP2
K04420	mitogen-activated protein kinase kinase kinase 2 [EC:2.7.11.25]	MAP3K2, MEKK2
K13749	solute carrier family 24 (sodium/potassium/calcium exchanger), member 1	SLC24A1, NCKX1
K00423	L-ascorbate oxidase [EC:1.10.3.3]	E1.10.3.3
K01097	N-acylneuraminate-9-phosphatase [EC:3.1.3.29]	NANP
K01091	phosphoglycolate phosphatase [EC:3.1.3.18]	E3.1.3.18, gph
K05086	insulin receptor-related receptor [EC:2.7.10.1]	INSRR
K05648	ATP-binding cassette, subfamily A (ABC1), member 5	ABCA5
K03564	peroxiredoxin Q/BCP [EC:1.11.1.15]	BCP, PRXQ, DOT5
K13698	abhydrolase domain-containing protein 4	ABHD4
K13696
K13347	peroxisomal membrane protein 2	PXMP2, PMP22
K10717	cytokinin trans-hydroxylase	CYP735A
K12833	pre-mRNA branch site protein p14	SF3B14
K03362	F-box and WD-40 domain protein 1/11	FBXW1_11, BTRC, beta-TRCP
K03631	DNA repair protein RecN (Recombination protein N)	recN
K08852	serine/threonine-protein kinase/endoribonuclease IRE1 [EC:2.7.11.1 3.1.26.-]	ERN1
K03537	ribonuclease P/MRP protein subunit POP5 [EC:3.1.26.5]	POP5
K10872	meiotic recombination protein DMC1	DMC1
K10877	DNA repair and recombination protein RAD54B [EC:3.6.4.-]	RAD54B
K00049	glyoxylate reductase (NADP+) [EC:1.1.1.79]	E1.1.1.79
K07020
K04410	p21-activated kinase 2 [EC:2.7.11.1]	PAK2
K01957	glutamyl-tRNA (Gln) amidotransferase [EC:6.3.5.-]	E6.3.5.-
K15684	bifunctional apoptosis regulator	BFAR
K00559	sterol 24-C-methyltransferase [EC:2.1.1.41]	E2.1.1.41, SMT1, ERG6
K01173	endonuclease G, mitochondrial	ENDOG
K14970	menin	MEN1, MNN1
K14575	AAA family ATPase	AFG2, DRG1, SPATA5
K05099	proto-oncogene tyrosine-protein kinase Met [EC:2.7.10.1]	MET, HGFR
K05099	met proto-oncogene (hepatocyte growth factor receptor) [EC:2.7.10.1] [HSA:4233]	MET
K15001	cytochrome P450, family 4 [EC:1.14.-.-]	CYP4
K03952	NADH dehydrogenase (ubiquinone) 1 alpha subcomplex 8 [EC:1.6.5.3 1.6.99.3]	NDUFA8
K14409	protein SMG7	SMG7, EST1C
K02153	V-type H+-transporting ATPase subunit H [EC:3.6.3.14]	ATPeVH, ATP6H
K02151	V-type H+-transporting ATPase subunit F [EC:3.6.3.14]	ATPeVF, ATP6S14
K13535	cardiolipin-specific phospholipase [EC:3.1.1.-]	CLD1
K13534	patatin-like phospholipase domain-containing protein 3 [EC:3.1.1.3 2.3.1.-]	PNPLA3
K08726	soluble epoxide hydrolase [EC:3.3.2.10]	EPHX2
K06070	protein kinase D [EC:2.7.11.13]	PKD
K12665	cytochrome P450, family 26, subfamily C	CYP26C
K06654	phosphate system cyclin PHO80	PHO80
K06252	tenascin	TN
K06923
K11266	MAternally affected uncoordination	MAU2
K07033
K00706	1,3-beta-glucan synthase [EC:2.4.1.34]	E2.4.1.34
K10402	kinesin family member 20/23	KIF20_23
K10401	kinesin family member 18/19	KIF18_19
K10407	kinesin light chain	KLC
K07819	beta-1,3-galactosyltransferase 1 [EC:2.4.1.-]	B3GALT1
K10408	dynein heavy chain, axonemal	DNAH
K15164	mediator of RNA polymerase II transcription subunit 13	MED13
K00380	sulfite reductase (NADPH) flavoprotein alpha-component [EC:1.8.1.2]	cysJ
K10134	etoposide-induced 2.4 mRNA	EI24
K04407	mitogen-activated protein kinase kinase kinase kinase 4 [EC:2.7.11.1]	MAP4K4, HGK
K14784	protein CMS1	CMS1
K02127	F-type H+-transporting ATPase subunit b [EC:3.6.3.14]	ATPeF0B, ATP5F1
K01229	lactase-phlorizin hydrolase [EC:3.2.1.108 3.2.1.62]	LCT
K03545
K06063	SNW domain-containing protein 1	SNW1, SKIIP, SKIP
K06068	novel protein kinase C [EC:2.7.11.13]	NPKC
K13813	syntaxin 12/13	STX12, STX13
K06666	glucose repression regulatory protein TUP1	TUP1
K11786	ATP-dependent helicase STH1/SNF2 [EC:3.6.4.-]	STH1_SNF2
K00625	phosphate acetyltransferase [EC:2.3.1.8]	E2.3.1.8, pta
K08764	sterol carrier protein 2 [EC:2.3.1.176]	SCP2, SCPX
K10411	dynein light chain 1, axonemal	DNAL1
K00486	kynurenine 3-monooxygenase [EC:1.14.13.9]	E1.14.13.9
K09389	E2F transcription factor 2	E2F2
K00487	trans-cinnamate 4-monooxygenase [EC:1.14.13.11]	CYP73A
K15777
K08597	sentrin-specific protease 8 [EC:3.4.22.-]	SENP8, NEDP1, DEN1
K02690	photosystem I P700 chlorophyll a apoprotein A2	psaB
K02950	small subunit ribosomal protein S12	RP-S12, rpsL
K00884	N-acetylglucosamine kinase [EC:2.7.1.59]	nagK, NAGK
K05298	glyceraldehyde-3-phosphate dehydrogenase (NADP+) (phosphorylating) [EC:1.2.1.13]	GAPA
K13024	inositol hexakisphosphate/diphosphoinositol-pentakisphosphate kinase [EC:2.7.4.21 2.7.4.24]	HISPPD, VIP
K03538	ribonuclease P protein subunit POP4 [EC:3.1.26.5]	POP4, RPP29
K03660	N-glycosylase/DNA lyase [EC:3.2.2.- 4.2.99.18]	OGG1
K11405	histone deacetylase 8 [EC:3.5.1.98]	HDAC8
K12440	phenolpthiocerol synthesis type-I polyketide synthase A	ppsA
K12445	trans enoyl reductase [EC:1.3.1.-]	K12445
K08888	megakaryocyte-associated tyrosine kinase [EC:2.7.10.2]	MATK
K08887	proto-oncogene tyrosine-protein kinase ABL2 [EC:2.7.10.2]	ABL2
K10332	ankyrin repeat and SOCS box protein 10	ASB10
K08775	breast cancer 2 susceptibility protein	BRCA2, FANCD1
K07297	adiponectin receptor	ADIPOR
K07749	formyl-CoA transferase [EC:2.8.3.16]	frc

## Sheet: k37
KOI	Annotation	Name
K01368	cathepsin S [EC:3.4.22.27]	CTSS
K00501	tyrosine 3-monooxygenase [EC:1.14.16.2]	TH
K04463	mitogen-activated protein kinase kinase 5 [EC:2.7.12.2]	MAP2K5, MEK5
K04464	mitogen-activated protein kinase 7 [EC:2.7.11.24]	MAPK7, ERK5
K04467	inhibitor of nuclear factor kappa-B kinase subunit alpha [EC:2.7.11.10]	IKBKA, IKKA, CHUK
K14546	U3 small nucleolar RNA-associated protein 5	UTP5, WDR43
K01588	5-(carboxyamino)imidazole ribonucleotide mutase [EC:5.4.99.18]	purE
K14437	chromodomain-helicase-DNA-binding protein 7 [EC:3.6.4.12]	CHD7
K05337
K03459
K12873	bud site selection protein 31	BUD31, G10
K02219	cyclin-dependent kinase regulatory subunit CKS1	CKS1
K12302	MFS transporter, ACS family, solute carrier family 17 (sodium-dependent inorganic phosphate cotransporter), member 6/7/8	SLC17A6_7_8
K03294
K08963	methylthioribose-1-phosphate isomerase [EC:5.3.1.23]	mtnA
K12451	3,5-epimerase/4-reductase [EC:5.1.3.- 1.1.1.-]	UER1
K06222	2,5-diketo-D-gluconate reductase B [EC:1.1.1.274]	dkgB
K06825	fibrillin 1	FBN1
K06925
K10325	ankyrin repeat and SOCS box protein 3	ASB3
K10329	ankyrin repeat and SOCS box protein 7	ASB7
K13613	polyketide synthase PksM	pksM
K01829	protein disulfide-isomerase [EC:5.3.4.1]	E5.3.4.1
K15083	DNA repair protein RAD16	RAD16
K00515	beta-carotene 15,15'-monooxygenase [EC:1.14.99.36]	BCMO1, BCDO1
K05611	ubiquitin carboxyl-terminal hydrolase L1 [EC:3.4.19.12]	UCHL1
K14207	solute carrier family 38 (sodium-coupled neutral amino acid transporter), member 2	SLC38A2, SNAT2
K08197	MFS transporter, SIT family, siderophore-iron:H+ symporter	ARN
K05108	EphA7 [EC:2.7.10.1]	EPHA7, EHK3, HEK11
K05103	Eph receptor A2 [EC:2.7.10.1]	EPHA2, ECK
K02114	F-type H+-transporting ATPase subunit epsilon [EC:3.6.3.14]	ATPF1E, atpC
K02028	polar amino acid transport system ATP-binding protein [EC:3.6.3.21]	ABC.PA.A
K07425	cytochrome P450, family 4, subfamily A [EC:1.14.15.3]	CYP4A
K04984	transient receptor potential cation channel subfamily A member 1	TRPA1, ANKTM1
K04988	polycystin 1L2	PKD1L2
K13863	solute carrier family 7 (cationic amino acid transporter), member 1	SLC7A1, ATRC1
K12429	fatty acid CoA ligase FadD36	fadD36
K10252	beta,beta-carotene 9',10'-dioxygenase [EC:1.14.99.-]	BCDO2
K10594	E3 ubiquitin-protein ligase HERC1 [EC:6.3.2.19]	HERC1
K05119	anaplastic lymphoma kinase [EC:2.7.10.1]	ALK
K05119	anaplastic lymphoma kinase [HSA:238]	CD246
K05925	mRNA (2'-O-methyladenosine-N6-)-methyltransferase [EC:2.1.1.62]	METTL3
K10357	myosin V	MYO5
K04461	protein phosphatase 1B (formerly 2C) [EC:3.1.3.16]	PPM1B, PP2CB
K08066	nuclear transcription factor Y, gamma	NFYC
K00696	sucrose-phosphate synthase [EC:2.4.1.14]	E2.4.1.14
K08501	syntaxin 8	STX8
K02100	MFS transporter, SP family, arabinose:H+ symporter	araE
K02909	large subunit ribosomal protein L31	RP-L31, rpmE
K01340	tryptase [EC:3.4.21.59]	E3.4.21.59
K13076	delta8-fatty-acid desaturase [EC:1.14.19.4]	SLD
K13349	Mpv17-like protein	MPV17L
K09639	transmembrane protease, serine 8 [EC:3.4.21.-]	TMPRSS8
K03655	ATP-dependent DNA helicase RecG [EC:3.6.4.12]	recG
K12433	polyketide synthase 5	pks5
K12437	polyketide synthase 13	pks13
K09922
K04496	C-terminal binding protein	CTBP
K10582	ubiquitin-conjugating enzyme E2 Q [EC:6.3.2.19]	UBE2Q
K11294	nucleolin	NCL, NSR1
K00757	uridine phosphorylase [EC:2.4.2.3]	E2.4.2.3, udp
K10900	werner syndrome ATP-dependent helicase [EC:3.6.4.12]	WRN, RECQL2
K10768	alkylated DNA repair protein alkB homolog 6 [EC:1.14.11.-]	ALKBH6
K04406	mitogen-activated protein kinase kinase kinase kinase 3 [EC:2.7.11.1]	MAP4K3, GLK
K08511	vesicle-associated membrane protein 72	ATVAMP72
K08513	vesicle-associated membrane protein 4	VAMP4
K05676	ATP-binding cassette, subfamily D (ALD), member 2	ABCD2, ALDL1
K07677	two-component system, NarL family, capsular synthesis sensor histidine kinase RcsC [EC:2.7.13.3]	rcsC
K01808	ribose 5-phosphate isomerase B [EC:5.3.1.6]	rpiB
K11127	telomerase protein component 1	TEP1
K15538	glycoprotein endo-alpha-1,2-mannosidase [EC:3.2.1.130]	MANEA
K05675	ATP-binding cassette, subfamily D (ALD), member 1	ABCD1, ALD
K07904	Ras-related protein Rab-11A	RAB11A
K01244	5'-methylthioadenosine nucleosidase [EC:3.2.2.16]	MTN
K08200	MFS transporter, OCT family, solute carrier family 22 (organic cation transporter), member 3	SLC22A3, OCT3
K01333	complement factor I [EC:3.4.21.45]	CFI
K01796	alpha-methylacyl-CoA racemase [EC:5.1.99.4]	E5.1.99.4, AMACR, mcr
K12303	MFS transporter, ACS family, solute carrier family 17 (sodium-dependent inorganic phosphate cotransporter), member 9	SLC17A9
K05121	TEK tyrosine kinase, endothelial [EC:2.7.10.1] [HSA:7010]	CD202b
K05121	endothelial-specific receptor tyrosine kinase [EC:2.7.10.1]	TEK, TIE2
K05129	muscle, skeletal, receptor tyrosine kinase [EC:2.7.10.1]	MUSK
K07889	Ras-related protein Rab-5C	RAB5C
K01938	formate--tetrahydrofolate ligase [EC:6.3.4.3]	fhs
K15446	tRNA guanosine-2'-O-methyltransferase TRM13 [EC:2.1.1.-]	TRM13, CCDC76
K01466	allantoinase [EC:3.5.2.5]	E3.5.2.5, allB
K09256	NF-kappa-B inhibitor-like protein 1	NFKBIL1
K09256	NF-kappa-B inhibitor-like protein 1 Nucleus	NFKBIL1
K05661	ATP-binding cassette, subfamily B (MDR/TAP), member 6	ABCB6
K04367	proto-oncogene serine/threonine-protein kinase mos [EC:2.7.11.1]	MOS
K14715	solute carrier family 39 (zinc transporter), member 9	SLC39A9, ZIP9
K09643	transmembrane protease, serine 13	TMPRSS13, TMPRSS11
K03137	transcription initiation factor TFIIE subunit beta	TFIIE2, GTF2E2, TFA2
K07364	tec protein tyrosine kinase [EC:2.7.10.2]	TEC
K03133	transcription initiation factor TFIID subunit 9B	TAF9B, TAF9
K03131	transcription initiation factor TFIID subunit 6	TAF6
K11628	mycocerosic acid synthase [EC:2.3.1.111]	mas
K01923	phosphoribosylaminoimidazole-succinocarboxamide synthase [EC:6.3.2.6]	purC
K07894	Ras-related protein Rab-6B	RAB6B
K09131
K15290	synaptotagmin-1	SYT1
K15505	DNA repair protein RAD5 [EC:3.6.4.-]	RAD5
K09008
K03000	DNA-directed RNA polymerase I subunit RPA12	RPA12, ZNRD1
K04557	peanut-like protein 1 (cell division control related protein 1)	PNUTL1, CDCREL1
K13611	polyketide synthase PksJ	pksJ
K07200	5'-AMP-activated protein kinase, regulatory gamma subunit	PRKAG
K14490	histidine-containing phosphotransfer peotein	AHP
K13724	aminopeptidase Q [EC:3.4.11.-]	AQPEP
K03305
K03306
K14645	serine protease [EC:3.4.21.-]	K14645
K14701	solute carrier family 26 (sulfate anion transporter), member 2	SLC26A2, DTD
K06224	hedgehog	HH
K03127	transcription initiation factor TFIID subunit 13	TAF13
K08837	serine/threonine kinase 10 [EC:2.7.11.1]	STK10, LOK
K13941	2-amino-4-hydroxy-6-hydroxymethyldihydropteridine diphosphokinase / dihydropteroate synthase [EC:2.7.6.3 2.5.1.15]	folKP
K06778	protein tyrosine phosphatase, receptor type, S [EC:3.1.3.48]	PTPRS
K10442	kelch-like protein 1/4/5	KLHL1_4_5
K07956	ADP-ribosylation factor-like 8B	ARL8B
K07428	cytochrome P450, family 4, subfamily X [EC:1.14.14.1]	CYP4X
K11817	indole-3-acetaldehyde oxidase [EC:1.2.3.7]	AAO1
K07137
K10384	filaggrin	FLG
K11436	protein arginine N-methyltransferase 3 [EC:2.1.1.-]	PRMT3
K05361	phospholipid-hydroperoxide glutathione peroxidase [EC:1.11.1.12]	E1.11.1.12
K02887	large subunit ribosomal protein L20	RP-L20, rplT
K01047	phospholipase A2 [EC:3.1.1.4]	PLA2G
K02088	cyclin-dependent kinase 3 [EC:2.7.11.22]	CDK3
K13131	ATP-dependent RNA helicase DDX20 [EC:3.6.4.13]	DDX20, GEMIN3
K14735	hephaestin	HEPH
K03420	proteasome regulatory subunit	psmR
K01520	dUTP pyrophosphatase [EC:3.6.1.23]	E3.6.1.23, dut
K05647	ATP binding cassette, subfamily A (ABC1), member 13	ABCA13
K08826	homeodomain interacting protein kinase [EC:2.7.11.1]	HIPK
K11975	E3 ubiquitin-protein ligase RNF144 [EC:6.3.2.19]	RNF144
K11150	retinol dehydrogenase 8 [EC:1.1.1.-]	RDH8
K00308	N1-acetylpolyamine oxidase [EC:1.5.3.13]	PAOX
K07432	beta-1,4-N-acetylglucosaminyltransferase [EC:2.4.1.141]	ALG13
K07127	5-hydroxyisourate hydrolase [EC:3.5.2.17]	uraH, pucM, hiuH
K15443	tRNA (guanine-N(7)-)-methyltransferase subunit TRM82	TRM82, WDR4
K10735	GINS complex subunit 4	GINS4, SLD5
K10739	replication factor A2	RFA2, RPA2
K09060	plant G-box-binding factor	GBF
K03965	NADH dehydrogenase (ubiquinone) 1 beta subcomplex 9 [EC:1.6.5.3 1.6.99.3]	NDUFB9
K05680	ATP-binding cassette, subfamily G (WHITE), member 4	ABCG4
K15920
K09208	krueppel-like factor 9/13/14/16	KLF9S, BTEB
K14169	cytoplasmic tRNA 2-thiolation protein 2	CTU2, NCS2
K09207	krueppel-like factor 6/7	KLF6_7
K05516	curved DNA-binding protein	cbpA
K09511	DnaJ homolog subfamily B member 5 Cytoplasm	DNAJB5
K05350	beta-glucosidase [EC:3.2.1.21]	bglB
K12388	sortilin	SORT1
K03323	solute carrier family 29 (equilibrative nucleoside transporter), member 4	SLC29A4, ENT4
K13966
K03109	signal recognition particle subunit SRP9	SRP9
K03108	signal recognition particle subunit SRP72	SRP72
K12761	carbon catabolite-derepressing protein kinase [EC:2.7.11.1]	SNF1
K12610	mRNA-decapping enzyme 1A [EC:3.-.-.-]	DCP1A
K07114
K10838	xeroderma pigmentosum group C-complementing protein	XPC
K11394	hydroxyproline oxidase [EC:1.5.-.-]	PRODH2
K11230	mitogen-activated protein kinase kinase kinase [EC:2.7.11.25]	SSK2
K11231	osomolarity two-component system, sensor histidine kinase SLN1 [EC:2.7.13.3]	SLN1
K15334	multisite-specific tRNA:(cytosine-C5)-methyltransferase [EC:2.1.1.202]	NCL1, TRM4
K10728	topoisomerase (DNA) II binding protein 1	TOPBP1
K08245	phytepsin [EC:3.4.23.40]	E3.4.23.40
K00265	glutamate synthase (NADPH/NADH) large chain [EC:1.4.1.13 1.4.1.14]	gltB
K05695	protein tyrosine phosphatase, receptor type, F [EC:3.1.3.48]	PTPRF, LAR
K13624	ceruloplasmin [EC:1.16.3.1]	CP
K00912	tetraacyldisaccharide 4'-kinase [EC:2.7.1.130]	lpxK
K10412	dynein light chain 4, axonemal	DNAL4
K05033	ATP-binding cassette subfamily C (CFTR/MRP) member 9	ABCC9, SUR2
K09507	DnaJ homolog subfamily B member 1	DNAJB1
K09507	DnaJ homolog subfamily B member 1 Cytoplasm	DNAJB1
K02426
K09582	protein disulfide-isomerase A4 [EC:5.3.4.1]	PDIA4, ERP72
K08800	NUAK family, SNF1-like kinase [EC:2.7.11.1]	NUAK
K13978	actinin-like protein	ACTNL
K12116	flavin-binding kelch repeat F-box protein 1	FKF1
K03179	4-hydroxybenzoate octaprenyltransferase [EC:2.5.1.-]	ubiA
K03176	neurotrophic tyrosine kinase receptor type 1 [EC:2.7.10.1]	NTRK1, TRKA
K12023	tripartite motif-containing protein 47	TRIM47
K04909	potassium voltage-gated channel Eag-related subfamily H member 6	KCNH6
K04906	potassium voltage-gated channel Eag-related subfamily H member 3	KCNH3
K10994	cell cycle checkpoint control protein RAD9A [EC:3.1.11.2]	RAD9A
K10443	kelch-like protein 2/3	KLHL2_3
K05107	Eph receptor A6 [EC:2.7.10.1]	EPHA6, EHK2
K11137	telomere length regulation protein	TELO2, TEL2
K07101
K10669	2'-phosphotransferase [EC:2.7.1.160]	TRPT1, TPT1
K01852	lanosterol synthase [EC:5.4.99.7]	E5.4.99.7, LSS, ERG7
K11229	mitogen-activated protein kinase kinase kinase [EC:2.7.11.1]	BCK1
K00018	glycerate dehydrogenase [EC:1.1.1.29]	hprA
K00078	dihydrodiol dehydrogenase / D-xylose 1-dehydrogenase (NADP) [EC:1.3.1.20 1.1.1.179]	DHDH
K00079	carbonyl reductase 1 [EC:1.1.1.184 1.1.1.189 1.1.1.197]	CBR1
K10636	autocrine motility factor receptor [EC:6.3.2.19]	AMFR, GP78
K07243
K15426	serine/threonine-protein phosphatase 4 regulatory subunit 4	PPP4R4
K08472	mlo protein	MLO
K00107	D-arabinono-1,4-lactone oxidase [EC:1.1.3.37]	E1.1.3.37
K00103	L-gulonolactone oxidase [EC:1.1.3.8]	E1.1.3.8
K01506		E3.5.-.- [EC:3.5.-.-]
K01500		E3.5.4.- [EC:3.5.4.-]
K01500	[EC:3.5.4.-]	E3.5.4.-
K14800	pre-rRNA-processing protein TSR2	TSR2
K12841	calcium homeostasis endoplasmic reticulum protein	CHERP
K15724
K15901
K01432	arylformamidase [EC:3.5.1.9]	AFMID
K08252	receptor protein-tyrosine kinase [EC:2.7.10.1]	E2.7.10.1
K08056	protein disulfide isomerase family A, member 3 [EC:5.3.4.1]	PDIA3, GRP58
K08051
K02983	small subunit ribosomal protein S30e	RP-S30e, RPS30
K13367	non-specific polyamine oxidase [EC:1.5.3.17]	FMS1, AtPAO3
K03767	peptidyl-prolyl cis-trans isomerase A (cyclophilin A) [EC:5.2.1.8]	PPIA
K03767	peptidyl-prolyl cis-trans isomerase A (cyclophilin A) [EC:5.2.1.8] Cytoplasm	PPIA
K09454	GA-binding protein transcription factor, beta	GABPB
K09453	snRNA-activating protein complex subunit 4	SNAPC4
K08871	bromodomain-containing protein 2	BRD2
K05871	protein tyrosine kinase 2 beta [EC:2.7.10.2]	PTK2B, FAK2
K13210	far upstream element-binding protein	FUBP
K12567	titin [EC:2.7.11.1]	TTN
K12037	tripartite motif-containing protein 75	TRIM75
K04947	potassium channel subfamily T member 2	KCNT2
K02369	alpha-1,4-N-acetylglucosaminyltransferase EXTL2 [EC:2.4.1.223]	EXTL2
K10455	kelch-like protein 18	KLHL18
K11109	protection of telomeres protein 1	POT1
K06991
K11856	ubiquitin carboxyl-terminal hydrolase 43 [EC:3.1.2.15]	USP43
K07912	Ras-related protein Rab-24	RAB24
K00061	retinol dehydrogenase [EC:1.1.1.-]	RDH5
K10273	F-box and leucine-rich repeat protein 7	FBXL7
K01536	Na+-exporting ATPase [EC:3.6.3.7]	E3.6.3.7
K14650	transcription initiation factor TFIID subunit 3	TAF3
K14990	solute carrier family 38 (sodium-coupled neutral amino acid transporter), member 1	SLC38A1, SNAT1, GLNT
K09234	Wilms tumor protein 1	WT1
K08138	MFS transporter, SP family, xylose:H+ symportor	xylE
K12355	coniferyl-aldehyde dehydrogenase [EC:1.2.1.68]	REF1
K12822	RNA-binding protein 25	RBM25, S164
K13517	lysophospholipid acyltransferase 1/2 [EC:2.3.1.51 2.3.1.-]	MBOAT1_2
K08866	serine/threonine-protein kinase TTK/MPS1 [EC:2.7.12.1]	TTK, MPS1
K13993	HSP20 family protein	HSP20
K13209	RNA-binding protein EWS	EWSR1
K03022	DNA-directed RNA polymerase III subunit RPC8	RPC25, POLR3H
K03025	DNA-directed RNA polymerase III subunit RPC6	RPC34, POLR3F
K06619	proto-oncogene tyrosine-protein kinase ABL1 [EC:2.7.10.2]	ABL1
K12130	pseudo-response regulator 5	APRR5
K08171	MFS transporter, OPA family, solute carrier family 37 (glycerol-6-phosphate transporter), member 4	SLC37A4
K12649	ATP-dependent RNA helicase DHX58 [EC:3.6.3.14]	DHX58, LGP2
K03939	NADH dehydrogenase (ubiquinone) Fe-S protein 6 [EC:1.6.5.3 1.6.99.3]	NDUFS6
K11596	argonaute	AGO1
K07877	Ras-related protein Rab-2A	RAB2A
K07878	Ras-related protein Rab-2B	RAB2B
K10645	E3 ubiquitin-protein ligase mind-bomb [EC:6.3.2.19]	MIB
K12586	exosome complex component RRP43	RRP43, EXOSC8, OIP2
K13749	solute carrier family 24 (sodium/potassium/calcium exchanger), member 1	SLC24A1, NCKX1
K01097	N-acylneuraminate-9-phosphatase [EC:3.1.3.29]	NANP
K01091	phosphoglycolate phosphatase [EC:3.1.3.18]	E3.1.3.18, gph
K05086	insulin receptor-related receptor [EC:2.7.10.1]	INSRR
K05648	ATP-binding cassette, subfamily A (ABC1), member 5	ABCA5
K13698	abhydrolase domain-containing protein 4	ABHD4
K13696
K10717	cytokinin trans-hydroxylase	CYP735A
K12839	survival of motor neuron-related-splicing factor 30	SMNDC1, SPF30
K12833	pre-mRNA branch site protein p14	SF3B14
K03362	F-box and WD-40 domain protein 1/11	FBXW1_11, BTRC, beta-TRCP
K03631	DNA repair protein RecN (Recombination protein N)	recN
K03537	ribonuclease P/MRP protein subunit POP5 [EC:3.1.26.5]	POP5
K10872	meiotic recombination protein DMC1	DMC1
K10877	DNA repair and recombination protein RAD54B [EC:3.6.4.-]	RAD54B
K00049	glyoxylate reductase (NADP+) [EC:1.1.1.79]	E1.1.1.79
K04410	p21-activated kinase 2 [EC:2.7.11.1]	PAK2
K01957	glutamyl-tRNA (Gln) amidotransferase [EC:6.3.5.-]	E6.3.5.-
K15684	bifunctional apoptosis regulator	BFAR
K01173	endonuclease G, mitochondrial	ENDOG
K14970	menin	MEN1, MNN1
K14575	AAA family ATPase	AFG2, DRG1, SPATA5
K05655	ATP-binding cassette, subfamily B (MDR/TAP), member 8	ABCB8
K05099	proto-oncogene tyrosine-protein kinase Met [EC:2.7.10.1]	MET, HGFR
K05099	met proto-oncogene (hepatocyte growth factor receptor) [EC:2.7.10.1] [HSA:4233]	MET
K15001	cytochrome P450, family 4 [EC:1.14.-.-]	CYP4
K14409	protein SMG7	SMG7, EST1C
K02153	V-type H+-transporting ATPase subunit H [EC:3.6.3.14]	ATPeVH, ATP6H
K05794
K13535	cardiolipin-specific phospholipase [EC:3.1.1.-]	CLD1
K13534	patatin-like phospholipase domain-containing protein 3 [EC:3.1.1.3 2.3.1.-]	PNPLA3
K08726	soluble epoxide hydrolase [EC:3.3.2.10]	EPHX2
K12665	cytochrome P450, family 26, subfamily C	CYP26C
K06654	phosphate system cyclin PHO80	PHO80
K06252	tenascin	TN
K06657	G1/S-specific cyclin PLC2	PCL2
K06923
K06929
K11266	MAternally affected uncoordination	MAU2
K07033
K00706	1,3-beta-glucan synthase [EC:2.4.1.34]	E2.4.1.34
K10402	kinesin family member 20/23	KIF20_23
K10401	kinesin family member 18/19	KIF18_19
K10407	kinesin light chain	KLC
K07819	beta-1,3-galactosyltransferase 1 [EC:2.4.1.-]	B3GALT1
K10408	dynein heavy chain, axonemal	DNAH
K15164	mediator of RNA polymerase II transcription subunit 13	MED13
K00380	sulfite reductase (NADPH) flavoprotein alpha-component [EC:1.8.1.2]	cysJ
K05717	fibronectin 1	FN1
K14784	protein CMS1	CMS1
K02127	F-type H+-transporting ATPase subunit b [EC:3.6.3.14]	ATPeF0B, ATP5F1
K02830	cell cycle checkpoint protein [EC:3.1.11.2]	HRAD1, RAD17
K03545
K06063	SNW domain-containing protein 1	SNW1, SKIIP, SKIP
K06068	novel protein kinase C [EC:2.7.11.13]	NPKC
K13813	syntaxin 12/13	STX12, STX13
K06666	glucose repression regulatory protein TUP1	TUP1
K11786	ATP-dependent helicase STH1/SNF2 [EC:3.6.4.-]	STH1_SNF2
K00625	phosphate acetyltransferase [EC:2.3.1.8]	E2.3.1.8, pta
K11099	small nuclear ribonucleoprotein G	SNRPG, SMG
K08764	sterol carrier protein 2 [EC:2.3.1.176]	SCP2, SCPX
K10411	dynein light chain 1, axonemal	DNAL1
K00486	kynurenine 3-monooxygenase [EC:1.14.13.9]	E1.14.13.9
K09389	E2F transcription factor 2	E2F2
K00487	trans-cinnamate 4-monooxygenase [EC:1.14.13.11]	CYP73A
K08597	sentrin-specific protease 8 [EC:3.4.22.-]	SENP8, NEDP1, DEN1
K02690	photosystem I P700 chlorophyll a apoprotein A2	psaB
K02950	small subunit ribosomal protein S12	RP-S12, rpsL
K00884	N-acetylglucosamine kinase [EC:2.7.1.59]	nagK, NAGK
K05298	glyceraldehyde-3-phosphate dehydrogenase (NADP+) (phosphorylating) [EC:1.2.1.13]	GAPA
K13024	inositol hexakisphosphate/diphosphoinositol-pentakisphosphate kinase [EC:2.7.4.21 2.7.4.24]	HISPPD, VIP
K03538	ribonuclease P protein subunit POP4 [EC:3.1.26.5]	POP4, RPP29
K08964	methylthioribulose-1-phosphate dehydratase [EC:4.2.1.109]	mtnB
K06653	CDK inhibitor PHO81	PHO81
K11405	histone deacetylase 8 [EC:3.5.1.98]	HDAC8
K12440	phenolpthiocerol synthesis type-I polyketide synthase A	ppsA
K12445	trans enoyl reductase [EC:1.3.1.-]	K12445
K08888	megakaryocyte-associated tyrosine kinase [EC:2.7.10.2]	MATK
K08887	proto-oncogene tyrosine-protein kinase ABL2 [EC:2.7.10.2]	ABL2
K10332	ankyrin repeat and SOCS box protein 10	ASB10
K08775	breast cancer 2 susceptibility protein	BRCA2, FANCD1
K07297	adiponectin receptor	ADIPOR
K07749	formyl-CoA transferase [EC:2.8.3.16]	frc

[truncated: 13 more sheets: k39, k41, k43, k45, k47, k49, k51, k53, k55, k57, k59, k61, k63]
