# Supplementary material for: Optimization of de novo transcriptome assembly from high-throughput short read sequencing data improves functional annotation for non-model organisms
Source: BMC Bioinformatics. 2012 Jul 18;13:170. doi: 10.1186/1471-2105-13-170 (PMC3489510; doi:10.1186/1471-2105-13-170)
Supplement: Additional file 3 — This spreadsheet contains the list of annotated KOIs missing in the clustered assembly obtained by CD-HIT-EST with 1.0 sequence identity, but present in the corresponding single k-mer assemblies (provided as separate tabs). [file 1471-2105-13-170-S3.xls]

## Sheet: k19
KOI	Annotation	Name
K14435	chromodomain-helicase-DNA-binding protein 5 [EC:3.6.4.12]	CHD5
K13305	E3 ubiquitin-protein ligase NEDD4-like [EC:6.3.2.19]	NEDD4L
K12451	3,5-epimerase/4-reductase [EC:5.1.3.- 1.1.1.-]	UER1
K06222	2,5-diketo-D-gluconate reductase B [EC:1.1.1.274]	dkgB
K09831	C-22 sterol desaturase [EC:1.14.14.-]	ERG5
K05853	Ca2+ transporting ATPase, sarcoplasmic/endoplasmic reticulum [EC:3.6.3.8]	ATP2A
K06103	calcium/calmodulin-dependent serine protein kinase [EC:2.7.11.1]	CASK
K11421	histone-lysine N-methyltransferase SETDB [EC:2.1.1.43]	SETDB
K09258	B-cell CLL/lymphoma protein 3	BCL3
K09258	B-cell CLL/lymphoma protein 3 Nucleus	BCL3
K14490	histidine-containing phosphotransfer peotein	AHP
K07137
K15042	importin subunit alpha-1	KPNA1
K01047	phospholipase A2 [EC:3.1.1.4]	PLA2G
K02087	cyclin-dependent kinase 1 [EC:2.7.11.22 2.7.11.23]	CDK1, CDC2
K08799	maternal embryonic leucine zipper kinase [EC:2.7.11.1]	MELK
K09687	antibiotic transport system ATP-binding protein	ABC-2.AB.A
K00904	deoxyguanosine kinase [EC:2.7.1.113]	DGUOK
K13416	brassinosteroid insensitive 1-associated receptor kinase 1 [EC:2.7.10.1 2.7.11.1]	BAK1
K08817	cell cycle related kinase [EC:2.7.11.22]	CCRK
K11701	helicase required for RNAi-mediated heterochromatin assembly 1 [EC:3.6.4.13]	HRR1
K07593	MFS transporter, SP family, solute carrier family 2 (facilitated glucose transporter), member 2	SLC2A2, GLUT2
K13403	methylenetetrahydrofolate dehydrogenase(NAD+) / 5,10-methenyltetrahydrofolate cyclohydrolase [EC:1.5.1.15 3.5.4.9]	MTHFD2
K08803	death-associated protein kinase [EC:2.7.11.1]	DAPK
K11228	mitogen-activated protein kinase kinase kinase [EC:2.7.11.1]	STE11
K01119	2',3'-cyclic-nucleotide 2'-phosphodiesterase [EC:3.1.4.16]	cpdB
K05740	diaphanous 1	DIAPH1
K12822	RNA-binding protein 25	RBM25, S164
K07249	retinal dehydrogenase [EC:1.2.1.36]	E1.2.1.36
K03555	DNA mismatch repair protein MutS	mutS
K08849	mixed lineage kinase domain-like [EC:2.7.11.1]	MLKL
K01544	non-gastric H+/K+-exchanging ATPase [EC:3.6.3.10]	ATP12A
K10413	dynein heavy chain 1, cytosolic	DYNC1H
K10330	ankyrin repeat and SOCS box protein 8	ASB8

## Sheet: k21
KOI	Annotation	Name
K07140
K14490	histidine-containing phosphotransfer peotein	AHP
K08799	maternal embryonic leucine zipper kinase [EC:2.7.11.1]	MELK
K11392	16S rRNA (cytosine1407-C5)-methyltransferase [EC:2.1.1.178]	rsmF
K08814	tribbles [EC:2.7.11.-]	TRIB
K08803	death-associated protein kinase [EC:2.7.11.1]	DAPK
K04411	serine/threonine kinase 4 [EC:2.7.11.6]	STK4, MST1
K05659	ATP-binding cassette, subfamily B (MDR/TAP), member 4	ABCB4
K06666	glucose repression regulatory protein TUP1	TUP1

## Sheet: k23
KOI	Annotation	Name
K03437
K12119	cryptochrome 2	CRY2
K04411	serine/threonine kinase 4 [EC:2.7.11.6]	STK4, MST1

## Sheet: k25
KOI	Annotation	Name
K03437
K05611	ubiquitin carboxyl-terminal hydrolase L1 [EC:3.4.19.12]	UCHL1
K14701	solute carrier family 26 (sulfate anion transporter), member 2	SLC26A2, DTD
K15421

## Sheet: k27
KOI	Annotation	Name
K03437
K05611	ubiquitin carboxyl-terminal hydrolase L1 [EC:3.4.19.12]	UCHL1
K10902	ATP-dependent DNA helicase Q5 [EC:3.6.4.12]	RECQL5
K08056	protein disulfide isomerase family A, member 3 [EC:5.3.4.1]	PDIA3, GRP58
K05672	ATP-binding cassette, subfamily C (CFTR/MRP), member 12	ABCC12

## Sheet: k29
KOI	Annotation	Name
K03437
K05611	ubiquitin carboxyl-terminal hydrolase L1 [EC:3.4.19.12]	UCHL1
K15421
K07904	Ras-related protein Rab-11A	RAB11A
K12665	cytochrome P450, family 26, subfamily C	CYP26C
K05672	ATP-binding cassette, subfamily C (CFTR/MRP), member 12	ABCC12
K08888	megakaryocyte-associated tyrosine kinase [EC:2.7.10.2]	MATK

## Sheet: k31
KOI	Annotation	Name
K03437
K05611	ubiquitin carboxyl-terminal hydrolase L1 [EC:3.4.19.12]	UCHL1
K12435	polyketide synthase 8	pks8
K07904	Ras-related protein Rab-11A	RAB11A
K00252	glutaryl-CoA dehydrogenase [EC:1.3.99.7]	GCDH, gcdH
K07008
K12665	cytochrome P450, family 26, subfamily C	CYP26C
K05672	ATP-binding cassette, subfamily C (CFTR/MRP), member 12	ABCC12

## Sheet: k33
KOI	Annotation	Name
K03437
K05853	Ca2+ transporting ATPase, sarcoplasmic/endoplasmic reticulum [EC:3.6.3.8]	ATP2A
K05611	ubiquitin carboxyl-terminal hydrolase L1 [EC:3.4.19.12]	UCHL1
K12435	polyketide synthase 8	pks8
K00252	glutaryl-CoA dehydrogenase [EC:1.3.99.7]	GCDH, gcdH
K07008
K07904	Ras-related protein Rab-11A	RAB11A
K04413	misshapen/NIK-related kinase [EC:2.7.11.1]	MINK
K05672	ATP-binding cassette, subfamily C (CFTR/MRP), member 12	ABCC12

## Sheet: k35
KOI	Annotation	Name
K03437
K05611	ubiquitin carboxyl-terminal hydrolase L1 [EC:3.4.19.12]	UCHL1
K12435	polyketide synthase 8	pks8
K04947	potassium channel subfamily T member 2	KCNT2
K00252	glutaryl-CoA dehydrogenase [EC:1.3.99.7]	GCDH, gcdH
K11433	histone-lysine N-methyltransferase SETMAR [EC:2.1.1.43]	SETMAR
K01436	amidohydrolase [EC:3.5.1.-]	K01436
K07008

## Sheet: k37
KOI	Annotation	Name
K03437
K05853	Ca2+ transporting ATPase, sarcoplasmic/endoplasmic reticulum [EC:3.6.3.8]	ATP2A
K12435	polyketide synthase 8	pks8
K07363	IL2-inducible T-cell kinase [EC:2.7.10.2]	ITK
K00252	glutaryl-CoA dehydrogenase [EC:1.3.99.7]	GCDH, gcdH
K11433	histone-lysine N-methyltransferase SETMAR [EC:2.1.1.43]	SETMAR
K01436	amidohydrolase [EC:3.5.1.-]	K01436
K07008
K00559	sterol 24-C-methyltransferase [EC:2.1.1.41]	E2.1.1.41, SMT1, ERG6
K05672	ATP-binding cassette, subfamily C (CFTR/MRP), member 12	ABCC12

[truncated: 13 more sheets: k39, k41, k43, k45, k47, k49, k51, k53, k55, k57, k59, k61, k63]
