# Supplementary material for: Optimization of de novo transcriptome assembly from high-throughput short read sequencing data improves functional annotation for non-model organisms
Source: BMC Bioinformatics. 2012 Jul 18;13:170. doi: 10.1186/1471-2105-13-170 (PMC3489510; doi:10.1186/1471-2105-13-170)
Supplement: Additional file 4 — This spreadsheet contains the list of annotated KOIs missing in the clustered assembly obtained by Oases multi-k option, but present in the corresponding single k-mer assemblies (provided as separate tabs). [file 1471-2105-13-170-S4.xls]

## Sheet: k19
KOI	Annotation	Name
K05592	ATP-dependent RNA helicase DeaD [EC:3.6.4.13]	deaD
K14435	chromodomain-helicase-DNA-binding protein 5 [EC:3.6.4.12]	CHD5
K13305	E3 ubiquitin-protein ligase NEDD4-like [EC:6.3.2.19]	NEDD4L
K09831	C-22 sterol desaturase [EC:1.14.14.-]	ERG5
K10743	ribonuclease H2 subunit A [EC:3.1.26.4]	RNASEH2A
K12504	decaprenyl-diphosphate synthase subunit 1 [EC:2.5.1.91]	PDSS1
K02111	F-type H+-transporting ATPase subunit alpha [EC:3.6.3.14]	ATPF1A, atpA
K06103	calcium/calmodulin-dependent serine protein kinase [EC:2.7.11.1]	CASK
K11647	SWI/SNF-related matrix-associated actin-dependent regulator of chromatin subfamily A member 2/4 [EC:3.6.4.-]	SMARCA2_4
K11421	histone-lysine N-methyltransferase SETDB [EC:2.1.1.43]	SETDB
K04683	transcription factor Dp-1	TFDP1
K02055	putative spermidine/putrescine transport system substrate-binding protein	ABC.SP.S
K14267	N-succinyldiaminopimelate aminotransferase [EC:2.6.1.17]	dapC
K08331	autophagy-related protein 13	ATG13
K09258	B-cell CLL/lymphoma protein 3	BCL3
K09258	B-cell CLL/lymphoma protein 3 Nucleus	BCL3
K14001	nucleotide exchange factor SIL1	SIL1, SLS1
K02266	cytochrome c oxidase subunit 6a	COX6A
K11175	phosphoribosylglycinamide formyltransferase 1 [EC:2.1.2.2]	purN
K15105	solute carrier family 25 (mitochondrial aspartate/glutamate transporter), member 12/13	SLC25A12_13, AGC
K15271	ATP-dependent DNA helicase HFM1/MER3 [EC:3.6.4.12]	HFM1, MER3
K08835	oxidative-stress responsive protein 1 [EC:2.7.11.1]	OXSR1, OSR1
K11540	carbamoyl-phosphate synthase / aspartate carbamoyltransferase / dihydroorotase [EC:6.3.5.5 2.1.3.2 3.5.2.3]	CAD
K15042	importin subunit alpha-1	KPNA1
K15865
K02087	cyclin-dependent kinase 1 [EC:2.7.11.22 2.7.11.23]	CDK1, CDC2
K08799	maternal embryonic leucine zipper kinase [EC:2.7.11.1]	MELK
K09687	antibiotic transport system ATP-binding protein	ABC-2.AB.A
K00904	deoxyguanosine kinase [EC:2.7.1.113]	DGUOK
K13416	brassinosteroid insensitive 1-associated receptor kinase 1 [EC:2.7.10.1 2.7.11.1]	BAK1
K08817	cell cycle related kinase [EC:2.7.11.22]	CCRK
K11701	helicase required for RNAi-mediated heterochromatin assembly 1 [EC:3.6.4.13]	HRR1
K07593	MFS transporter, SP family, solute carrier family 2 (facilitated glucose transporter), member 2	SLC2A2, GLUT2
K00260	glutamate dehydrogenase [EC:1.4.1.2]	gudB, rocG
K13403	methylenetetrahydrofolate dehydrogenase(NAD+) / 5,10-methenyltetrahydrofolate cyclohydrolase [EC:1.5.1.15 3.5.4.9]	MTHFD2
K08803	death-associated protein kinase [EC:2.7.11.1]	DAPK
K11228	mitogen-activated protein kinase kinase kinase [EC:2.7.11.1]	STE11
K13185	ATP-dependent RNA helicase DHX30 [EC:3.6.4.13]	DHX30
K13183	ATP-dependent RNA helicase DDX50 [EC:3.6.4.13]	DDX50
K06196
K01119	2',3'-cyclic-nucleotide 2'-phosphodiesterase [EC:3.1.4.16]	cpdB
K10521	ankyrin repeat and BTB/POZ domain-containing protein 2	ABTB2
K01530	phospholipid-translocating ATPase [EC:3.6.3.1]	E3.6.3.1
K05740	diaphanous 1	DIAPH1
K07249	retinal dehydrogenase [EC:1.2.1.36]	E1.2.1.36
K00556	tRNA (guanosine-2'-O-)-methyltransferase [EC:2.1.1.34]	trmH
K03555	DNA mismatch repair protein MutS	mutS
K08849	mixed lineage kinase domain-like [EC:2.7.11.1]	MLKL
K05654	ATP-binding cassette, subfamily B (MDR/TAP), member 3	ABCB3, TAP2
K12489	Arf-GAP with coiled-coil, ANK repeat and PH domain-containing protein	ACAP
K01544	non-gastric H+/K+-exchanging ATPase [EC:3.6.3.10]	ATP12A
K12472	epidermal growth factor receptor substrate 15	EPS15
K10413	dynein heavy chain 1, cytosolic	DYNC1H
K01976
K08957	casein kinase 1, alpha [EC:2.7.11.1]	CSNK1A
K11665	DNA helicase INO80 [EC:3.6.4.12]	INO80, INOC1
K09604	adipocyte-derived leucine aminopeptidase [EC:3.4.11.-]	ARTS1
K10330	ankyrin repeat and SOCS box protein 8	ASB8
K11085	ATP-binding cassette, subfamily B, bacterial MsbA [EC:3.6.3.-]	msbA

## Sheet: k21
KOI	Annotation	Name
K07191	MFS transporter, SP family, solute carrier family 2 (facilitated glucose transporter), member 4	SLC2A4, GLUT4
K04527	insulin receptor [EC:2.7.10.1] [HSA:3643]	CD220
K04527	insulin receptor [EC:2.7.10.1]	INSR
K11647	SWI/SNF-related matrix-associated actin-dependent regulator of chromatin subfamily A member 2/4 [EC:3.6.4.-]	SMARCA2_4
K10355	actin, other eukaryote	ACTF
K02055	putative spermidine/putrescine transport system substrate-binding protein	ABC.SP.S
K03656	ATP-dependent DNA helicase Rep [EC:3.6.4.12]	rep
K07140
K10362	myosin XVIII	MYO18
K08799	maternal embryonic leucine zipper kinase [EC:2.7.11.1]	MELK
K11392	16S rRNA (cytosine1407-C5)-methyltransferase [EC:2.1.1.178]	rsmF
K08814	tribbles [EC:2.7.11.-]	TRIB
K02266	cytochrome c oxidase subunit 6a	COX6A
K08803	death-associated protein kinase [EC:2.7.11.1]	DAPK
K13160	heterogeneous nuclear ribonucleoprotein Q	SYNCRIP, HNRPQ
K15730	cytosolic prostaglandin-E synthase [EC:5.3.99.3]	PTGES3
K04411	serine/threonine kinase 4 [EC:2.7.11.6]	STK4, MST1
K05659	ATP-binding cassette, subfamily B (MDR/TAP), member 4	ABCB4
K08897	Eph receptor A10 [EC:2.7.10.1]	EPHA10
K01976

## Sheet: k23
KOI	Annotation	Name
K03437
K07887	Ras-related protein Rab-5A	RAB5A
K14644	subtilase-type proteinase RRT12 [EC:3.4.21.-]	OSW3, RRT12
K12166	E3 ubiquitin-protein ligase HACE1 [EC:6.3.2.19]	HACE1
K02266	cytochrome c oxidase subunit 6a	COX6A
K00260	glutamate dehydrogenase [EC:1.4.1.2]	gudB, rocG
K12119	cryptochrome 2	CRY2
K13183	ATP-dependent RNA helicase DDX50 [EC:3.6.4.13]	DDX50
K04411	serine/threonine kinase 4 [EC:2.7.11.6]	STK4, MST1

## Sheet: k25
KOI	Annotation	Name
K03437
K04527	insulin receptor [EC:2.7.10.1] [HSA:3643]	CD220
K04527	insulin receptor [EC:2.7.10.1]	INSR
K11175	phosphoribosylglycinamide formyltransferase 1 [EC:2.1.2.2]	purN
K14644	subtilase-type proteinase RRT12 [EC:3.4.21.-]	OSW3, RRT12
K02266	cytochrome c oxidase subunit 6a	COX6A
K15421
K13183	ATP-dependent RNA helicase DDX50 [EC:3.6.4.13]	DDX50

## Sheet: k27
KOI	Annotation	Name
K03437
K10902	ATP-dependent DNA helicase Q5 [EC:3.6.4.12]	RECQL5
K14644	subtilase-type proteinase RRT12 [EC:3.4.21.-]	OSW3, RRT12
K08249	hydroxymandelonitrile lyase [EC:4.1.2.11]	E4.1.2.11
K00260	glutamate dehydrogenase [EC:1.4.1.2]	gudB, rocG
K01530	phospholipid-translocating ATPase [EC:3.6.3.1]	E3.6.3.1
K05645	ATP-binding cassette, subfamily A (ABC1), member 7	ABCA7
K05672	ATP-binding cassette, subfamily C (CFTR/MRP), member 12	ABCC12

## Sheet: k29
KOI	Annotation	Name
K03437
K04527	insulin receptor [EC:2.7.10.1] [HSA:3643]	CD220
K04527	insulin receptor [EC:2.7.10.1]	INSR
K14644	subtilase-type proteinase RRT12 [EC:3.4.21.-]	OSW3, RRT12
K02266	cytochrome c oxidase subunit 6a	COX6A
K00260	glutamate dehydrogenase [EC:1.4.1.2]	gudB, rocG
K01511	ectonucleoside triphosphate diphosphohydrolase 5/6 [EC:3.6.1.6]	ENTPD5_6
K15421
K05672	ATP-binding cassette, subfamily C (CFTR/MRP), member 12	ABCC12

## Sheet: k31
KOI	Annotation	Name
K03437
K12435	polyketide synthase 8	pks8
K14644	subtilase-type proteinase RRT12 [EC:3.4.21.-]	OSW3, RRT12
K02266	cytochrome c oxidase subunit 6a	COX6A
K08249	hydroxymandelonitrile lyase [EC:4.1.2.11]	E4.1.2.11
K00260	glutamate dehydrogenase [EC:1.4.1.2]	gudB, rocG
K10396	kinesin family member 5	KIF5
K05672	ATP-binding cassette, subfamily C (CFTR/MRP), member 12	ABCC12

## Sheet: k33
KOI	Annotation	Name
K03437
K04527	insulin receptor [EC:2.7.10.1] [HSA:3643]	CD220
K04527	insulin receptor [EC:2.7.10.1]	INSR
K12435	polyketide synthase 8	pks8
K14644	subtilase-type proteinase RRT12 [EC:3.4.21.-]	OSW3, RRT12
K15865
K02266	cytochrome c oxidase subunit 6a	COX6A
K01530	phospholipid-translocating ATPase [EC:3.6.3.1]	E3.6.3.1
K00932	propionate kinase [EC:2.7.2.15]	E2.7.2.15, tdcD, pduW
K04413	misshapen/NIK-related kinase [EC:2.7.11.1]	MINK
K05672	ATP-binding cassette, subfamily C (CFTR/MRP), member 12	ABCC12

## Sheet: k35
KOI	Annotation	Name
K03437
K04527	insulin receptor [EC:2.7.10.1] [HSA:3643]	CD220
K04527	insulin receptor [EC:2.7.10.1]	INSR
K11647	SWI/SNF-related matrix-associated actin-dependent regulator of chromatin subfamily A member 2/4 [EC:3.6.4.-]	SMARCA2_4
K12435	polyketide synthase 8	pks8
K14644	subtilase-type proteinase RRT12 [EC:3.4.21.-]	OSW3, RRT12
K03233	elongation factor 1-gamma	EEF1G
K15865
K11433	histone-lysine N-methyltransferase SETMAR [EC:2.1.1.43]	SETMAR
K02266	cytochrome c oxidase subunit 6a	COX6A
K01436	amidohydrolase [EC:3.5.1.-]	K01436
K01530	phospholipid-translocating ATPase [EC:3.6.3.1]	E3.6.3.1
K00932	propionate kinase [EC:2.7.2.15]	E2.7.2.15, tdcD, pduW
K07253	phenylpyruvate tautomerase [EC:5.3.2.1]	MIF

## Sheet: k37
KOI	Annotation	Name
K03437
K04527	insulin receptor [EC:2.7.10.1] [HSA:3643]	CD220
K04527	insulin receptor [EC:2.7.10.1]	INSR
K11647	SWI/SNF-related matrix-associated actin-dependent regulator of chromatin subfamily A member 2/4 [EC:3.6.4.-]	SMARCA2_4
K13295	aprataxin and PNK-like factor [EC:4.2.99.18]	APLF
K12435	polyketide synthase 8	pks8
K14267	N-succinyldiaminopimelate aminotransferase [EC:2.6.1.17]	dapC
K07363	IL2-inducible T-cell kinase [EC:2.7.10.2]	ITK
K14644	subtilase-type proteinase RRT12 [EC:3.4.21.-]	OSW3, RRT12
K03233	elongation factor 1-gamma	EEF1G
K15865
K11433	histone-lysine N-methyltransferase SETMAR [EC:2.1.1.43]	SETMAR
K02266	cytochrome c oxidase subunit 6a	COX6A
K01511	ectonucleoside triphosphate diphosphohydrolase 5/6 [EC:3.6.1.6]	ENTPD5_6
K01436	amidohydrolase [EC:3.5.1.-]	K01436
K01530	phospholipid-translocating ATPase [EC:3.6.3.1]	E3.6.3.1
K07253	phenylpyruvate tautomerase [EC:5.3.2.1]	MIF
K05672	ATP-binding cassette, subfamily C (CFTR/MRP), member 12	ABCC12

[truncated: 13 more sheets: k39, k41, k43, k45, k47, k49, k51, k53, k55, k57, k59, k61, k63]
