# Supplementary material for: Optimization of de novo transcriptome assembly from high-throughput short read sequencing data improves functional annotation for non-model organisms
Source: BMC Bioinformatics. 2012 Jul 18;13:170. doi: 10.1186/1471-2105-13-170 (PMC3489510; doi:10.1186/1471-2105-13-170)
Supplement: Additional file 6 — This file contains in-house designed scripts used during the course of the study. [file 1471-2105-13-170-S6.zip]

Archive with 12 entries (11 files):
- compare_kos.py
- coverage_depth.py
- kgenes.r
- pathway_assignment/
- pathway_assignment/instructions.txt
- pathway_assignment/pathway_KO_map.csv
- pathway_assignment/pathway_assignment.py
- pathway_assignment/pathway_assignment.txt
- pathway_assignment/pathway_categories.txt
- pathway_assignment/pathways.csv
- pathway_assignment/query.ko
- reverse_compare_kos.py
