# Supplementary material for: Optimization of de novo transcriptome assembly from high-throughput short read sequencing data improves functional annotation for non-model organisms
Source: BMC Bioinformatics. 2012 Jul 18;13:170. doi: 10.1186/1471-2105-13-170 (PMC3489510; doi:10.1186/1471-2105-13-170)
Supplement: Additional file 6 — This file contains in-house designed scripts used during the course of the study. [file 1471-2105-13-170-S6.zip › compare_kos.py]

#!/bin/python

# Program: compare_kos.py
# ------------------------------
# This program compares KOIs from a single k-mer assembly to KOIs generated from a clustered assembly. The output is a set of KOIs
# in the single assembly that are not in the clustered assembly.
#
# Input: clustered assembly KOIs from KAAS (contigs and associated KOIs seperated by tab delimiter) and
# single k-mer assembly KOIs (contigs, k-mer value, and koi seperated by tab delimiter)
# Output: Files of lists of KOIs in single k-mer assembly not in the clustered assembly
#
# Example: cat clustered_assembly.ko | python compare_kos.py single_k_assemblies.ko
#  
# Note: User should change single k-mer assembly range to fit their needs

import sys

caKOs = set()

iKOs = dict()

for i in range(19,64,2):
    iKOs[i] = dict()

iFile = open(sys.argv[1])

iFile.readline()

for line in iFile:
    if(len(line.rstrip().split("\t")) == 3):
        trans, k, ko = line.rstrip().split("\t")
        iKOs[int(k)][ko] = trans

iFile.close()

caFile = sys.stdin

for line in caFile:
    if(len(line.rstrip().split("\t")) == 2):
        trans, ko = line.rstrip().split("\t")
    caKOs.add(ko)

caFile.close()

for i in range(19, 64, 2):
    kos = iKOs[i]
    outFile = open("missing_ko_k%d.txt" % i, "w")
    
    for key in kos.keys():
        if key not in caKOs:
            outFile.write("%s\n" % key)
    outFile.close()
