# Supplementary material for: Optimization of de novo transcriptome assembly from high-throughput short read sequencing data improves functional annotation for non-model organisms
Source: BMC Bioinformatics. 2012 Jul 18;13:170. doi: 10.1186/1471-2105-13-170 (PMC3489510; doi:10.1186/1471-2105-13-170)
Supplement: Additional file 6 — This file contains in-house designed scripts used during the course of the study. [file 1471-2105-13-170-S6.zip › coverage_depth.py]

#!/usr/bin/python

# Program: coverage_depth.py
# --------------------------
# This file calculates the coverage depth for an assembly.
#
# Input: Bowtie output with each line containing a read and the transcript which it maps to separated by a [tab] character.
# Output: Transcript length sum, transcript count, coverage depth, read count and multimap average written to standard output.
#
# Example: cat bowtie.out | python coverage_depth.py > coverage_depth.out

import gc, sys
gc.disable()

reads, transcripts = {}, {}
for line in sys.stdin:
    read, trans = line.rstrip().split("\t")
    c = transcripts.get(trans, 0)
    transcripts[trans] = c + 1
    c = reads.get(read, 0)
    reads[read] = c + 1

sumT = sum(transcripts.values())
sumR = sum(reads.values())

covAvg = float(sumT)/float(len(transcripts))
mapAvg = float(sumR)/float(len(reads))
sys.stdout.write("Sum: %d\nTranscript Count: %d\nCoverage depth: %f\nRead Count: %f\nMultimap Average: %f\n" % (sumT,len(transcripts),covAvg, len(reads), mapAvg))
                        
