# Supplementary material for: Optimization of de novo transcriptome assembly from high-throughput short read sequencing data improves functional annotation for non-model organisms
Source: BMC Bioinformatics. 2012 Jul 18;13:170. doi: 10.1186/1471-2105-13-170 (PMC3489510; doi:10.1186/1471-2105-13-170)
Supplement: Additional file 6 — This file contains in-house designed scripts used during the course of the study. [file 1471-2105-13-170-S6.zip › kgenes.r]

# Program: kgenes.r
# -----------------
# This program analyzes transcript assembly data that has been mapped to enzymes (KEGG KO #s here).
#
# Input: File mapping transcripts (by name) to enzymes (or other gene products).  The file should have a header and be tab-delimited.
# The first column is transcript name.  Second column is k-mer value used for assembly.  Third column is enyme (KO# used for this script)
# ("input.txt")
# Output: 1) File listing transcript counts, KO counts, and number of transcripts mapped as KOs per assembly ("count_data.txt").  
# 2) File listing pair-wise unique KOs for each assembly
# 
# Example Command: "Rscript kgenes.r input.txt"

com <- commandArgs()
file <- com[which(com == "--args") + 1]
data <- read.delim(file, as.is=TRUE)
hasKO <- data$ko != "" # remove transcripts not mapping to KO
y1 <- as.data.frame(table(data$k))[,2] # total transcripts per k
y2 <- aggregate(hasKO, by=list(Category=data$k), FUN=sum)[,2] # total KOs per k
x <- sort(unique(data$k)) # k-mer values
y3 <- y2/y1 * 100 # store percentage of transcripts that are KOs
# gather all data and print to file named "count_data.txt"
counts <- cbind(x, y1, y2, y3)
colnames(counts) <- c("k", "transcript counts", "KO counts", "Percent KOs in transcripts")
write.table(counts, file="count_data.txt", sep="\t", row.names=FALSE)

# generate pair-wise unique KOs per assembly
minK = min(x)
maxK = max(x)
assembly <- list()
for (i in seq(minK, maxK, 2)) {
  assembly[[i]] = unique(data$ko[data$k == i]) #only give unique genes per k
}
numRows = numCols = (maxK - minK)/2 + 1
comps = matrix (rep(0, numRows*numCols), nrow=numRows, ncol=numCols, dimnames=list(x, x))
row = 1
for (i in seq(minK, maxK, 2)) {
	col = 1
	for (j in seq(minK, maxK, 2)) {
		if(i != j) {
			difference = setdiff(assembly[[i]], assembly[[j]])
			comps[row,col] = length(difference)
		}
		col = col + 1
	}
	row = row + 1
}

write.table(comps, file="ko_comparisons.txt", sep="\t")
