# Supplementary material for: Optimization of de novo transcriptome assembly from high-throughput short read sequencing data improves functional annotation for non-model organisms
Source: BMC Bioinformatics. 2012 Jul 18;13:170. doi: 10.1186/1471-2105-13-170 (PMC3489510; doi:10.1186/1471-2105-13-170)
Supplement: Additional file 6 — This file contains in-house designed scripts used during the course of the study. [file 1471-2105-13-170-S6.zip › pathway_assignment/instructions.txt]

1) All input files (except "metabolism_pathways.txt") should be in CSV format.  This includes "pathways.csv," "pathway_KO_map.csv," and "query.ko."  If adding any additional lines to an input file, be sure to honor CSV format as in the original file.
2) When making file "pathway_KO_map.csv." Remove all lines that do not have a ko # such as those with "ds", "cpd", "gl", etc. instead.  Recommend sorting on second column and deleting all of the rows mentioned.
3) Be sure that "query.ko" file generated by KAAS is changed to CSV format seperating the transcript name from the K0#.
4) Removed KEGG GLYCAN, Composite structure map, Monosaccharide codes, Glycosyltransferases, Proteoglycans, LPS biosynthesis, Lipids, Lipid biosynthesis proteins, Type I polyketide structures, Nonribosomal peptide structures,  all 1.12 Overview, Enzymes, Compounds with biological roles, Phytochemical compounds, Reductive carboxylate cycle in photosynthetic bacteria,G protein-coupled receptors,
Enzyme-linked receptors, Cytokine receptors / Cytokines, Nuclear receptors, Ion channels, GTP-binding proteins, CAMs / CAM ligands, Cellular antigens, Glycan binding proteins, Transporters, Secretion system, Bacterial toxins, Transcription factors, Bacterial motility proteins, Cytoskeleton proteins, RNA transport, mRNA surveillance pathway, Translation factors, Chaperones and folding catalysts, SNAREs, Ubiquitin system, DNA replication proteins, Chromosome, DNA repair and recombination proteins from "pathway_categories.txt"
5) Removed "01052 Type I polyketide structures", "01054	Nonribosomal peptide structures" and all from "pathways.csv"
