# Supplementary material for: Optimization of de novo transcriptome assembly from high-throughput short read sequencing data improves functional annotation for non-model organisms
Source: BMC Bioinformatics. 2012 Jul 18;13:170. doi: 10.1186/1471-2105-13-170 (PMC3489510; doi:10.1186/1471-2105-13-170)
Supplement: Additional file 6 — This file contains in-house designed scripts used during the course of the study. [file 1471-2105-13-170-S6.zip › pathway_assignment/pathway_KO_map.csv]

path:ko00010	ko:K00001	ko:E1.1.1.1	ec:1.1.1.1
path:ko00071	ko:K00001	ko:E1.1.1.1	ec:1.1.1.1
path:ko00350	ko:K00001	ko:E1.1.1.1	ec:1.1.1.1
path:ko00624	ko:K00001	ko:E1.1.1.1	ec:1.1.1.1
path:ko00641	ko:K00001	ko:E1.1.1.1	ec:1.1.1.1
path:ko00830	ko:K00001	ko:E1.1.1.1	ec:1.1.1.1
path:ko00980	ko:K00001	ko:E1.1.1.1	ec:1.1.1.1
path:ko00982	ko:K00001	ko:E1.1.1.1	ec:1.1.1.1
path:ko01100	ko:K00001	ko:E1.1.1.1	ec:1.1.1.1
path:ko01110	ko:K00001	ko:E1.1.1.1	ec:1.1.1.1
path:ko00010	ko:K00002	ko:E1.1.1.2	ec:1.1.1.2
path:ko00561	ko:K00002	ko:E1.1.1.2	ec:1.1.1.2
path:ko00930	ko:K00002	ko:E1.1.1.2	ec:1.1.1.2
path:ko01100	ko:K00002	ko:E1.1.1.2	ec:1.1.1.2
path:ko01110	ko:K00002	ko:E1.1.1.2	ec:1.1.1.2
path:ko00260	ko:K00003	ko:E1.1.1.3	ec:1.1.1.3
path:ko00270	ko:K00003	ko:E1.1.1.3	ec:1.1.1.3
path:ko00300	ko:K00003	ko:E1.1.1.3	ec:1.1.1.3
path:ko01100	ko:K00003	ko:E1.1.1.3	ec:1.1.1.3
path:ko01110	ko:K00003	ko:E1.1.1.3	ec:1.1.1.3
path:ko00650	ko:K00004	ko:BDH	ec:1.1.1.303	ec:1.1.1.4
path:ko00561	ko:K00005	ko:E1.1.1.6	ec:1.1.1.6
path:ko01100	ko:K00005	ko:E1.1.1.6	ec:1.1.1.6
path:ko00564	ko:K00006	ko:E1.1.1.8	ec:1.1.1.8
path:ko00040	ko:K00007	ko:dalD	ec:1.1.1.11
path:ko00051	ko:K00007	ko:dalD	ec:1.1.1.11
path:ko00051	ko:K00008	ko:E1.1.1.14	ec:1.1.1.14
path:ko01100	ko:K00008	ko:E1.1.1.14	ec:1.1.1.14
path:ko00051	ko:K00009	ko:mtlD	ec:1.1.1.17
path:ko00521	ko:K00010	ko:E1.1.1.18	ec:1.1.1.18
path:ko00562	ko:K00010	ko:E1.1.1.18	ec:1.1.1.18
path:ko01100	ko:K00010	ko:E1.1.1.18	ec:1.1.1.18
path:ko01110	ko:K00010	ko:E1.1.1.18	ec:1.1.1.18
path:ko00040	ko:K00011	ko:E1.1.1.21	ec:1.1.1.21
path:ko00051	ko:K00011	ko:E1.1.1.21	ec:1.1.1.21
path:ko00052	ko:K00011	ko:E1.1.1.21	ec:1.1.1.21
path:ko00561	ko:K00011	ko:E1.1.1.21	ec:1.1.1.21
path:ko00620	ko:K00011	ko:E1.1.1.21	ec:1.1.1.21
path:ko01100	ko:K00011	ko:E1.1.1.21	ec:1.1.1.21
path:ko00040	ko:K00012	ko:UGDH	ec:1.1.1.22
path:ko00053	ko:K00012	ko:UGDH	ec:1.1.1.22
path:ko00500	ko:K00012	ko:UGDH	ec:1.1.1.22
path:ko00520	ko:K00012	ko:UGDH	ec:1.1.1.22
path:ko01100	ko:K00012	ko:UGDH	ec:1.1.1.22
path:ko01110	ko:K00012	ko:UGDH	ec:1.1.1.22
path:ko00340	ko:K00013	ko:hisD	ec:1.1.1.23
path:ko01100	ko:K00013	ko:hisD	ec:1.1.1.23
path:ko01110	ko:K00013	ko:hisD	ec:1.1.1.23
path:ko00400	ko:K00014	ko:aroE	ec:1.1.1.25
path:ko01100	ko:K00014	ko:aroE	ec:1.1.1.25
path:ko01110	ko:K00014	ko:aroE	ec:1.1.1.25
path:ko00630	ko:K00015	ko:E1.1.1.26	ec:1.1.1.26
path:ko01100	ko:K00015	ko:E1.1.1.26	ec:1.1.1.26
path:ko00010	ko:K00016	ko:LDH	ec:1.1.1.27
path:ko00270	ko:K00016	ko:LDH	ec:1.1.1.27
path:ko00620	ko:K00016	ko:LDH	ec:1.1.1.27
path:ko00640	ko:K00016	ko:LDH	ec:1.1.1.27
path:ko01100	ko:K00016	ko:LDH	ec:1.1.1.27
path:ko01110	ko:K00016	ko:LDH	ec:1.1.1.27
path:ko00260	ko:K00018	ko:hprA	ec:1.1.1.29
path:ko00630	ko:K00018	ko:hprA	ec:1.1.1.29
path:ko00680	ko:K00018	ko:hprA	ec:1.1.1.29
path:ko01100	ko:K00018	ko:hprA	ec:1.1.1.29
path:ko00072	ko:K00019	ko:E1.1.1.30	ec:1.1.1.30
path:ko00650	ko:K00019	ko:E1.1.1.30	ec:1.1.1.30
path:ko01100	ko:K00019	ko:E1.1.1.30	ec:1.1.1.30
path:ko00280	ko:K00020	ko:E1.1.1.31	ec:1.1.1.31
path:ko01100	ko:K00020	ko:E1.1.1.31	ec:1.1.1.31
path:ko00900	ko:K00021	ko:E1.1.1.34	ec:1.1.1.34
path:ko01100	ko:K00021	ko:E1.1.1.34	ec:1.1.1.34
path:ko01110	ko:K00021	ko:E1.1.1.34	ec:1.1.1.34
path:ko00062	ko:K00022	ko:HADH	ec:1.1.1.35
path:ko00071	ko:K00022	ko:HADH	ec:1.1.1.35
path:ko00280	ko:K00022	ko:HADH	ec:1.1.1.35
path:ko00281	ko:K00022	ko:HADH	ec:1.1.1.35
path:ko00310	ko:K00022	ko:HADH	ec:1.1.1.35
path:ko00380	ko:K00022	ko:HADH	ec:1.1.1.35
path:ko00650	ko:K00022	ko:HADH	ec:1.1.1.35
path:ko00930	ko:K00022	ko:HADH	ec:1.1.1.35
path:ko01100	ko:K00022	ko:HADH	ec:1.1.1.35
path:ko01110	ko:K00022	ko:HADH	ec:1.1.1.35
path:ko00650	ko:K00023	ko:E1.1.1.36	ec:1.1.1.36
path:ko00020	ko:K00024	ko:mdh	ec:1.1.1.37
path:ko00620	ko:K00024	ko:mdh	ec:1.1.1.37
path:ko00630	ko:K00024	ko:mdh	ec:1.1.1.37
path:ko00680	ko:K00024	ko:mdh	ec:1.1.1.37
path:ko00710	ko:K00024	ko:mdh	ec:1.1.1.37
path:ko00720	ko:K00024	ko:mdh	ec:1.1.1.37
path:ko01100	ko:K00024	ko:mdh	ec:1.1.1.37
path:ko01110	ko:K00024	ko:mdh	ec:1.1.1.37
path:ko00020	ko:K00025	ko:MDH1	ec:1.1.1.37
path:ko00620	ko:K00025	ko:MDH1	ec:1.1.1.37
path:ko00630	ko:K00025	ko:MDH1	ec:1.1.1.37
path:ko00710	ko:K00025	ko:MDH1	ec:1.1.1.37
path:ko01100	ko:K00025	ko:MDH1	ec:1.1.1.37
path:ko01110	ko:K00025	ko:MDH1	ec:1.1.1.37
path:ko04964	ko:K00025	ko:MDH1	ec:1.1.1.37
path:ko00020	ko:K00026	ko:MDH2	ec:1.1.1.37
path:ko00620	ko:K00026	ko:MDH2	ec:1.1.1.37
path:ko00630	ko:K00026	ko:MDH2	ec:1.1.1.37
path:ko00710	ko:K00026	ko:MDH2	ec:1.1.1.37
path:ko01100	ko:K00026	ko:MDH2	ec:1.1.1.37
path:ko01110	ko:K00026	ko:MDH2	ec:1.1.1.37
path:ko00620	ko:K00027	ko:E1.1.1.38	ec:1.1.1.38
path:ko02020	ko:K00027	ko:E1.1.1.38	ec:1.1.1.38
path:ko00620	ko:K00028	ko:E1.1.1.39	ec:1.1.1.39
path:ko00710	ko:K00028	ko:E1.1.1.39	ec:1.1.1.39
path:ko01100	ko:K00028	ko:E1.1.1.39	ec:1.1.1.39
path:ko00620	ko:K00029	ko:E1.1.1.40	ec:1.1.1.40
path:ko00710	ko:K00029	ko:E1.1.1.40	ec:1.1.1.40
path:ko01100	ko:K00029	ko:E1.1.1.40	ec:1.1.1.40
path:ko00020	ko:K00030	ko:IDH3	ec:1.1.1.41
path:ko01100	ko:K00030	ko:IDH3	ec:1.1.1.41
path:ko01110	ko:K00030	ko:IDH3	ec:1.1.1.41
path:ko00020	ko:K00031	ko:IDH1	ec:1.1.1.42
path:ko00480	ko:K00031	ko:IDH1	ec:1.1.1.42
path:ko00720	ko:K00031	ko:IDH1	ec:1.1.1.42
path:ko01100	ko:K00031	ko:IDH1	ec:1.1.1.42
path:ko01110	ko:K00031	ko:IDH1	ec:1.1.1.42
path:ko04146	ko:K00031	ko:IDH1	ec:1.1.1.42
path:ko00030	ko:K00032	ko:E1.1.1.43	ec:1.1.1.43
path:ko00480	ko:K00032	ko:E1.1.1.43	ec:1.1.1.43
path:ko01100	ko:K00032	ko:E1.1.1.43	ec:1.1.1.43
path:ko00030	ko:K00033	ko:E1.1.1.44	ec:1.1.1.44
path:ko00480	ko:K00033	ko:E1.1.1.44	ec:1.1.1.44
path:ko01100	ko:K00033	ko:E1.1.1.44	ec:1.1.1.44
path:ko01110	ko:K00033	ko:E1.1.1.44	ec:1.1.1.44
path:ko00030	ko:K00034	ko:gdh	ec:1.1.1.47
path:ko00052	ko:K00035	ko:E1.1.1.48	ec:1.1.1.48
path:ko00030	ko:K00036	ko:G6PD	ec:1.1.1.49
path:ko00480	ko:K00036	ko:G6PD	ec:1.1.1.49
path:ko01100	ko:K00036	ko:G6PD	ec:1.1.1.49
path:ko01110	ko:K00036	ko:G6PD	ec:1.1.1.49
path:ko00120	ko:K00037	ko:E1.1.1.50	ec:1.1.1.50
path:ko00140	ko:K00037	ko:E1.1.1.50	ec:1.1.1.50
path:ko01100	ko:K00037	ko:E1.1.1.50	ec:1.1.1.50
path:ko00140	ko:K00038	ko:E1.1.1.53	ec:1.1.1.53
path:ko01100	ko:K00038	ko:E1.1.1.53	ec:1.1.1.53
path:ko00040	ko:K00039	ko:E1.1.1.56	ec:1.1.1.56
path:ko01100	ko:K00039	ko:E1.1.1.56	ec:1.1.1.56
path:ko00040	ko:K00040	ko:uxuB	ec:1.1.1.57
path:ko01100	ko:K00040	ko:uxuB	ec:1.1.1.57
path:ko00040	ko:K00041	ko:uxaB	ec:1.1.1.58
path:ko01100	ko:K00041	ko:uxaB	ec:1.1.1.58
path:ko00630	ko:K00042	ko:E1.1.1.60	ec:1.1.1.60
path:ko01100	ko:K00042	ko:E1.1.1.60	ec:1.1.1.60
path:ko00650	ko:K00043	ko:E1.1.1.61	ec:1.1.1.61
path:ko00140	ko:K00044	ko:E1.1.1.62	ec:1.1.1.62
path:ko01100	ko:K00044	ko:E1.1.1.62	ec:1.1.1.62
path:ko00051	ko:K00045	ko:E1.1.1.67	ec:1.1.1.67
path:ko00620	ko:K00048	ko:fucO	ec:1.1.1.77
path:ko00630	ko:K00048	ko:fucO	ec:1.1.1.77
path:ko00620	ko:K00049	ko:E1.1.1.79	ec:1.1.1.79
path:ko00630	ko:K00049	ko:E1.1.1.79	ec:1.1.1.79
path:ko01100	ko:K00049	ko:E1.1.1.79	ec:1.1.1.79
path:ko00260	ko:K00050	ko:E1.1.1.81	ec:1.1.1.81
path:ko00630	ko:K00050	ko:E1.1.1.81	ec:1.1.1.81
path:ko01100	ko:K00050	ko:E1.1.1.81	ec:1.1.1.81
path:ko00620	ko:K00051	ko:E1.1.1.82	ec:1.1.1.82
path:ko00710	ko:K00051	ko:E1.1.1.82	ec:1.1.1.82
path:ko01100	ko:K00051	ko:E1.1.1.82	ec:1.1.1.82
path:ko00290	ko:K00052	ko:E1.1.1.85	ec:1.1.1.85
path:ko01100	ko:K00052	ko:E1.1.1.85	ec:1.1.1.85
path:ko01110	ko:K00052	ko:E1.1.1.85	ec:1.1.1.85
path:ko00290	ko:K00053	ko:E1.1.1.86	ec:1.1.1.86
path:ko00770	ko:K00053	ko:E1.1.1.86	ec:1.1.1.86
path:ko01100	ko:K00053	ko:E1.1.1.86	ec:1.1.1.86
path:ko01110	ko:K00053	ko:E1.1.1.86	ec:1.1.1.86
path:ko00900	ko:K00054	ko:E1.1.1.88	ec:1.1.1.88
path:ko01110	ko:K00054	ko:E1.1.1.88	ec:1.1.1.88
path:ko00350	ko:K00055	ko:E1.1.1.90	ec:1.1.1.90
path:ko00360	ko:K00055	ko:E1.1.1.90	ec:1.1.1.90
path:ko00622	ko:K00055	ko:E1.1.1.90	ec:1.1.1.90
path:ko00930	ko:K00055	ko:E1.1.1.90	ec:1.1.1.90
path:ko01100	ko:K00055	ko:E1.1.1.90	ec:1.1.1.90
path:ko00564	ko:K00057	ko:gpsA	ec:1.1.1.94
path:ko00260	ko:K00058	ko:serA	ec:1.1.1.95
path:ko00680	ko:K00058	ko:serA	ec:1.1.1.95
path:ko01100	ko:K00058	ko:serA	ec:1.1.1.95
path:ko00061	ko:K00059	ko:fabG	ec:1.1.1.100
path:ko01040	ko:K00059	ko:fabG	ec:1.1.1.100
path:ko01100	ko:K00059	ko:fabG	ec:1.1.1.100
path:ko00260	ko:K00060	ko:E1.1.1.103	ec:1.1.1.103
path:ko00830	ko:K00061	ko:RDH5	ec:1.1.1.-
path:ko00053	ko:K00064	ko:E1.1.1.122	ec:1.1.1.122
path:ko01100	ko:K00064	ko:E1.1.1.122	ec:1.1.1.122
path:ko01110	ko:K00064	ko:E1.1.1.122	ec:1.1.1.122
path:ko00040	ko:K00065	ko:E1.1.1.125	ec:1.1.1.125
path:ko00051	ko:K00066	ko:algD	ec:1.1.1.132
path:ko00520	ko:K00066	ko:algD	ec:1.1.1.132
path:ko02020	ko:K00066	ko:algD	ec:1.1.1.132
path:ko00521	ko:K00067	ko:rfbD	ec:1.1.1.133
path:ko00523	ko:K00067	ko:rfbD	ec:1.1.1.133
path:ko01100	ko:K00067	ko:rfbD	ec:1.1.1.133
path:ko01110	ko:K00067	ko:rfbD	ec:1.1.1.133
path:ko00051	ko:K00068	ko:E1.1.1.140	ec:1.1.1.140
path:ko00140	ko:K00070	ko:HSD3B	ec:5.3.3.1	ec:1.1.1.145
path:ko01100	ko:K00070	ko:HSD3B	ec:5.3.3.1	ec:1.1.1.145
path:ko00140	ko:K00071	ko:E1.1.1.146	ec:1.1.1.146
path:ko01100	ko:K00071	ko:E1.1.1.146	ec:1.1.1.146
path:ko04960	ko:K00071	ko:E1.1.1.146	ec:1.1.1.146
path:ko00790	ko:K00072	ko:SPR	ec:1.1.1.153
path:ko01100	ko:K00072	ko:SPR	ec:1.1.1.153
path:ko00230	ko:K00073	ko:allD	ec:1.1.1.154
path:ko00632	ko:K00074	ko:E1.1.1.157	ec:1.1.1.157
path:ko00650	ko:K00074	ko:E1.1.1.157	ec:1.1.1.157
path:ko00520	ko:K00075	ko:murB	ec:1.1.1.158
path:ko00550	ko:K00075	ko:murB	ec:1.1.1.158
path:ko01100	ko:K00075	ko:murB	ec:1.1.1.158
path:ko00770	ko:K00077	ko:E1.1.1.169	ec:1.1.1.169
path:ko01100	ko:K00077	ko:E1.1.1.169	ec:1.1.1.169
path:ko01110	ko:K00077	ko:E1.1.1.169	ec:1.1.1.169
path:ko00040	ko:K00078	ko:DHDH	ec:1.1.1.179	ec:1.3.1.20
path:ko00980	ko:K00078	ko:DHDH	ec:1.1.1.179	ec:1.3.1.20
path:ko00590	ko:K00079	ko:E1.1.1.184	ec:1.1.1.184
path:ko01100	ko:K00079	ko:E1.1.1.184	ec:1.1.1.184
path:ko00051	ko:K00080	ko:E1.1.1.187	ec:1.1.1.187
path:ko00520	ko:K00080	ko:E1.1.1.187	ec:1.1.1.187
path:ko00590	ko:K00081	ko:E1.1.1.189	ec:1.1.1.189
path:ko01100	ko:K00081	ko:E1.1.1.189	ec:1.1.1.189
path:ko00740	ko:K00082	ko:E1.1.1.193	ec:1.1.1.193
path:ko01100	ko:K00082	ko:E1.1.1.193	ec:1.1.1.193
path:ko00940	ko:K00083	ko:E1.1.1.195	ec:1.1.1.195
path:ko01100	ko:K00083	ko:E1.1.1.195	ec:1.1.1.195
path:ko01110	ko:K00083	ko:E1.1.1.195	ec:1.1.1.195
path:ko00561	ko:K00086	ko:dhaT	ec:1.1.1.202
path:ko00230	ko:K00087	ko:ygeS	ec:1.17.1.4
path:ko01100	ko:K00087	ko:ygeS	ec:1.17.1.4
path:ko00230	ko:K00088	ko:E1.1.1.205	ec:1.1.1.205
path:ko00983	ko:K00088	ko:E1.1.1.205	ec:1.1.1.205
path:ko01100	ko:K00088	ko:E1.1.1.205	ec:1.1.1.205
path:ko01110	ko:K00088	ko:E1.1.1.205	ec:1.1.1.205
path:ko00140	ko:K00089	ko:E1.1.1.213	ec:1.1.1.213
path:ko00030	ko:K00090	ko:E1.1.1.215	ec:1.1.1.215
path:ko01100	ko:K00090	ko:E1.1.1.215	ec:1.1.1.215
path:ko00941	ko:K00091	ko:E1.1.1.219	ec:1.1.1.219
path:ko01100	ko:K00091	ko:E1.1.1.219	ec:1.1.1.219
path:ko01110	ko:K00091	ko:E1.1.1.219	ec:1.1.1.219
path:ko00680	ko:K00093	ko:E1.1.1.244	ec:1.1.1.244
path:ko01100	ko:K00093	ko:E1.1.1.244	ec:1.1.1.244
path:ko00052	ko:K00094	ko:E1.1.1.251	ec:1.1.1.251
path:ko00750	ko:K00097	ko:pdxA	ec:1.1.1.262
path:ko01100	ko:K00097	ko:pdxA	ec:1.1.1.262
path:ko00900	ko:K00099	ko:dxr	ec:1.1.1.267
path:ko01100	ko:K00099	ko:dxr	ec:1.1.1.267
path:ko01110	ko:K00099	ko:dxr	ec:1.1.1.267
path:ko00051	ko:K00100	ko:E1.1.1.-	ec:1.1.1.-
path:ko00363	ko:K00100	ko:E1.1.1.-	ec:1.1.1.-
path:ko00591	ko:K00100	ko:E1.1.1.-	ec:1.1.1.-
path:ko00625	ko:K00100	ko:E1.1.1.-	ec:1.1.1.-
path:ko00650	ko:K00100	ko:E1.1.1.-	ec:1.1.1.-
path:ko01100	ko:K00100	ko:E1.1.1.-	ec:1.1.1.-
path:ko00620	ko:K00101	ko:E1.1.2.3	ec:1.1.2.3
path:ko01100	ko:K00101	ko:E1.1.2.3	ec:1.1.2.3
path:ko00620	ko:K00102	ko:E1.1.2.4	ec:1.1.2.4
path:ko00053	ko:K00103	ko:E1.1.3.8	ec:1.1.3.8
path:ko01100	ko:K00103	ko:E1.1.3.8	ec:1.1.3.8
path:ko00630	ko:K00104	ko:glcD	ec:1.1.3.15
path:ko01100	ko:K00104	ko:glcD	ec:1.1.3.15
path:ko00564	ko:K00105	ko:E1.1.3.21	ec:1.1.3.21
path:ko00230	ko:K00106	ko:XDH	ec:1.17.3.2	ec:1.17.1.4
path:ko00232	ko:K00106	ko:XDH	ec:1.17.3.2	ec:1.17.1.4
path:ko00983	ko:K00106	ko:XDH	ec:1.17.3.2	ec:1.17.1.4
path:ko01100	ko:K00106	ko:XDH	ec:1.17.3.2	ec:1.17.1.4
path:ko01110	ko:K00106	ko:XDH	ec:1.17.3.2	ec:1.17.1.4
path:ko04146	ko:K00106	ko:XDH	ec:1.17.3.2	ec:1.17.1.4
path:ko00260	ko:K00108	ko:E1.1.99.1	ec:1.1.99.1
path:ko00650	ko:K00109	ko:E1.1.99.2	ec:1.1.99.2
path:ko00564	ko:K00111	ko:glpA	ec:1.1.5.3
path:ko00564	ko:K00112	ko:glpB	ec:1.1.5.3
path:ko00564	ko:K00113	ko:glpC	ec:1.1.5.3
path:ko00010	ko:K00114	ko:E1.1.2.8	ec:1.1.2.8
path:ko00631	ko:K00114	ko:E1.1.2.8	ec:1.1.2.8
path:ko00640	ko:K00114	ko:E1.1.2.8	ec:1.1.2.8
path:ko01100	ko:K00114	ko:E1.1.2.8	ec:1.1.2.8
path:ko01110	ko:K00114	ko:E1.1.2.8	ec:1.1.2.8
path:ko00030	ko:K00115	ko:E1.1.99.10	ec:1.1.99.10
path:ko01100	ko:K00115	ko:E1.1.99.10	ec:1.1.99.10
path:ko01110	ko:K00115	ko:E1.1.99.10	ec:1.1.99.10
path:ko00620	ko:K00116	ko:mqo	ec:1.1.5.4
path:ko00030	ko:K00117	ko:gcd	ec:1.1.5.2
path:ko01100	ko:K00117	ko:gcd	ec:1.1.5.2
path:ko01110	ko:K00117	ko:gcd	ec:1.1.5.2
path:ko00362	ko:K00119	ko:E1.1.99.-	ec:1.1.99.-
path:ko00440	ko:K00119	ko:E1.1.99.-	ec:1.1.99.-
path:ko00903	ko:K00119	ko:E1.1.99.-	ec:1.1.99.-
path:ko01110	ko:K00119	ko:E1.1.99.-	ec:1.1.99.-
path:ko00361	ko:K00120	ko:E1.1.-.-	ec:1.1.-.-
path:ko00363	ko:K00120	ko:E1.1.-.-	ec:1.1.-.-
path:ko00624	ko:K00120	ko:E1.1.-.-	ec:1.1.-.-
path:ko00626	ko:K00120	ko:E1.1.-.-	ec:1.1.-.-
path:ko00632	ko:K00120	ko:E1.1.-.-	ec:1.1.-.-
path:ko00903	ko:K00120	ko:E1.1.-.-	ec:1.1.-.-
path:ko01100	ko:K00120	ko:E1.1.-.-	ec:1.1.-.-
path:ko01110	ko:K00120	ko:E1.1.-.-	ec:1.1.-.-
path:ko00010	ko:K00121	ko:frmA	ec:1.1.1.1	ec:1.1.1.284
path:ko00071	ko:K00121	ko:frmA	ec:1.1.1.1	ec:1.1.1.284
path:ko00350	ko:K00121	ko:frmA	ec:1.1.1.1	ec:1.1.1.284
path:ko00624	ko:K00121	ko:frmA	ec:1.1.1.1	ec:1.1.1.284
path:ko00641	ko:K00121	ko:frmA	ec:1.1.1.1	ec:1.1.1.284
path:ko00680	ko:K00121	ko:frmA	ec:1.1.1.1	ec:1.1.1.284
path:ko00830	ko:K00121	ko:frmA	ec:1.1.1.1	ec:1.1.1.284
path:ko00980	ko:K00121	ko:frmA	ec:1.1.1.1	ec:1.1.1.284
path:ko00982	ko:K00121	ko:frmA	ec:1.1.1.1	ec:1.1.1.284
path:ko01100	ko:K00121	ko:frmA	ec:1.1.1.1	ec:1.1.1.284
path:ko01110	ko:K00121	ko:frmA	ec:1.1.1.1	ec:1.1.1.284
path:ko00630	ko:K00122	ko:E1.2.1.2	ec:1.2.1.2
path:ko00680	ko:K00122	ko:E1.2.1.2	ec:1.2.1.2
path:ko01100	ko:K00122	ko:E1.2.1.2	ec:1.2.1.2
path:ko00630	ko:K00123	ko:E1.2.1.2A	ec:1.2.1.2
path:ko00680	ko:K00123	ko:E1.2.1.2A	ec:1.2.1.2
path:ko01100	ko:K00123	ko:E1.2.1.2A	ec:1.2.1.2
path:ko00630	ko:K00124	ko:E1.2.1.2B1	ec:1.2.1.2
path:ko00680	ko:K00124	ko:E1.2.1.2B1	ec:1.2.1.2
path:ko01100	ko:K00124	ko:E1.2.1.2B1	ec:1.2.1.2
path:ko00630	ko:K00125	ko:E1.2.1.2B2	ec:1.2.1.2
path:ko00680	ko:K00125	ko:E1.2.1.2B2	ec:1.2.1.2
path:ko01100	ko:K00125	ko:E1.2.1.2B2	ec:1.2.1.2
path:ko00630	ko:K00126	ko:E1.2.1.2D	ec:1.2.1.2
path:ko00680	ko:K00126	ko:E1.2.1.2D	ec:1.2.1.2
path:ko01100	ko:K00126	ko:E1.2.1.2D	ec:1.2.1.2
path:ko00630	ko:K00127	ko:E1.2.1.2G	ec:1.2.1.2
path:ko00680	ko:K00127	ko:E1.2.1.2G	ec:1.2.1.2
path:ko01100	ko:K00127	ko:E1.2.1.2G	ec:1.2.1.2
path:ko00010	ko:K00128	ko:E1.2.1.3	ec:1.2.1.3
path:ko00040	ko:K00128	ko:E1.2.1.3	ec:1.2.1.3
path:ko00053	ko:K00128	ko:E1.2.1.3	ec:1.2.1.3
path:ko00071	ko:K00128	ko:E1.2.1.3	ec:1.2.1.3
path:ko00280	ko:K00128	ko:E1.2.1.3	ec:1.2.1.3
path:ko00310	ko:K00128	ko:E1.2.1.3	ec:1.2.1.3
path:ko00330	ko:K00128	ko:E1.2.1.3	ec:1.2.1.3
path:ko00340	ko:K00128	ko:E1.2.1.3	ec:1.2.1.3
path:ko00380	ko:K00128	ko:E1.2.1.3	ec:1.2.1.3
path:ko00410	ko:K00128	ko:E1.2.1.3	ec:1.2.1.3
path:ko00561	ko:K00128	ko:E1.2.1.3	ec:1.2.1.3
path:ko00620	ko:K00128	ko:E1.2.1.3	ec:1.2.1.3
path:ko00631	ko:K00128	ko:E1.2.1.3	ec:1.2.1.3
path:ko00640	ko:K00128	ko:E1.2.1.3	ec:1.2.1.3
path:ko00641	ko:K00128	ko:E1.2.1.3	ec:1.2.1.3
path:ko00903	ko:K00128	ko:E1.2.1.3	ec:1.2.1.3
path:ko01100	ko:K00128	ko:E1.2.1.3	ec:1.2.1.3
path:ko01110	ko:K00128	ko:E1.2.1.3	ec:1.2.1.3
path:ko00010	ko:K00129	ko:E1.2.1.5	ec:1.2.1.5
path:ko00340	ko:K00129	ko:E1.2.1.5	ec:1.2.1.5
path:ko00350	ko:K00129	ko:E1.2.1.5	ec:1.2.1.5
path:ko00360	ko:K00129	ko:E1.2.1.5	ec:1.2.1.5
path:ko00980	ko:K00129	ko:E1.2.1.5	ec:1.2.1.5
path:ko00982	ko:K00129	ko:E1.2.1.5	ec:1.2.1.5
path:ko01100	ko:K00129	ko:E1.2.1.5	ec:1.2.1.5
path:ko00260	ko:K00130	ko:betB	ec:1.2.1.8
path:ko00010	ko:K00131	ko:E1.2.1.9	ec:1.2.1.9
path:ko01100	ko:K00131	ko:E1.2.1.9	ec:1.2.1.9
path:ko00620	ko:K00132	ko:E1.2.1.10	ec:1.2.1.10
path:ko00650	ko:K00132	ko:E1.2.1.10	ec:1.2.1.10
path:ko01100	ko:K00132	ko:E1.2.1.10	ec:1.2.1.10
path:ko00260	ko:K00133	ko:E1.2.1.11	ec:1.2.1.11
path:ko00270	ko:K00133	ko:E1.2.1.11	ec:1.2.1.11
path:ko00300	ko:K00133	ko:E1.2.1.11	ec:1.2.1.11
path:ko01100	ko:K00133	ko:E1.2.1.11	ec:1.2.1.11
path:ko01110	ko:K00133	ko:E1.2.1.11	ec:1.2.1.11
path:ko00010	ko:K00134	ko:GAPDH	ec:1.2.1.12
path:ko01100	ko:K00134	ko:GAPDH	ec:1.2.1.12
path:ko01110	ko:K00134	ko:GAPDH	ec:1.2.1.12
path:ko05010	ko:K00134	ko:GAPDH	ec:1.2.1.12
path:ko00250	ko:K00135	ko:E1.2.1.16	ec:1.2.1.16
path:ko00350	ko:K00135	ko:E1.2.1.16	ec:1.2.1.16
path:ko00650	ko:K00135	ko:E1.2.1.16	ec:1.2.1.16
path:ko01100	ko:K00135	ko:E1.2.1.16	ec:1.2.1.16
path:ko00410	ko:K00136	ko:E1.2.1.18	ec:1.2.1.18
path:ko00562	ko:K00136	ko:E1.2.1.18	ec:1.2.1.18
path:ko00640	ko:K00136	ko:E1.2.1.18	ec:1.2.1.18
path:ko01100	ko:K00136	ko:E1.2.1.18	ec:1.2.1.18
path:ko00330	ko:K00137	ko:E1.2.1.19	ec:1.2.1.19
path:ko00410	ko:K00137	ko:E1.2.1.19	ec:1.2.1.19
path:ko00250	ko:K00139	ko:E1.2.1.24	ec:1.2.1.24
path:ko00650	ko:K00139	ko:E1.2.1.24	ec:1.2.1.24
path:ko01100	ko:K00139	ko:E1.2.1.24	ec:1.2.1.24
path:ko00280	ko:K00140	ko:E1.2.1.27	ec:1.2.1.27
path:ko00562	ko:K00140	ko:E1.2.1.27	ec:1.2.1.27
path:ko00640	ko:K00140	ko:E1.2.1.27	ec:1.2.1.27
path:ko01100	ko:K00140	ko:E1.2.1.27	ec:1.2.1.27
path:ko00362	ko:K00141	ko:E1.2.1.28	ec:1.2.1.28
path:ko00622	ko:K00141	ko:E1.2.1.28	ec:1.2.1.28
path:ko01100	ko:K00141	ko:E1.2.1.28	ec:1.2.1.28
path:ko00300	ko:K00143	ko:LYS2	ec:1.2.1.31
path:ko00310	ko:K00143	ko:LYS2	ec:1.2.1.31
path:ko01100	ko:K00143	ko:LYS2	ec:1.2.1.31
path:ko01110	ko:K00143	ko:LYS2	ec:1.2.1.31
path:ko00300	ko:K00145	ko:argC	ec:1.2.1.-	ec:1.2.1.38
path:ko00330	ko:K00145	ko:argC	ec:1.2.1.-	ec:1.2.1.38
path:ko01100	ko:K00145	ko:argC	ec:1.2.1.-	ec:1.2.1.38
path:ko01110	ko:K00145	ko:argC	ec:1.2.1.-	ec:1.2.1.38
path:ko00360	ko:K00146	ko:feaB	ec:1.2.1.39
path:ko00643	ko:K00146	ko:feaB	ec:1.2.1.39
path:ko01100	ko:K00146	ko:feaB	ec:1.2.1.39
path:ko00330	ko:K00147	ko:proA	ec:1.2.1.41
path:ko01100	ko:K00147	ko:proA	ec:1.2.1.41
path:ko00680	ko:K00148	ko:fdhA	ec:1.2.1.46
path:ko01100	ko:K00148	ko:fdhA	ec:1.2.1.46
path:ko00010	ko:K00149	ko:ALDH9A1	ec:1.2.1.3	ec:1.2.1.47
path:ko00053	ko:K00149	ko:ALDH9A1	ec:1.2.1.3	ec:1.2.1.47
path:ko00071	ko:K00149	ko:ALDH9A1	ec:1.2.1.3	ec:1.2.1.47
path:ko00280	ko:K00149	ko:ALDH9A1	ec:1.2.1.3	ec:1.2.1.47
path:ko00310	ko:K00149	ko:ALDH9A1	ec:1.2.1.3	ec:1.2.1.47
path:ko00330	ko:K00149	ko:ALDH9A1	ec:1.2.1.3	ec:1.2.1.47
path:ko00340	ko:K00149	ko:ALDH9A1	ec:1.2.1.3	ec:1.2.1.47
path:ko00380	ko:K00149	ko:ALDH9A1	ec:1.2.1.3	ec:1.2.1.47
path:ko00410	ko:K00149	ko:ALDH9A1	ec:1.2.1.3	ec:1.2.1.47
path:ko00561	ko:K00149	ko:ALDH9A1	ec:1.2.1.3	ec:1.2.1.47
path:ko00620	ko:K00149	ko:ALDH9A1	ec:1.2.1.3	ec:1.2.1.47
path:ko00640	ko:K00149	ko:ALDH9A1	ec:1.2.1.3	ec:1.2.1.47
path:ko01100	ko:K00149	ko:ALDH9A1	ec:1.2.1.3	ec:1.2.1.47
path:ko01110	ko:K00149	ko:ALDH9A1	ec:1.2.1.3	ec:1.2.1.47
path:ko00010	ko:K00150	ko:gap2	ec:1.2.1.59
path:ko00710	ko:K00150	ko:gap2	ec:1.2.1.59
path:ko01100	ko:K00150	ko:gap2	ec:1.2.1.59
path:ko01110	ko:K00150	ko:gap2	ec:1.2.1.59
path:ko00350	ko:K00151	ko:E1.2.1.60	ec:1.2.1.60
path:ko00626	ko:K00152	ko:E1.2.1.65	ec:1.2.1.65
path:ko01100	ko:K00152	ko:E1.2.1.65	ec:1.2.1.65
path:ko00281	ko:K00155	ko:E1.2.1.-	ec:1.2.1.-
path:ko00624	ko:K00155	ko:E1.2.1.-	ec:1.2.1.-
path:ko00626	ko:K00155	ko:E1.2.1.-	ec:1.2.1.-
path:ko00903	ko:K00155	ko:E1.2.1.-	ec:1.2.1.-
path:ko01110	ko:K00155	ko:E1.2.1.-	ec:1.2.1.-
path:ko00620	ko:K00156	ko:E1.2.2.2	ec:1.2.2.2
path:ko00280	ko:K00157	ko:E1.2.3.1	ec:1.2.3.1
path:ko00350	ko:K00157	ko:E1.2.3.1	ec:1.2.3.1
path:ko00380	ko:K00157	ko:E1.2.3.1	ec:1.2.3.1
path:ko00750	ko:K00157	ko:E1.2.3.1	ec:1.2.3.1
path:ko00760	ko:K00157	ko:E1.2.3.1	ec:1.2.3.1
path:ko00982	ko:K00157	ko:E1.2.3.1	ec:1.2.3.1
path:ko01100	ko:K00157	ko:E1.2.3.1	ec:1.2.3.1
path:ko00620	ko:K00158	ko:E1.2.3.3	ec:1.2.3.3
path:ko01100	ko:K00158	ko:E1.2.3.3	ec:1.2.3.3
path:ko00750	ko:K00159	ko:E1.2.3.8	ec:1.2.3.8
path:ko01100	ko:K00159	ko:E1.2.3.8	ec:1.2.3.8
path:ko00010	ko:K00161	ko:PDHA	ec:1.2.4.1
path:ko00020	ko:K00161	ko:PDHA	ec:1.2.4.1
path:ko00290	ko:K00161	ko:PDHA	ec:1.2.4.1
path:ko00620	ko:K00161	ko:PDHA	ec:1.2.4.1
path:ko00650	ko:K00161	ko:PDHA	ec:1.2.4.1
path:ko01100	ko:K00161	ko:PDHA	ec:1.2.4.1
path:ko01110	ko:K00161	ko:PDHA	ec:1.2.4.1
path:ko00010	ko:K00162	ko:PDHB	ec:1.2.4.1
path:ko00020	ko:K00162	ko:PDHB	ec:1.2.4.1
path:ko00290	ko:K00162	ko:PDHB	ec:1.2.4.1
path:ko00620	ko:K00162	ko:PDHB	ec:1.2.4.1
path:ko00650	ko:K00162	ko:PDHB	ec:1.2.4.1
path:ko01100	ko:K00162	ko:PDHB	ec:1.2.4.1
path:ko01110	ko:K00162	ko:PDHB	ec:1.2.4.1
path:ko00010	ko:K00163	ko:aceE	ec:1.2.4.1
path:ko00020	ko:K00163	ko:aceE	ec:1.2.4.1
path:ko00290	ko:K00163	ko:aceE	ec:1.2.4.1
path:ko00620	ko:K00163	ko:aceE	ec:1.2.4.1
path:ko00650	ko:K00163	ko:aceE	ec:1.2.4.1
path:ko01100	ko:K00163	ko:aceE	ec:1.2.4.1
path:ko01110	ko:K00163	ko:aceE	ec:1.2.4.1
path:ko00020	ko:K00164	ko:OGDH	ec:1.2.4.2
path:ko00310	ko:K00164	ko:OGDH	ec:1.2.4.2
path:ko00380	ko:K00164	ko:OGDH	ec:1.2.4.2
path:ko01100	ko:K00164	ko:OGDH	ec:1.2.4.2
path:ko01110	ko:K00164	ko:OGDH	ec:1.2.4.2
path:ko00280	ko:K00166	ko:E1.2.4.4A	ec:1.2.4.4
path:ko01100	ko:K00166	ko:E1.2.4.4A	ec:1.2.4.4
path:ko01110	ko:K00166	ko:E1.2.4.4A	ec:1.2.4.4
path:ko00280	ko:K00167	ko:E1.2.4.4B	ec:1.2.4.4
path:ko01100	ko:K00167	ko:E1.2.4.4B	ec:1.2.4.4
path:ko01110	ko:K00167	ko:E1.2.4.4B	ec:1.2.4.4
path:ko00010	ko:K00169	ko:porA	ec:1.2.7.1
path:ko00020	ko:K00169	ko:porA	ec:1.2.7.1
path:ko00620	ko:K00169	ko:porA	ec:1.2.7.1
path:ko00633	ko:K00169	ko:porA	ec:1.2.7.1
path:ko00640	ko:K00169	ko:porA	ec:1.2.7.1
path:ko00650	ko:K00169	ko:porA	ec:1.2.7.1
path:ko00680	ko:K00169	ko:porA	ec:1.2.7.1
path:ko00720	ko:K00169	ko:porA	ec:1.2.7.1
path:ko01100	ko:K00169	ko:porA	ec:1.2.7.1
path:ko00010	ko:K00170	ko:porB	ec:1.2.7.1
path:ko00020	ko:K00170	ko:porB	ec:1.2.7.1
path:ko00620	ko:K00170	ko:porB	ec:1.2.7.1
path:ko00633	ko:K00170	ko:porB	ec:1.2.7.1
path:ko00640	ko:K00170	ko:porB	ec:1.2.7.1
path:ko00650	ko:K00170	ko:porB	ec:1.2.7.1
path:ko00680	ko:K00170	ko:porB	ec:1.2.7.1
path:ko00720	ko:K00170	ko:porB	ec:1.2.7.1
path:ko01100	ko:K00170	ko:porB	ec:1.2.7.1
path:ko00010	ko:K00171	ko:porD	ec:1.2.7.1
path:ko00020	ko:K00171	ko:porD	ec:1.2.7.1
path:ko00620	ko:K00171	ko:porD	ec:1.2.7.1
path:ko00633	ko:K00171	ko:porD	ec:1.2.7.1
path:ko00640	ko:K00171	ko:porD	ec:1.2.7.1
path:ko00650	ko:K00171	ko:porD	ec:1.2.7.1
path:ko00680	ko:K00171	ko:porD	ec:1.2.7.1
path:ko00720	ko:K00171	ko:porD	ec:1.2.7.1
path:ko01100	ko:K00171	ko:porD	ec:1.2.7.1
path:ko00010	ko:K00172	ko:porG	ec:1.2.7.1
path:ko00020	ko:K00172	ko:porG	ec:1.2.7.1
path:ko00620	ko:K00172	ko:porG	ec:1.2.7.1
path:ko00633	ko:K00172	ko:porG	ec:1.2.7.1
path:ko00640	ko:K00172	ko:porG	ec:1.2.7.1
path:ko00650	ko:K00172	ko:porG	ec:1.2.7.1
path:ko00680	ko:K00172	ko:porG	ec:1.2.7.1
path:ko00720	ko:K00172	ko:porG	ec:1.2.7.1
path:ko01100	ko:K00172	ko:porG	ec:1.2.7.1
path:ko00020	ko:K00174	ko:korA	ec:1.2.7.3
path:ko00720	ko:K00174	ko:korA	ec:1.2.7.3
path:ko01100	ko:K00174	ko:korA	ec:1.2.7.3
path:ko00020	ko:K00175	ko:korB	ec:1.2.7.3
path:ko00720	ko:K00175	ko:korB	ec:1.2.7.3
path:ko01100	ko:K00175	ko:korB	ec:1.2.7.3
path:ko00020	ko:K00176	ko:korD	ec:1.2.7.3
path:ko00720	ko:K00176	ko:korD	ec:1.2.7.3
path:ko01100	ko:K00176	ko:korD	ec:1.2.7.3
path:ko00020	ko:K00177	ko:korG	ec:1.2.7.3
path:ko00720	ko:K00177	ko:korG	ec:1.2.7.3
path:ko01100	ko:K00177	ko:korG	ec:1.2.7.3
path:ko04310	ko:K00181	ko:PPN
path:ko04310	ko:K00182	ko:WNT2
path:ko04340	ko:K00182	ko:WNT2
path:ko04916	ko:K00182	ko:WNT2
path:ko05200	ko:K00182	ko:WNT2
path:ko05217	ko:K00182	ko:WNT2
path:ko00280	ko:K00186	ko:vorA	ec:1.2.7.7
path:ko01100	ko:K00186	ko:vorA	ec:1.2.7.7
path:ko00280	ko:K00187	ko:vorB	ec:1.2.7.7
path:ko01100	ko:K00187	ko:vorB	ec:1.2.7.7
path:ko00280	ko:K00188	ko:vorD	ec:1.2.7.7
path:ko01100	ko:K00188	ko:vorD	ec:1.2.7.7
path:ko00280	ko:K00189	ko:vorG	ec:1.2.7.7
path:ko01100	ko:K00189	ko:vorG	ec:1.2.7.7
path:ko00680	ko:K00190	ko:CODH-ACSB	ec:1.2.99.2	ec:1.2.7.4
path:ko00680	ko:K00191	ko:E2.3.1.169	ec:2.3.1.169
path:ko00633	ko:K00192	ko:E1.2.99.2A	ec:1.2.99.2
path:ko00680	ko:K00192	ko:E1.2.99.2A	ec:1.2.99.2
path:ko00633	ko:K00193	ko:E1.2.99.2B	ec:1.2.99.2
path:ko00680	ko:K00193	ko:E1.2.99.2B	ec:1.2.99.2
path:ko00633	ko:K00194	ko:E1.2.99.2D	ec:1.2.99.2
path:ko00680	ko:K00194	ko:E1.2.99.2D	ec:1.2.99.2
path:ko00633	ko:K00195	ko:E1.2.99.2E	ec:1.2.99.2
path:ko00680	ko:K00195	ko:E1.2.99.2E	ec:1.2.99.2
path:ko00633	ko:K00196	ko:E1.2.99.2F
path:ko00680	ko:K00196	ko:E1.2.99.2F
path:ko00633	ko:K00197	ko:E1.2.99.2G	ec:1.2.99.2
path:ko00680	ko:K00197	ko:E1.2.99.2G	ec:1.2.99.2
path:ko00633	ko:K00198	ko:E1.2.99.2C	ec:1.2.99.2
path:ko00680	ko:K00198	ko:E1.2.99.2C	ec:1.2.99.2
path:ko00680	ko:K00200	ko:E1.2.99.5A	ec:1.2.99.5
path:ko01100	ko:K00200	ko:E1.2.99.5A	ec:1.2.99.5
path:ko00680	ko:K00201	ko:E1.2.99.5B	ec:1.2.99.5
path:ko01100	ko:K00201	ko:E1.2.99.5B	ec:1.2.99.5
path:ko00680	ko:K00202	ko:E1.2.99.5C	ec:1.2.99.5
path:ko01100	ko:K00202	ko:E1.2.99.5C	ec:1.2.99.5
path:ko00680	ko:K00203	ko:E1.2.99.5D	ec:1.2.99.5
path:ko01100	ko:K00203	ko:E1.2.99.5D	ec:1.2.99.5
path:ko00680	ko:K00204	ko:E1.2.99.5H	ec:1.2.99.5
path:ko01100	ko:K00204	ko:E1.2.99.5H	ec:1.2.99.5
path:ko00680	ko:K00205	ko:E1.2.99.5F	ec:1.2.99.5
path:ko01100	ko:K00205	ko:E1.2.99.5F	ec:1.2.99.5
path:ko00351	ko:K00206	ko:E1.2.-.-	ec:1.2.-.-
path:ko00903	ko:K00206	ko:E1.2.-.-	ec:1.2.-.-
path:ko01110	ko:K00206	ko:E1.2.-.-	ec:1.2.-.-
path:ko00240	ko:K00207	ko:E1.3.1.2	ec:1.3.1.2
path:ko00410	ko:K00207	ko:E1.3.1.2	ec:1.3.1.2
path:ko00770	ko:K00207	ko:E1.3.1.2	ec:1.3.1.2
path:ko00983	ko:K00207	ko:E1.3.1.2	ec:1.3.1.2
path:ko01100	ko:K00207	ko:E1.3.1.2	ec:1.3.1.2
path:ko00061	ko:K00208	ko:fabI	ec:1.3.1.9
path:ko01100	ko:K00208	ko:fabI	ec:1.3.1.9
path:ko00400	ko:K00210	ko:E1.3.1.12	ec:1.3.1.12
path:ko00401	ko:K00210	ko:E1.3.1.12	ec:1.3.1.12
path:ko01100	ko:K00210	ko:E1.3.1.12	ec:1.3.1.12
path:ko01110	ko:K00210	ko:E1.3.1.12	ec:1.3.1.12
path:ko00400	ko:K00211	ko:TYR1	ec:1.3.1.13
path:ko01100	ko:K00211	ko:TYR1	ec:1.3.1.13
path:ko00980	ko:K00212	ko:E1.3.1.20	ec:1.3.1.20
path:ko00100	ko:K00213	ko:DHCR7	ec:1.3.1.21
path:ko01100	ko:K00213	ko:DHCR7	ec:1.3.1.21
path:ko01110	ko:K00213	ko:DHCR7	ec:1.3.1.21
path:ko00860	ko:K00214	ko:BLVRA	ec:1.3.1.24
path:ko00300	ko:K00215	ko:dapB	ec:1.3.1.26
path:ko01100	ko:K00215	ko:dapB	ec:1.3.1.26
path:ko01110	ko:K00215	ko:dapB	ec:1.3.1.26
path:ko01053	ko:K00216	ko:entA	ec:1.3.1.28
path:ko01110	ko:K00216	ko:entA	ec:1.3.1.28
path:ko00361	ko:K00217	ko:E1.3.1.32	ec:1.3.1.32
path:ko00362	ko:K00217	ko:E1.3.1.32	ec:1.3.1.32
path:ko00627	ko:K00217	ko:E1.3.1.32	ec:1.3.1.32
path:ko01100	ko:K00217	ko:E1.3.1.32	ec:1.3.1.32
path:ko00860	ko:K00218	ko:E1.3.1.33	ec:1.3.1.33
path:ko01100	ko:K00218	ko:E1.3.1.33	ec:1.3.1.33
path:ko01110	ko:K00218	ko:E1.3.1.33	ec:1.3.1.33
path:ko00400	ko:K00220	ko:tyrC	ec:1.3.1.43
path:ko00401	ko:K00220	ko:tyrC	ec:1.3.1.43
path:ko01100	ko:K00220	ko:tyrC	ec:1.3.1.43
path:ko01110	ko:K00220	ko:tyrC	ec:1.3.1.43
path:ko00100	ko:K00222	ko:E1.3.1.70	ec:1.3.1.70
path:ko01100	ko:K00222	ko:E1.3.1.70	ec:1.3.1.70
path:ko01110	ko:K00222	ko:E1.3.1.70	ec:1.3.1.70
path:ko00100	ko:K00223	ko:ERG4	ec:1.3.1.71
path:ko01100	ko:K00223	ko:ERG4	ec:1.3.1.71
path:ko00351	ko:K00224	ko:E1.3.1.-	ec:1.3.1.-
path:ko00364	ko:K00224	ko:E1.3.1.-	ec:1.3.1.-
path:ko00628	ko:K00224	ko:E1.3.1.-	ec:1.3.1.-
path:ko00640	ko:K00224	ko:E1.3.1.-	ec:1.3.1.-
path:ko00053	ko:K00225	ko:E1.3.2.3	ec:1.3.2.3
path:ko01100	ko:K00225	ko:E1.3.2.3	ec:1.3.2.3
path:ko01110	ko:K00225	ko:E1.3.2.3	ec:1.3.2.3
path:ko00240	ko:K00226	ko:pyrD	ec:1.3.3.1
path:ko01100	ko:K00226	ko:pyrD	ec:1.3.3.1
path:ko00100	ko:K00227	ko:SC5DL	ec:1.14.21.6
path:ko01100	ko:K00227	ko:SC5DL	ec:1.14.21.6
path:ko01110	ko:K00227	ko:SC5DL	ec:1.14.21.6
path:ko00860	ko:K00228	ko:hemF	ec:1.3.3.3
path:ko01100	ko:K00228	ko:hemF	ec:1.3.3.3
path:ko00860	ko:K00230	ko:hemG	ec:1.3.3.4
path:ko01100	ko:K00230	ko:hemG	ec:1.3.3.4
path:ko01110	ko:K00230	ko:hemG	ec:1.3.3.4
path:ko00860	ko:K00231	ko:PPOX	ec:1.3.3.4
path:ko01100	ko:K00231	ko:PPOX	ec:1.3.3.4
path:ko01110	ko:K00231	ko:PPOX	ec:1.3.3.4
path:ko00071	ko:K00232	ko:E1.3.3.6	ec:1.3.3.6
path:ko00592	ko:K00232	ko:E1.3.3.6	ec:1.3.3.6
path:ko01040	ko:K00232	ko:E1.3.3.6	ec:1.3.3.6
path:ko01100	ko:K00232	ko:E1.3.3.6	ec:1.3.3.6
path:ko03320	ko:K00232	ko:E1.3.3.6	ec:1.3.3.6
path:ko04146	ko:K00232	ko:E1.3.3.6	ec:1.3.3.6
path:ko00020	ko:K00234	ko:SDHA	ec:1.3.5.1
path:ko00190	ko:K00234	ko:SDHA	ec:1.3.5.1
path:ko01100	ko:K00234	ko:SDHA	ec:1.3.5.1
path:ko01110	ko:K00234	ko:SDHA	ec:1.3.5.1
path:ko05010	ko:K00234	ko:SDHA	ec:1.3.5.1
path:ko05012	ko:K00234	ko:SDHA	ec:1.3.5.1
path:ko05016	ko:K00234	ko:SDHA	ec:1.3.5.1
path:ko00020	ko:K00235	ko:SDHB	ec:1.3.5.1
path:ko00190	ko:K00235	ko:SDHB	ec:1.3.5.1
path:ko01100	ko:K00235	ko:SDHB	ec:1.3.5.1
path:ko01110	ko:K00235	ko:SDHB	ec:1.3.5.1
path:ko05010	ko:K00235	ko:SDHB	ec:1.3.5.1
path:ko05012	ko:K00235	ko:SDHB	ec:1.3.5.1
path:ko05016	ko:K00235	ko:SDHB	ec:1.3.5.1
path:ko00020	ko:K00236	ko:SDHC	ec:1.3.5.1
path:ko00190	ko:K00236	ko:SDHC	ec:1.3.5.1
path:ko01100	ko:K00236	ko:SDHC	ec:1.3.5.1
path:ko01110	ko:K00236	ko:SDHC	ec:1.3.5.1
path:ko05010	ko:K00236	ko:SDHC	ec:1.3.5.1
path:ko05012	ko:K00236	ko:SDHC	ec:1.3.5.1
path:ko05016	ko:K00236	ko:SDHC	ec:1.3.5.1
path:ko00020	ko:K00237	ko:SDHD	ec:1.3.5.1
path:ko00190	ko:K00237	ko:SDHD	ec:1.3.5.1
path:ko01100	ko:K00237	ko:SDHD	ec:1.3.5.1
path:ko01110	ko:K00237	ko:SDHD	ec:1.3.5.1
path:ko05010	ko:K00237	ko:SDHD	ec:1.3.5.1
path:ko05012	ko:K00237	ko:SDHD	ec:1.3.5.1
path:ko05016	ko:K00237	ko:SDHD	ec:1.3.5.1
path:ko00020	ko:K00239	ko:sdhA	ec:1.3.99.1
path:ko00190	ko:K00239	ko:sdhA	ec:1.3.99.1
path:ko00632	ko:K00239	ko:sdhA	ec:1.3.99.1
path:ko00650	ko:K00239	ko:sdhA	ec:1.3.99.1
path:ko00720	ko:K00239	ko:sdhA	ec:1.3.99.1
path:ko01100	ko:K00239	ko:sdhA	ec:1.3.99.1
path:ko01110	ko:K00239	ko:sdhA	ec:1.3.99.1
path:ko00020	ko:K00240	ko:sdhB	ec:1.3.99.1
path:ko00190	ko:K00240	ko:sdhB	ec:1.3.99.1
path:ko00632	ko:K00240	ko:sdhB	ec:1.3.99.1
path:ko00650	ko:K00240	ko:sdhB	ec:1.3.99.1
path:ko00720	ko:K00240	ko:sdhB	ec:1.3.99.1
path:ko01100	ko:K00240	ko:sdhB	ec:1.3.99.1
path:ko01110	ko:K00240	ko:sdhB	ec:1.3.99.1
path:ko00020	ko:K00241	ko:sdhC	ec:1.3.99.1
path:ko00190	ko:K00241	ko:sdhC	ec:1.3.99.1
path:ko00632	ko:K00241	ko:sdhC	ec:1.3.99.1
path:ko00650	ko:K00241	ko:sdhC	ec:1.3.99.1
path:ko00720	ko:K00241	ko:sdhC	ec:1.3.99.1
path:ko01100	ko:K00241	ko:sdhC	ec:1.3.99.1
path:ko01110	ko:K00241	ko:sdhC	ec:1.3.99.1
path:ko00020	ko:K00242	ko:sdhD	ec:1.3.99.1
path:ko00190	ko:K00242	ko:sdhD	ec:1.3.99.1
path:ko00632	ko:K00242	ko:sdhD	ec:1.3.99.1
path:ko00650	ko:K00242	ko:sdhD	ec:1.3.99.1
path:ko00720	ko:K00242	ko:sdhD	ec:1.3.99.1
path:ko01100	ko:K00242	ko:sdhD	ec:1.3.99.1
path:ko01110	ko:K00242	ko:sdhD	ec:1.3.99.1
path:ko00020	ko:K00244	ko:frdA	ec:1.3.99.1
path:ko00190	ko:K00244	ko:frdA	ec:1.3.99.1
path:ko00632	ko:K00244	ko:frdA	ec:1.3.99.1
path:ko00650	ko:K00244	ko:frdA	ec:1.3.99.1
path:ko00720	ko:K00244	ko:frdA	ec:1.3.99.1
path:ko01100	ko:K00244	ko:frdA	ec:1.3.99.1
path:ko01110	ko:K00244	ko:frdA	ec:1.3.99.1
path:ko02020	ko:K00244	ko:frdA	ec:1.3.99.1
path:ko00020	ko:K00245	ko:frdB	ec:1.3.99.1
path:ko00190	ko:K00245	ko:frdB	ec:1.3.99.1
path:ko00632	ko:K00245	ko:frdB	ec:1.3.99.1
path:ko00650	ko:K00245	ko:frdB	ec:1.3.99.1
path:ko00720	ko:K00245	ko:frdB	ec:1.3.99.1
path:ko01100	ko:K00245	ko:frdB	ec:1.3.99.1
path:ko01110	ko:K00245	ko:frdB	ec:1.3.99.1
path:ko02020	ko:K00245	ko:frdB	ec:1.3.99.1
path:ko00020	ko:K00246	ko:frdC	ec:1.3.99.1
path:ko00190	ko:K00246	ko:frdC	ec:1.3.99.1
path:ko00632	ko:K00246	ko:frdC	ec:1.3.99.1
path:ko00650	ko:K00246	ko:frdC	ec:1.3.99.1
path:ko00720	ko:K00246	ko:frdC	ec:1.3.99.1
path:ko01100	ko:K00246	ko:frdC	ec:1.3.99.1
path:ko01110	ko:K00246	ko:frdC	ec:1.3.99.1
path:ko02020	ko:K00246	ko:frdC	ec:1.3.99.1
path:ko00020	ko:K00247	ko:frdD	ec:1.3.99.1
path:ko00190	ko:K00247	ko:frdD	ec:1.3.99.1
path:ko00632	ko:K00247	ko:frdD	ec:1.3.99.1
path:ko00650	ko:K00247	ko:frdD	ec:1.3.99.1
path:ko00720	ko:K00247	ko:frdD	ec:1.3.99.1
path:ko01100	ko:K00247	ko:frdD	ec:1.3.99.1
path:ko01110	ko:K00247	ko:frdD	ec:1.3.99.1
path:ko02020	ko:K00247	ko:frdD	ec:1.3.99.1
path:ko00071	ko:K00248	ko:E1.3.99.2	ec:1.3.99.2
path:ko00280	ko:K00248	ko:E1.3.99.2	ec:1.3.99.2
path:ko00650	ko:K00248	ko:E1.3.99.2	ec:1.3.99.2
path:ko01100	ko:K00248	ko:E1.3.99.2	ec:1.3.99.2
path:ko01110	ko:K00248	ko:E1.3.99.2	ec:1.3.99.2
path:ko00071	ko:K00249	ko:E1.3.99.3	ec:1.3.99.3
path:ko00280	ko:K00249	ko:E1.3.99.3	ec:1.3.99.3
path:ko00410	ko:K00249	ko:E1.3.99.3	ec:1.3.99.3
path:ko00640	ko:K00249	ko:E1.3.99.3	ec:1.3.99.3
path:ko01100	ko:K00249	ko:E1.3.99.3	ec:1.3.99.3
path:ko01110	ko:K00249	ko:E1.3.99.3	ec:1.3.99.3
path:ko03320	ko:K00249	ko:E1.3.99.3	ec:1.3.99.3
path:ko00120	ko:K00251	ko:AKR1D1	ec:1.3.1.3
path:ko00140	ko:K00251	ko:AKR1D1	ec:1.3.1.3
path:ko01100	ko:K00251	ko:AKR1D1	ec:1.3.1.3
path:ko00071	ko:K00252	ko:E1.3.99.7	ec:1.3.99.7
path:ko00310	ko:K00252	ko:E1.3.99.7	ec:1.3.99.7
path:ko00380	ko:K00252	ko:E1.3.99.7	ec:1.3.99.7
path:ko00632	ko:K00252	ko:E1.3.99.7	ec:1.3.99.7
path:ko01100	ko:K00252	ko:E1.3.99.7	ec:1.3.99.7
path:ko00280	ko:K00253	ko:E1.3.99.10	ec:1.3.99.10
path:ko01100	ko:K00253	ko:E1.3.99.10	ec:1.3.99.10
path:ko00240	ko:K00254	ko:DHODH	ec:1.3.5.2
path:ko01100	ko:K00254	ko:DHODH	ec:1.3.5.2
path:ko00071	ko:K00255	ko:E1.3.99.13	ec:1.3.99.13
path:ko01100	ko:K00255	ko:E1.3.99.13	ec:1.3.99.13
path:ko03320	ko:K00255	ko:E1.3.99.13	ec:1.3.99.13
path:ko00281	ko:K00257	ko:E1.3.99.-	ec:1.3.99.-
path:ko00624	ko:K00257	ko:E1.3.99.-	ec:1.3.99.-
path:ko01110	ko:K00257	ko:E1.3.99.-	ec:1.3.99.-
path:ko00351	ko:K00258	ko:E1.3.-.-	ec:1.3.-.-
path:ko00903	ko:K00258	ko:E1.3.-.-	ec:1.3.-.-
path:ko01100	ko:K00258	ko:E1.3.-.-	ec:1.3.-.-
path:ko00250	ko:K00259	ko:ald	ec:1.4.1.1
path:ko00430	ko:K00259	ko:ald	ec:1.4.1.1
path:ko00720	ko:K00259	ko:ald	ec:1.4.1.1
path:ko00250	ko:K00260	ko:E1.4.1.2	ec:1.4.1.2
path:ko00330	ko:K00260	ko:E1.4.1.2	ec:1.4.1.2
path:ko00910	ko:K00260	ko:E1.4.1.2	ec:1.4.1.2
path:ko01100	ko:K00260	ko:E1.4.1.2	ec:1.4.1.2
path:ko00250	ko:K00261	ko:E1.4.1.3	ec:1.4.1.3
path:ko00330	ko:K00261	ko:E1.4.1.3	ec:1.4.1.3
path:ko00471	ko:K00261	ko:E1.4.1.3	ec:1.4.1.3
path:ko00910	ko:K00261	ko:E1.4.1.3	ec:1.4.1.3
path:ko01100	ko:K00261	ko:E1.4.1.3	ec:1.4.1.3
path:ko04964	ko:K00261	ko:E1.4.1.3	ec:1.4.1.3
path:ko00250	ko:K00262	ko:E1.4.1.4	ec:1.4.1.4
path:ko00330	ko:K00262	ko:E1.4.1.4	ec:1.4.1.4
path:ko00910	ko:K00262	ko:E1.4.1.4	ec:1.4.1.4
path:ko01100	ko:K00262	ko:E1.4.1.4	ec:1.4.1.4
path:ko00280	ko:K00263	ko:E1.4.1.9	ec:1.4.1.9
path:ko00290	ko:K00263	ko:E1.4.1.9	ec:1.4.1.9
path:ko01100	ko:K00263	ko:E1.4.1.9	ec:1.4.1.9
path:ko01110	ko:K00263	ko:E1.4.1.9	ec:1.4.1.9
path:ko00250	ko:K00264	ko:GLT1	ec:1.4.1.14	ec:1.4.1.13
path:ko00910	ko:K00264	ko:GLT1	ec:1.4.1.14	ec:1.4.1.13
path:ko01100	ko:K00264	ko:GLT1	ec:1.4.1.14	ec:1.4.1.13
path:ko01110	ko:K00264	ko:GLT1	ec:1.4.1.14	ec:1.4.1.13
path:ko00250	ko:K00265	ko:gltB	ec:1.4.1.14	ec:1.4.1.13
path:ko00910	ko:K00265	ko:gltB	ec:1.4.1.14	ec:1.4.1.13
path:ko01100	ko:K00265	ko:gltB	ec:1.4.1.14	ec:1.4.1.13
path:ko01110	ko:K00265	ko:gltB	ec:1.4.1.14	ec:1.4.1.13
path:ko00250	ko:K00266	ko:gltD	ec:1.4.1.14	ec:1.4.1.13
path:ko00910	ko:K00266	ko:gltD	ec:1.4.1.14	ec:1.4.1.13
path:ko01100	ko:K00266	ko:gltD	ec:1.4.1.14	ec:1.4.1.13
path:ko01110	ko:K00266	ko:gltD	ec:1.4.1.14	ec:1.4.1.13
path:ko00360	ko:K00270	ko:pdh	ec:1.4.1.20
path:ko00400	ko:K00270	ko:pdh	ec:1.4.1.20
path:ko01100	ko:K00270	ko:pdh	ec:1.4.1.20
path:ko01110	ko:K00270	ko:pdh	ec:1.4.1.20
path:ko00250	ko:K00272	ko:DDO	ec:1.4.3.1
path:ko04146	ko:K00272	ko:DDO	ec:1.4.3.1
path:ko00260	ko:K00273	ko:E1.4.3.3	ec:1.4.3.3
path:ko00311	ko:K00273	ko:E1.4.3.3	ec:1.4.3.3
path:ko00330	ko:K00273	ko:E1.4.3.3	ec:1.4.3.3
path:ko00472	ko:K00273	ko:E1.4.3.3	ec:1.4.3.3
path:ko01100	ko:K00273	ko:E1.4.3.3	ec:1.4.3.3
path:ko04146	ko:K00273	ko:E1.4.3.3	ec:1.4.3.3
path:ko00260	ko:K00274	ko:E1.4.3.4	ec:1.4.3.4
path:ko00330	ko:K00274	ko:E1.4.3.4	ec:1.4.3.4
path:ko00340	ko:K00274	ko:E1.4.3.4	ec:1.4.3.4
path:ko00350	ko:K00274	ko:E1.4.3.4	ec:1.4.3.4
path:ko00360	ko:K00274	ko:E1.4.3.4	ec:1.4.3.4
path:ko00380	ko:K00274	ko:E1.4.3.4	ec:1.4.3.4
path:ko00950	ko:K00274	ko:E1.4.3.4	ec:1.4.3.4
path:ko00982	ko:K00274	ko:E1.4.3.4	ec:1.4.3.4
path:ko01100	ko:K00274	ko:E1.4.3.4	ec:1.4.3.4
path:ko00750	ko:K00275	ko:pdxH	ec:1.4.3.5
path:ko01100	ko:K00275	ko:pdxH	ec:1.4.3.5
path:ko00260	ko:K00276	ko:E1.4.3.21	ec:1.4.3.21
path:ko00350	ko:K00276	ko:E1.4.3.21	ec:1.4.3.21
path:ko00360	ko:K00276	ko:E1.4.3.21	ec:1.4.3.21
path:ko00410	ko:K00276	ko:E1.4.3.21	ec:1.4.3.21
path:ko00950	ko:K00276	ko:E1.4.3.21	ec:1.4.3.21
path:ko00960	ko:K00276	ko:E1.4.3.21	ec:1.4.3.21
path:ko01100	ko:K00276	ko:E1.4.3.21	ec:1.4.3.21
path:ko01110	ko:K00276	ko:E1.4.3.21	ec:1.4.3.21
path:ko00250	ko:K00278	ko:nadB	ec:1.4.3.16
path:ko00760	ko:K00278	ko:nadB	ec:1.4.3.16
path:ko01100	ko:K00278	ko:nadB	ec:1.4.3.16
path:ko00908	ko:K00279	ko:E1.5.99.12	ec:1.5.99.12
path:ko00260	ko:K00281	ko:GLDC	ec:1.4.4.2
path:ko01100	ko:K00281	ko:GLDC	ec:1.4.4.2
path:ko00260	ko:K00282	ko:gcvPA	ec:1.4.4.2
path:ko01100	ko:K00282	ko:gcvPA	ec:1.4.4.2
path:ko00260	ko:K00283	ko:gcvPB	ec:1.4.4.2
path:ko01100	ko:K00283	ko:gcvPB	ec:1.4.4.2
path:ko00910	ko:K00284	ko:gltS	ec:1.4.7.1
path:ko00360	ko:K00285	ko:dadA	ec:1.4.99.1
path:ko00910	ko:K00285	ko:dadA	ec:1.4.99.1
path:ko00330	ko:K00286	ko:E1.5.1.2	ec:1.5.1.2
path:ko01100	ko:K00286	ko:E1.5.1.2	ec:1.5.1.2
path:ko01110	ko:K00286	ko:E1.5.1.2	ec:1.5.1.2
path:ko00670	ko:K00287	ko:folA	ec:1.5.1.3
path:ko00790	ko:K00287	ko:folA	ec:1.5.1.3
path:ko01100	ko:K00287	ko:folA	ec:1.5.1.3
path:ko00630	ko:K00288	ko:MTHFD	ec:6.3.4.3	ec:3.5.4.9
path:ko00670	ko:K00288	ko:MTHFD	ec:6.3.4.3	ec:3.5.4.9
path:ko01100	ko:K00288	ko:MTHFD	ec:6.3.4.3	ec:3.5.4.9
path:ko01110	ko:K00288	ko:MTHFD	ec:6.3.4.3	ec:3.5.4.9
path:ko00670	ko:K00289	ko:E1.5.1.6	ec:1.5.1.6
path:ko00300	ko:K00290	ko:LYS1	ec:1.5.1.7
path:ko00310	ko:K00290	ko:LYS1	ec:1.5.1.7
path:ko01100	ko:K00290	ko:LYS1	ec:1.5.1.7
path:ko01110	ko:K00290	ko:LYS1	ec:1.5.1.7
path:ko00300	ko:K00291	ko:E1.5.1.8	ec:1.5.1.8
path:ko00310	ko:K00291	ko:E1.5.1.8	ec:1.5.1.8
path:ko01100	ko:K00291	ko:E1.5.1.8	ec:1.5.1.8
path:ko01110	ko:K00291	ko:E1.5.1.8	ec:1.5.1.8
path:ko00310	ko:K00292	ko:E1.5.1.9	ec:1.5.1.9
path:ko01100	ko:K00292	ko:E1.5.1.9	ec:1.5.1.9
path:ko01110	ko:K00292	ko:E1.5.1.9	ec:1.5.1.9
path:ko00300	ko:K00293	ko:E1.5.1.10	ec:1.5.1.10
path:ko00310	ko:K00293	ko:E1.5.1.10	ec:1.5.1.10
path:ko01100	ko:K00293	ko:E1.5.1.10	ec:1.5.1.10
path:ko01110	ko:K00293	ko:E1.5.1.10	ec:1.5.1.10
path:ko00250	ko:K00294	ko:E1.5.1.12	ec:1.5.1.12
path:ko00330	ko:K00294	ko:E1.5.1.12	ec:1.5.1.12
path:ko01100	ko:K00294	ko:E1.5.1.12	ec:1.5.1.12
path:ko00670	ko:K00295	ko:MTD1	ec:1.5.1.15
path:ko01100	ko:K00295	ko:MTD1	ec:1.5.1.15
path:ko00330	ko:K00296	ko:E1.5.1.19	ec:1.5.1.19
path:ko00670	ko:K00297	ko:E1.5.1.20	ec:1.5.1.20
path:ko00680	ko:K00297	ko:E1.5.1.20	ec:1.5.1.20
path:ko01100	ko:K00297	ko:E1.5.1.20	ec:1.5.1.20
path:ko00860	ko:K00299	ko:ssuE	ec:1.5.1.29
path:ko00260	ko:K00301	ko:E1.5.3.1	ec:1.5.3.1
path:ko01100	ko:K00301	ko:E1.5.3.1	ec:1.5.3.1
path:ko00260	ko:K00302	ko:soxA	ec:1.5.3.1
path:ko01100	ko:K00302	ko:soxA	ec:1.5.3.1
path:ko00260	ko:K00303	ko:soxB	ec:1.5.3.1
path:ko01100	ko:K00303	ko:soxB	ec:1.5.3.1
path:ko00260	ko:K00304	ko:soxD	ec:1.5.3.1
path:ko01100	ko:K00304	ko:soxD	ec:1.5.3.1
path:ko00260	ko:K00305	ko:soxG	ec:1.5.3.1
path:ko01100	ko:K00305	ko:soxG	ec:1.5.3.1
path:ko00260	ko:K00306	ko:PIPOX	ec:1.5.3.7	ec:1.5.3.1
path:ko00310	ko:K00306	ko:PIPOX	ec:1.5.3.7	ec:1.5.3.1
path:ko01100	ko:K00306	ko:PIPOX	ec:1.5.3.7	ec:1.5.3.1
path:ko04146	ko:K00306	ko:PIPOX	ec:1.5.3.7	ec:1.5.3.1
path:ko00950	ko:K00307	ko:E1.21.3.3	ec:1.21.3.3
path:ko01100	ko:K00307	ko:E1.21.3.3	ec:1.21.3.3
path:ko01110	ko:K00307	ko:E1.21.3.3	ec:1.21.3.3
path:ko04146	ko:K00308	ko:PAOX	ec:1.5.3.13
path:ko00480	ko:K00310	ko:E1.5.4.1	ec:1.5.4.1
path:ko04310	ko:K00312	ko:WNT3
path:ko04340	ko:K00312	ko:WNT3
path:ko04916	ko:K00312	ko:WNT3
path:ko05200	ko:K00312	ko:WNT3
path:ko05217	ko:K00312	ko:WNT3
path:ko00260	ko:K00314	ko:E1.5.99.1	ec:1.5.99.1
path:ko01100	ko:K00314	ko:E1.5.99.1	ec:1.5.99.1
path:ko00260	ko:K00315	ko:E1.5.99.2	ec:1.5.99.2
path:ko01100	ko:K00315	ko:E1.5.99.2	ec:1.5.99.2
path:ko00330	ko:K00316	ko:E1.5.99.6	ec:1.5.99.6
path:ko00410	ko:K00316	ko:E1.5.99.6	ec:1.5.99.6
path:ko00680	ko:K00317	ko:E1.5.8.2	ec:1.5.8.2
path:ko00330	ko:K00318	ko:E1.5.99.8	ec:1.5.99.8
path:ko01100	ko:K00318	ko:E1.5.99.8	ec:1.5.99.8
path:ko01110	ko:K00318	ko:E1.5.99.8	ec:1.5.99.8
path:ko00680	ko:K00319	ko:mtd	ec:1.5.99.9
path:ko01100	ko:K00319	ko:mtd	ec:1.5.99.9
path:ko00680	ko:K00320	ko:mer	ec:1.5.99.11
path:ko01100	ko:K00320	ko:mer	ec:1.5.99.11
path:ko00760	ko:K00322	ko:E1.6.1.1	ec:1.6.1.1
path:ko01100	ko:K00322	ko:E1.6.1.1	ec:1.6.1.1
path:ko00760	ko:K00323	ko:NNT	ec:1.6.1.2
path:ko01100	ko:K00323	ko:NNT	ec:1.6.1.2		ec:1.1.1.35
path:ko00760	ko:K00324	ko:pntA	ec:1.6.1.2		ec:4.2.1.17	ec:1.1.1.35
path:ko01100	ko:K00324	ko:pntA	ec:1.6.1.2
path:ko00760	ko:K00325	ko:pntB	ec:1.6.1.2
path:ko01100	ko:K00325	ko:pntB	ec:1.6.1.2
path:ko00520	ko:K00326	ko:E1.6.2.2	ec:1.6.2.2
path:ko00562	ko:K00328	ko:E2.7.1.151	ec:2.7.1.151
path:ko00190	ko:K00329	ko:E1.6.5.3	ec:1.6.5.3
path:ko00190	ko:K00330	ko:nuoA	ec:1.6.5.3
path:ko01100	ko:K00330	ko:nuoA	ec:1.6.5.3
path:ko00190	ko:K00331	ko:nuoB	ec:1.6.5.3
path:ko01100	ko:K00331	ko:nuoB	ec:1.6.5.3
path:ko00190	ko:K00332	ko:nuoC	ec:1.6.5.3
path:ko01100	ko:K00332	ko:nuoC	ec:1.6.5.3
path:ko00190	ko:K00333	ko:nuoD	ec:1.6.5.3
path:ko01100	ko:K00333	ko:nuoD	ec:1.6.5.3
path:ko00190	ko:K00334	ko:nuoE	ec:1.6.5.3
path:ko01100	ko:K00334	ko:nuoE	ec:1.6.5.3
path:ko00190	ko:K00335	ko:nuoF	ec:1.6.5.3
path:ko01100	ko:K00335	ko:nuoF	ec:1.6.5.3
path:ko00190	ko:K00336	ko:nuoG	ec:1.6.5.3
path:ko01100	ko:K00336	ko:nuoG	ec:1.6.5.3
path:ko00190	ko:K00337	ko:nuoH	ec:1.6.5.3
path:ko01100	ko:K00337	ko:nuoH	ec:1.6.5.3
path:ko00190	ko:K00338	ko:nuoI	ec:1.6.5.3
path:ko01100	ko:K00338	ko:nuoI	ec:1.6.5.3
path:ko00190	ko:K00339	ko:nuoJ	ec:1.6.5.3
path:ko01100	ko:K00339	ko:nuoJ	ec:1.6.5.3
path:ko00190	ko:K00340	ko:nuoK	ec:1.6.5.3
path:ko01100	ko:K00340	ko:nuoK	ec:1.6.5.3
path:ko00190	ko:K00341	ko:nuoL	ec:1.6.5.3
path:ko01100	ko:K00341	ko:nuoL	ec:1.6.5.3
path:ko00190	ko:K00342	ko:nuoM	ec:1.6.5.3
path:ko01100	ko:K00342	ko:nuoM	ec:1.6.5.3
path:ko00190	ko:K00343	ko:nuoN	ec:1.6.5.3
path:ko01100	ko:K00343	ko:nuoN	ec:1.6.5.3
path:ko00190	ko:K00356	ko:E1.6.99.3	ec:1.6.99.3
path:ko00790	ko:K00357	ko:QDPR	ec:1.5.1.34
path:ko01100	ko:K00357	ko:QDPR	ec:1.5.1.34
path:ko00910	ko:K00360	ko:E1.7.1.1	ec:1.7.1.1
path:ko00910	ko:K00362	ko:E1.7.1.4L	ec:1.7.1.4
path:ko00910	ko:K00363	ko:E1.7.1.4S	ec:1.7.1.4
path:ko00230	ko:K00364	ko:E1.7.1.7	ec:1.7.1.7
path:ko00230	ko:K00365	ko:E1.7.3.3	ec:1.7.3.3
path:ko00232	ko:K00365	ko:E1.7.3.3	ec:1.7.3.3
path:ko01100	ko:K00365	ko:E1.7.3.3	ec:1.7.3.3
path:ko00910	ko:K00366	ko:E1.7.7.1	ec:1.7.7.1
path:ko00910	ko:K00367	ko:E1.7.7.2	ec:1.7.7.2
path:ko00910	ko:K00368	ko:E1.7.2.1	ec:1.7.2.1
path:ko00910	ko:K00369	ko:E1.7.99.4	ec:1.7.99.4
path:ko00910	ko:K00370	ko:narG	ec:1.7.99.4
path:ko02020	ko:K00370	ko:narG	ec:1.7.99.4
path:ko00910	ko:K00371	ko:narH	ec:1.7.99.4
path:ko02020	ko:K00371	ko:narH	ec:1.7.99.4
path:ko00910	ko:K00372	ko:E1.7.99.4C	ec:1.7.99.4
path:ko00910	ko:K00373	ko:narJ	ec:1.7.99.4
path:ko02020	ko:K00373	ko:narJ	ec:1.7.99.4
path:ko00910	ko:K00374	ko:narI	ec:1.7.99.4
path:ko02020	ko:K00374	ko:narI	ec:1.7.99.4
path:ko00910	ko:K00376	ko:nosZ	ec:1.7.99.6
path:ko00920	ko:K00380	ko:E1.8.1.2A	ec:1.8.1.2
path:ko01100	ko:K00380	ko:E1.8.1.2A	ec:1.8.1.2
path:ko00920	ko:K00381	ko:E1.8.1.2B	ec:1.8.1.2
path:ko01100	ko:K00381	ko:E1.8.1.2B	ec:1.8.1.2
path:ko00010	ko:K00382	ko:DLD	ec:1.8.1.4
path:ko00020	ko:K00382	ko:DLD	ec:1.8.1.4
path:ko00260	ko:K00382	ko:DLD	ec:1.8.1.4
path:ko00280	ko:K00382	ko:DLD	ec:1.8.1.4
path:ko00620	ko:K00382	ko:DLD	ec:1.8.1.4
path:ko01100	ko:K00382	ko:DLD	ec:1.8.1.4
path:ko01110	ko:K00382	ko:DLD	ec:1.8.1.4
path:ko00480	ko:K00383	ko:E1.8.1.7	ec:1.8.1.7
path:ko00240	ko:K00384	ko:E1.8.1.9	ec:1.8.1.9
path:ko00920	ko:K00387	ko:E1.8.3.1	ec:1.8.3.1
path:ko00270	ko:K00388	ko:E1.8.4.13	ec:1.8.4.13
path:ko00920	ko:K00390	ko:cysH	ec:1.8.4.8
path:ko01100	ko:K00390	ko:cysH	ec:1.8.4.8
path:ko00450	ko:K00392	ko:E1.8.7.1	ec:1.8.7.1
path:ko00920	ko:K00392	ko:E1.8.7.1	ec:1.8.7.1
path:ko01100	ko:K00392	ko:E1.8.7.1	ec:1.8.7.1
path:ko00450	ko:K00394	ko:aprA	ec:1.8.99.2
path:ko00920	ko:K00394	ko:aprA	ec:1.8.99.2
path:ko01100	ko:K00394	ko:aprA	ec:1.8.99.2
path:ko00450	ko:K00395	ko:aprB	ec:1.8.99.2
path:ko00920	ko:K00395	ko:aprB	ec:1.8.99.2
path:ko01100	ko:K00395	ko:aprB	ec:1.8.99.2
path:ko00680	ko:K00399	ko:mcrA	ec:2.8.4.1
path:ko01100	ko:K00399	ko:mcrA	ec:2.8.4.1
path:ko00680	ko:K00400	ko:K00400
path:ko01100	ko:K00400	ko:K00400
path:ko00680	ko:K00401	ko:mcrB	ec:2.8.4.1
path:ko01100	ko:K00401	ko:mcrB	ec:2.8.4.1
path:ko00680	ko:K00402	ko:mcrG	ec:2.8.4.1
path:ko01100	ko:K00402	ko:mcrG	ec:2.8.4.1
path:ko00190	ko:K00404	ko:ccoN	ec:1.9.3.1
path:ko01100	ko:K00404	ko:ccoN	ec:1.9.3.1
path:ko00190	ko:K00405	ko:ccoO	ec:1.9.3.1
path:ko01100	ko:K00405	ko:ccoO	ec:1.9.3.1
path:ko00190	ko:K00406	ko:ccoP	ec:1.9.3.1
path:ko01100	ko:K00406	ko:ccoP	ec:1.9.3.1
path:ko00190	ko:K00407	ko:ccoQ	ec:1.9.3.1
path:ko01100	ko:K00407	ko:ccoQ	ec:1.9.3.1
path:ko04310	ko:K00408	ko:WNT4
path:ko04340	ko:K00408	ko:WNT4
path:ko04916	ko:K00408	ko:WNT4
path:ko05200	ko:K00408	ko:WNT4
path:ko05217	ko:K00408	ko:WNT4
path:ko00190	ko:K00411	ko:RIP1	ec:1.10.2.2
path:ko01100	ko:K00411	ko:RIP1	ec:1.10.2.2
path:ko04260	ko:K00411	ko:RIP1	ec:1.10.2.2
path:ko05010	ko:K00411	ko:RIP1	ec:1.10.2.2
path:ko05012	ko:K00411	ko:RIP1	ec:1.10.2.2
path:ko05016	ko:K00411	ko:RIP1	ec:1.10.2.2
path:ko00190	ko:K00412	ko:CYTB	ec:1.10.2.2
path:ko01100	ko:K00412	ko:CYTB	ec:1.10.2.2
path:ko04260	ko:K00412	ko:CYTB	ec:1.10.2.2
path:ko05010	ko:K00412	ko:CYTB	ec:1.10.2.2
path:ko05012	ko:K00412	ko:CYTB	ec:1.10.2.2
path:ko05016	ko:K00412	ko:CYTB	ec:1.10.2.2
path:ko00190	ko:K00413	ko:CYT1	ec:1.10.2.2
path:ko01100	ko:K00413	ko:CYT1	ec:1.10.2.2
path:ko04260	ko:K00413	ko:CYT1	ec:1.10.2.2
path:ko05010	ko:K00413	ko:CYT1	ec:1.10.2.2
path:ko05012	ko:K00413	ko:CYT1	ec:1.10.2.2
path:ko05016	ko:K00413	ko:CYT1	ec:1.10.2.2
path:ko00190	ko:K00414	ko:QCR1	ec:1.10.2.2
path:ko01100	ko:K00414	ko:QCR1	ec:1.10.2.2
path:ko04260	ko:K00414	ko:QCR1	ec:1.10.2.2
path:ko05010	ko:K00414	ko:QCR1	ec:1.10.2.2
path:ko05012	ko:K00414	ko:QCR1	ec:1.10.2.2
path:ko05016	ko:K00414	ko:QCR1	ec:1.10.2.2
path:ko00190	ko:K00415	ko:QCR2	ec:1.10.2.2
path:ko01100	ko:K00415	ko:QCR2	ec:1.10.2.2
path:ko04260	ko:K00415	ko:QCR2	ec:1.10.2.2
path:ko05010	ko:K00415	ko:QCR2	ec:1.10.2.2
path:ko05012	ko:K00415	ko:QCR2	ec:1.10.2.2
path:ko05016	ko:K00415	ko:QCR2	ec:1.10.2.2
path:ko00190	ko:K00416	ko:QCR6	ec:1.10.2.2
path:ko01100	ko:K00416	ko:QCR6	ec:1.10.2.2
path:ko04260	ko:K00416	ko:QCR6	ec:1.10.2.2
path:ko05010	ko:K00416	ko:QCR6	ec:1.10.2.2
path:ko05012	ko:K00416	ko:QCR6	ec:1.10.2.2
path:ko05016	ko:K00416	ko:QCR6	ec:1.10.2.2
path:ko00190	ko:K00417	ko:QCR7	ec:1.10.2.2
path:ko01100	ko:K00417	ko:QCR7	ec:1.10.2.2
path:ko04260	ko:K00417	ko:QCR7	ec:1.10.2.2
path:ko05010	ko:K00417	ko:QCR7	ec:1.10.2.2
path:ko05012	ko:K00417	ko:QCR7	ec:1.10.2.2
path:ko05016	ko:K00417	ko:QCR7	ec:1.10.2.2
path:ko00190	ko:K00418	ko:QCR8	ec:1.10.2.2
path:ko01100	ko:K00418	ko:QCR8	ec:1.10.2.2
path:ko04260	ko:K00418	ko:QCR8	ec:1.10.2.2
path:ko05010	ko:K00418	ko:QCR8	ec:1.10.2.2
path:ko05012	ko:K00418	ko:QCR8	ec:1.10.2.2
path:ko05016	ko:K00418	ko:QCR8	ec:1.10.2.2
path:ko00190	ko:K00419	ko:QCR9	ec:1.10.2.2
path:ko01100	ko:K00419	ko:QCR9	ec:1.10.2.2
path:ko04260	ko:K00419	ko:QCR9	ec:1.10.2.2
path:ko05010	ko:K00419	ko:QCR9	ec:1.10.2.2
path:ko05012	ko:K00419	ko:QCR9	ec:1.10.2.2
path:ko05016	ko:K00419	ko:QCR9	ec:1.10.2.2
path:ko00190	ko:K00420	ko:QCR10	ec:1.10.2.2
path:ko01100	ko:K00420	ko:QCR10	ec:1.10.2.2
path:ko04260	ko:K00420	ko:QCR10	ec:1.10.2.2
path:ko05010	ko:K00420	ko:QCR10	ec:1.10.2.2
path:ko05012	ko:K00420	ko:QCR10	ec:1.10.2.2
path:ko05016	ko:K00420	ko:QCR10	ec:1.10.2.2
path:ko00350	ko:K00422	ko:E1.10.3.1	ec:1.10.3.1
path:ko00950	ko:K00422	ko:E1.10.3.1	ec:1.10.3.1
path:ko01100	ko:K00422	ko:E1.10.3.1	ec:1.10.3.1
path:ko01110	ko:K00422	ko:E1.10.3.1	ec:1.10.3.1
path:ko00053	ko:K00423	ko:E1.10.3.3	ec:1.10.3.3
path:ko01100	ko:K00423	ko:E1.10.3.3	ec:1.10.3.3
path:ko00190	ko:K00425	ko:cydA	ec:1.10.3.-
path:ko01100	ko:K00425	ko:cydA	ec:1.10.3.-
path:ko00190	ko:K00426	ko:cydB	ec:1.10.3.-
path:ko01100	ko:K00426	ko:cydB	ec:1.10.3.-
path:ko00380	ko:K00429	ko:E1.11.1.6	ec:1.11.1.6
path:ko00680	ko:K00429	ko:E1.11.1.6	ec:1.11.1.6
path:ko01100	ko:K00429	ko:E1.11.1.6	ec:1.11.1.6
path:ko00360	ko:K00430	ko:E1.11.1.7	ec:1.11.1.7
path:ko00680	ko:K00430	ko:E1.11.1.7	ec:1.11.1.7
path:ko00940	ko:K00430	ko:E1.11.1.7	ec:1.11.1.7
path:ko01100	ko:K00430	ko:E1.11.1.7	ec:1.11.1.7
path:ko01110	ko:K00430	ko:E1.11.1.7	ec:1.11.1.7
path:ko00350	ko:K00431	ko:TPO	ec:1.11.1.8
path:ko01100	ko:K00431	ko:TPO	ec:1.11.1.8
path:ko04060	ko:K00431	ko:TPO	ec:1.11.1.8
path:ko04630	ko:K00431	ko:TPO	ec:1.11.1.8
path:ko04640	ko:K00431	ko:TPO	ec:1.11.1.8
path:ko05320	ko:K00431	ko:TPO	ec:1.11.1.8
path:ko00480	ko:K00432	ko:E1.11.1.9	ec:1.11.1.9
path:ko00590	ko:K00432	ko:E1.11.1.9	ec:1.11.1.9
path:ko00053	ko:K00434	ko:E1.11.1.11	ec:1.11.1.11
path:ko00480	ko:K00434	ko:E1.11.1.11	ec:1.11.1.11
path:ko00630	ko:K00436	ko:E1.12.1.2	ec:1.12.1.2
path:ko00680	ko:K00436	ko:E1.12.1.2	ec:1.12.1.2
path:ko00680	ko:K00440	ko:frhA	ec:1.12.98.1
path:ko01100	ko:K00440	ko:frhA	ec:1.12.98.1
path:ko00680	ko:K00441	ko:frhB	ec:1.12.98.1
path:ko01100	ko:K00441	ko:frhB	ec:1.12.98.1
path:ko00680	ko:K00442	ko:frhD
path:ko01100	ko:K00442	ko:frhD
path:ko00680	ko:K00443	ko:frhG	ec:1.12.98.1
path:ko01100	ko:K00443	ko:frhG	ec:1.12.98.1
path:ko04310	ko:K00444	ko:WNT5
path:ko04340	ko:K00444	ko:WNT5
path:ko04916	ko:K00444	ko:WNT5
path:ko05200	ko:K00444	ko:WNT5
path:ko05217	ko:K00444	ko:WNT5
path:ko04310	ko:K00445	ko:WNT6
path:ko04340	ko:K00445	ko:WNT6
path:ko04916	ko:K00445	ko:WNT6
path:ko05200	ko:K00445	ko:WNT6
path:ko05217	ko:K00445	ko:WNT6
path:ko00362	ko:K00446	ko:E1.13.11.2	ec:1.13.11.2
path:ko00622	ko:K00446	ko:E1.13.11.2	ec:1.13.11.2
path:ko00627	ko:K00446	ko:E1.13.11.2	ec:1.13.11.2
path:ko00629	ko:K00446	ko:E1.13.11.2	ec:1.13.11.2
path:ko00643	ko:K00446	ko:E1.13.11.2	ec:1.13.11.2
path:ko01100	ko:K00446	ko:E1.13.11.2	ec:1.13.11.2
path:ko00362	ko:K00448	ko:E1.13.11.3A	ec:1.13.11.3
path:ko00623	ko:K00448	ko:E1.13.11.3A	ec:1.13.11.3
path:ko01100	ko:K00448	ko:E1.13.11.3A	ec:1.13.11.3
path:ko00362	ko:K00449	ko:E1.13.11.3B	ec:1.13.11.3
path:ko00623	ko:K00449	ko:E1.13.11.3B	ec:1.13.11.3
path:ko01100	ko:K00449	ko:E1.13.11.3B	ec:1.13.11.3
path:ko00350	ko:K00450	ko:E1.13.11.4	ec:1.13.11.4
path:ko01100	ko:K00450	ko:E1.13.11.4	ec:1.13.11.4
path:ko00350	ko:K00451	ko:E1.13.11.5	ec:1.13.11.5
path:ko00643	ko:K00451	ko:E1.13.11.5	ec:1.13.11.5
path:ko01100	ko:K00451	ko:E1.13.11.5	ec:1.13.11.5
path:ko00380	ko:K00452	ko:E1.13.11.6	ec:1.13.11.6
path:ko01100	ko:K00452	ko:E1.13.11.6	ec:1.13.11.6
path:ko00380	ko:K00453	ko:E1.13.11.11	ec:1.13.11.11
path:ko01100	ko:K00453	ko:E1.13.11.11	ec:1.13.11.11
path:ko00591	ko:K00454	ko:E1.13.11.12	ec:1.13.11.12
path:ko00592	ko:K00454	ko:E1.13.11.12	ec:1.13.11.12
path:ko01100	ko:K00454	ko:E1.13.11.12	ec:1.13.11.12
path:ko00350	ko:K00455	ko:E1.13.11.15	ec:1.13.11.15
path:ko00270	ko:K00456	ko:E1.13.11.20	ec:1.13.11.20
path:ko00430	ko:K00456	ko:E1.13.11.20	ec:1.13.11.20
path:ko01100	ko:K00456	ko:E1.13.11.20	ec:1.13.11.20
path:ko00130	ko:K00457	ko:HPD	ec:1.13.11.27
path:ko00350	ko:K00457	ko:HPD	ec:1.13.11.27
path:ko00360	ko:K00457	ko:HPD	ec:1.13.11.27
path:ko01100	ko:K00457	ko:HPD	ec:1.13.11.27
path:ko00590	ko:K00458	ko:E1.13.11.31	ec:1.13.11.31
path:ko01100	ko:K00458	ko:E1.13.11.31	ec:1.13.11.31
path:ko00910	ko:K00459	ko:E1.13.12.16	ec:1.13.12.16
path:ko00590	ko:K00460	ko:E1.13.11.33	ec:1.13.11.33
path:ko00591	ko:K00460	ko:E1.13.11.33	ec:1.13.11.33
path:ko01100	ko:K00460	ko:E1.13.11.33	ec:1.13.11.33
path:ko00590	ko:K00461	ko:ALOX5	ec:1.13.11.34
path:ko01100	ko:K00461	ko:ALOX5	ec:1.13.11.34
path:ko05145	ko:K00461	ko:ALOX5	ec:1.13.11.34
path:ko00361	ko:K00462	ko:bphC	ec:1.13.11.39
path:ko00621	ko:K00462	ko:bphC	ec:1.13.11.39
path:ko01100	ko:K00462	ko:bphC	ec:1.13.11.39
path:ko00380	ko:K00463	ko:INDO	ec:1.13.11.52
path:ko01100	ko:K00463	ko:INDO	ec:1.13.11.52
path:ko00351	ko:K00465	ko:E1.13.11.-	ec:1.13.11.-
path:ko00362	ko:K00465	ko:E1.13.11.-	ec:1.13.11.-
path:ko00623	ko:K00465	ko:E1.13.11.-	ec:1.13.11.-
path:ko00626	ko:K00465	ko:E1.13.11.-	ec:1.13.11.-
path:ko00628	ko:K00465	ko:E1.13.11.-	ec:1.13.11.-
path:ko01100	ko:K00465	ko:E1.13.11.-	ec:1.13.11.-
path:ko00380	ko:K00466	ko:E1.13.12.3	ec:1.13.12.3
path:ko00620	ko:K00467	ko:E1.13.12.4	ec:1.13.12.4
path:ko00350	ko:K00468	ko:E1.13.12.-	ec:1.13.12.-
path:ko01100	ko:K00468	ko:E1.13.12.-	ec:1.13.12.-
path:ko00053	ko:K00469	ko:MIOX	ec:1.13.99.1
path:ko00562	ko:K00469	ko:MIOX	ec:1.13.99.1
path:ko00310	ko:K00471	ko:E1.14.11.1	ec:1.14.11.1
path:ko00330	ko:K00472	ko:E1.14.11.2	ec:1.14.11.2
path:ko01100	ko:K00472	ko:E1.14.11.2	ec:1.14.11.2
path:ko00310	ko:K00473	ko:PLOD1	ec:1.14.11.4
path:ko00310	ko:K00474	ko:E1.14.11.8	ec:1.14.11.8
path:ko00941	ko:K00475	ko:E1.14.11.9	ec:1.14.11.9
path:ko01100	ko:K00475	ko:E1.14.11.9	ec:1.14.11.9
path:ko01110	ko:K00475	ko:E1.14.11.9	ec:1.14.11.9
path:ko04146	ko:K00477	ko:E1.14.11.18	ec:1.14.11.18
path:ko00624	ko:K00480	ko:E1.14.13.1	ec:1.14.13.1
path:ko00626	ko:K00480	ko:E1.14.13.1	ec:1.14.13.1
path:ko00628	ko:K00480	ko:E1.14.13.1	ec:1.14.13.1
path:ko01100	ko:K00480	ko:E1.14.13.1	ec:1.14.13.1
path:ko00362	ko:K00481	ko:E1.14.13.2	ec:1.14.13.2
path:ko00623	ko:K00481	ko:E1.14.13.2	ec:1.14.13.2
path:ko01100	ko:K00481	ko:E1.14.13.2	ec:1.14.13.2
path:ko00350	ko:K00483	ko:E1.14.13.3L	ec:1.14.13.3
path:ko00350	ko:K00484	ko:E1.14.13.3S	ec:1.14.13.3
path:ko00680	ko:K00485	ko:E1.14.13.8	ec:1.14.13.8
path:ko00982	ko:K00485	ko:E1.14.13.8	ec:1.14.13.8
path:ko00380	ko:K00486	ko:E1.14.13.9	ec:1.14.13.9
path:ko01100	ko:K00486	ko:E1.14.13.9	ec:1.14.13.9
path:ko00360	ko:K00487	ko:CYP73A	ec:1.14.13.11
path:ko00940	ko:K00487	ko:CYP73A	ec:1.14.13.11
path:ko00941	ko:K00487	ko:CYP73A	ec:1.14.13.11
path:ko00945	ko:K00487	ko:CYP73A	ec:1.14.13.11
path:ko01100	ko:K00487	ko:CYP73A	ec:1.14.13.11
path:ko01110	ko:K00487	ko:CYP73A	ec:1.14.13.11
path:ko00120	ko:K00488	ko:CYP27A	ec:1.14.13.15
path:ko01100	ko:K00488	ko:CYP27A	ec:1.14.13.15
path:ko03320	ko:K00488	ko:CYP27A	ec:1.14.13.15
path:ko00120	ko:K00489	ko:CYP7A1	ec:1.14.13.17
path:ko00140	ko:K00489	ko:CYP7A1	ec:1.14.13.17
path:ko01100	ko:K00489	ko:CYP7A1	ec:1.14.13.17
path:ko03320	ko:K00489	ko:CYP7A1	ec:1.14.13.17
path:ko00590	ko:K00490	ko:CYP4F	ec:1.14.13.30
path:ko01100	ko:K00490	ko:CYP4F	ec:1.14.13.30
path:ko00330	ko:K00491	ko:nos	ec:1.14.13.39
path:ko01100	ko:K00491	ko:nos	ec:1.14.13.39
path:ko01110	ko:K00491	ko:nos	ec:1.14.13.39
path:ko00340	ko:K00492	ko:E1.14.13.-	ec:1.14.13.-
path:ko00361	ko:K00492	ko:E1.14.13.-	ec:1.14.13.-
path:ko00363	ko:K00492	ko:E1.14.13.-	ec:1.14.13.-
path:ko00622	ko:K00492	ko:E1.14.13.-	ec:1.14.13.-
path:ko00624	ko:K00492	ko:E1.14.13.-	ec:1.14.13.-
path:ko00626	ko:K00492	ko:E1.14.13.-	ec:1.14.13.-
path:ko00627	ko:K00492	ko:E1.14.13.-	ec:1.14.13.-
path:ko00903	ko:K00492	ko:E1.14.13.-	ec:1.14.13.-
path:ko01100	ko:K00492	ko:E1.14.13.-	ec:1.14.13.-
path:ko01110	ko:K00492	ko:E1.14.13.-	ec:1.14.13.-
path:ko00071	ko:K00493	ko:E1.14.14.1	ec:1.14.14.1
path:ko00361	ko:K00493	ko:E1.14.14.1	ec:1.14.14.1
path:ko00380	ko:K00493	ko:E1.14.14.1	ec:1.14.14.1
path:ko00071	ko:K00496	ko:E1.14.15.3	ec:1.14.15.3
path:ko00140	ko:K00497	ko:CYP11B1	ec:1.14.15.4
path:ko01100	ko:K00497	ko:CYP11B1	ec:1.14.15.4
path:ko00140	ko:K00498	ko:CYP11A	ec:1.14.15.6
path:ko01100	ko:K00498	ko:CYP11A	ec:1.14.15.6
path:ko00260	ko:K00499	ko:E1.14.15.7	ec:1.14.15.7
path:ko00360	ko:K00500	ko:phhA	ec:1.14.16.1
path:ko00400	ko:K00500	ko:phhA	ec:1.14.16.1
path:ko01100	ko:K00500	ko:phhA	ec:1.14.16.1
path:ko00350	ko:K00501	ko:TH	ec:1.14.16.2
path:ko00950	ko:K00501	ko:TH	ec:1.14.16.2
path:ko01100	ko:K00501	ko:TH	ec:1.14.16.2
path:ko05012	ko:K00501	ko:TH	ec:1.14.16.2
path:ko00380	ko:K00502	ko:E1.14.16.4	ec:1.14.16.4
path:ko01100	ko:K00502	ko:E1.14.16.4	ec:1.14.16.4
path:ko00350	ko:K00503	ko:DBH	ec:1.14.17.1
path:ko01100	ko:K00503	ko:DBH	ec:1.14.17.1
path:ko00350	ko:K00505	ko:E1.14.18.1	ec:1.14.18.1
path:ko00740	ko:K00505	ko:E1.14.18.1	ec:1.14.18.1
path:ko00950	ko:K00505	ko:E1.14.18.1	ec:1.14.18.1
path:ko00965	ko:K00505	ko:E1.14.18.1	ec:1.14.18.1
path:ko01100	ko:K00505	ko:E1.14.18.1	ec:1.14.18.1
path:ko01110	ko:K00505	ko:E1.14.18.1	ec:1.14.18.1
path:ko04916	ko:K00505	ko:E1.14.18.1	ec:1.14.18.1
path:ko00350	ko:K00506	ko:TYRP1	ec:1.14.18.-
path:ko01100	ko:K00506	ko:TYRP1	ec:1.14.18.-
path:ko04916	ko:K00506	ko:TYRP1	ec:1.14.18.-
path:ko01040	ko:K00507	ko:SCD	ec:1.14.19.1
path:ko03320	ko:K00507	ko:SCD	ec:1.14.19.1
path:ko00591	ko:K00508	ko:E1.14.19.3	ec:1.14.19.3
path:ko01100	ko:K00508	ko:E1.14.19.3	ec:1.14.19.3
path:ko00590	ko:K00509	ko:PTGS1	ec:1.14.99.1
path:ko01100	ko:K00509	ko:PTGS1	ec:1.14.99.1
path:ko00860	ko:K00510	ko:E1.14.99.3	ec:1.14.99.3
path:ko00100	ko:K00511	ko:E1.14.99.7	ec:1.14.99.7
path:ko01100	ko:K00511	ko:E1.14.99.7	ec:1.14.99.7
path:ko01110	ko:K00511	ko:E1.14.99.7	ec:1.14.99.7
path:ko00140	ko:K00512	ko:CYP17	ec:1.14.99.9
path:ko01100	ko:K00512	ko:CYP17	ec:1.14.99.9
path:ko00140	ko:K00513	ko:CYP21	ec:1.14.99.10
path:ko01100	ko:K00513	ko:CYP21	ec:1.14.99.10
path:ko00906	ko:K00514	ko:E1.14.99.30	ec:1.14.99.30
path:ko01100	ko:K00514	ko:E1.14.99.30	ec:1.14.99.30
path:ko01110	ko:K00514	ko:E1.14.99.30	ec:1.14.99.30
path:ko00830	ko:K00515	ko:BCMO1	ec:1.14.99.36
path:ko01100	ko:K00515	ko:BCMO1	ec:1.14.99.36
path:ko00351	ko:K00516	ko:E1.14.99.-	ec:1.14.99.-
path:ko00362	ko:K00516	ko:E1.14.99.-	ec:1.14.99.-
path:ko00626	ko:K00516	ko:E1.14.99.-	ec:1.14.99.-
path:ko00361	ko:K00517	ko:E1.14.-.-	ec:1.14.-.-
path:ko00626	ko:K00517	ko:E1.14.-.-	ec:1.14.-.-
path:ko00903	ko:K00517	ko:E1.14.-.-	ec:1.14.-.-
path:ko00945	ko:K00517	ko:E1.14.-.-	ec:1.14.-.-
path:ko01110	ko:K00517	ko:E1.14.-.-	ec:1.14.-.-
path:ko00860	ko:K00522	ko:FTH1	ec:1.16.3.1
path:ko00520	ko:K00523	ko:ascD	ec:1.17.1.1
path:ko00230	ko:K00524	ko:E1.17.4.1	ec:1.17.4.1
path:ko00240	ko:K00524	ko:E1.17.4.1	ec:1.17.4.1
path:ko01100	ko:K00524	ko:E1.17.4.1	ec:1.17.4.1
path:ko00230	ko:K00525	ko:E1.17.4.1A	ec:1.17.4.1
path:ko00240	ko:K00525	ko:E1.17.4.1A	ec:1.17.4.1
path:ko01100	ko:K00525	ko:E1.17.4.1A	ec:1.17.4.1
path:ko00230	ko:K00526	ko:E1.17.4.1B	ec:1.17.4.1
path:ko00240	ko:K00526	ko:E1.17.4.1B	ec:1.17.4.1
path:ko01100	ko:K00526	ko:E1.17.4.1B	ec:1.17.4.1
path:ko00230	ko:K00527	ko:nrdD	ec:1.17.4.2
path:ko00240	ko:K00527	ko:nrdD	ec:1.17.4.2
path:ko01100	ko:K00527	ko:nrdD	ec:1.17.4.2
path:ko00071	ko:K00529	ko:hcaD	ec:1.18.1.3
path:ko00360	ko:K00529	ko:hcaD	ec:1.18.1.3
path:ko00625	ko:K00531	ko:E1.18.6.1	ec:1.18.6.1
path:ko00910	ko:K00531	ko:E1.18.6.1	ec:1.18.6.1
path:ko00630	ko:K00532	ko:E1.12.7.2	ec:1.12.7.2
path:ko00680	ko:K00532	ko:E1.12.7.2	ec:1.12.7.2
path:ko00630	ko:K00533	ko:E1.12.7.2L	ec:1.12.7.2
path:ko00680	ko:K00533	ko:E1.12.7.2L	ec:1.12.7.2
path:ko00630	ko:K00534	ko:E1.12.7.2S	ec:1.12.7.2
path:ko00680	ko:K00534	ko:E1.12.7.2S	ec:1.12.7.2
path:ko00910	ko:K00536	ko:E1.19.6.1	ec:1.19.6.1
path:ko01100	ko:K00536	ko:E1.19.6.1	ec:1.19.6.1
path:ko00351	ko:K00539	ko:E1.97.1.-	ec:1.97.1.-
path:ko00363	ko:K00539	ko:E1.97.1.-	ec:1.97.1.-
path:ko00625	ko:K00539	ko:E1.97.1.-	ec:1.97.1.-
path:ko00627	ko:K00539	ko:E1.97.1.-	ec:1.97.1.-
path:ko01100	ko:K00539	ko:E1.97.1.-	ec:1.97.1.-
path:ko00760	ko:K00541	ko:E2.1.1.1	ec:2.1.1.1
path:ko01100	ko:K00541	ko:E2.1.1.1	ec:2.1.1.1
path:ko00260	ko:K00542	ko:GAMT	ec:2.1.1.2
path:ko00330	ko:K00542	ko:GAMT	ec:2.1.1.2
path:ko01100	ko:K00542	ko:GAMT	ec:2.1.1.2
path:ko00380	ko:K00543	ko:E2.1.1.4	ec:2.1.1.4
path:ko01100	ko:K00543	ko:E2.1.1.4	ec:2.1.1.4
path:ko00260	ko:K00544	ko:BHMT	ec:2.1.1.5
path:ko00270	ko:K00544	ko:BHMT	ec:2.1.1.5
path:ko01100	ko:K00544	ko:BHMT	ec:2.1.1.5
path:ko00140	ko:K00545	ko:COMT	ec:2.1.1.6
path:ko00350	ko:K00545	ko:COMT	ec:2.1.1.6
path:ko00965	ko:K00545	ko:COMT	ec:2.1.1.6
path:ko01100	ko:K00545	ko:COMT	ec:2.1.1.6
path:ko00340	ko:K00546	ko:E2.1.1.8	ec:2.1.1.8
path:ko00270	ko:K00547	ko:E2.1.1.10	ec:2.1.1.10
path:ko01100	ko:K00547	ko:E2.1.1.10	ec:2.1.1.10
path:ko01110	ko:K00547	ko:E2.1.1.10	ec:2.1.1.10
path:ko00270	ko:K00548	ko:E2.1.1.13	ec:2.1.1.13
path:ko00670	ko:K00548	ko:E2.1.1.13	ec:2.1.1.13
path:ko01100	ko:K00548	ko:E2.1.1.13	ec:2.1.1.13
path:ko01110	ko:K00548	ko:E2.1.1.13	ec:2.1.1.13
path:ko00270	ko:K00549	ko:E2.1.1.14	ec:2.1.1.14
path:ko01100	ko:K00549	ko:E2.1.1.14	ec:2.1.1.14
path:ko01110	ko:K00549	ko:E2.1.1.14	ec:2.1.1.14
path:ko00564	ko:K00551	ko:E2.1.1.17	ec:2.1.1.17
path:ko01100	ko:K00551	ko:E2.1.1.17	ec:2.1.1.17
path:ko00260	ko:K00552	ko:GNMT	ec:2.1.1.20
path:ko00350	ko:K00553	ko:E2.1.1.28	ec:2.1.1.28
path:ko01100	ko:K00553	ko:E2.1.1.28	ec:2.1.1.28
path:ko00270	ko:K00558	ko:E2.1.1.37	ec:2.1.1.37
path:ko01100	ko:K00558	ko:E2.1.1.37	ec:2.1.1.37
path:ko00100	ko:K00559	ko:E2.1.1.41	ec:2.1.1.41
path:ko01100	ko:K00559	ko:E2.1.1.41	ec:2.1.1.41
path:ko01110	ko:K00559	ko:E2.1.1.41	ec:2.1.1.41
path:ko00240	ko:K00560	ko:E2.1.1.45	ec:2.1.1.45
path:ko00670	ko:K00560	ko:E2.1.1.45	ec:2.1.1.45
path:ko01100	ko:K00560	ko:E2.1.1.45	ec:2.1.1.45
path:ko00380	ko:K00562	ko:E2.1.1.49	ec:2.1.1.49
path:ko04122	ko:K00566	ko:mnmA	ec:2.8.1.-
path:ko00130	ko:K00568	ko:ubiG	ec:2.1.1.64	ec:2.1.1.-
path:ko01100	ko:K00568	ko:ubiG	ec:2.1.1.64	ec:2.1.1.-
path:ko01110	ko:K00568	ko:ubiG	ec:2.1.1.64	ec:2.1.1.-
path:ko00983	ko:K00569	ko:E2.1.1.67	ec:2.1.1.67
path:ko00564	ko:K00570	ko:E2.1.1.71	ec:2.1.1.71
path:ko01100	ko:K00570	ko:E2.1.1.71	ec:2.1.1.71
path:ko04310	ko:K00572	ko:WNT7
path:ko04340	ko:K00572	ko:WNT7
path:ko04916	ko:K00572	ko:WNT7
path:ko05200	ko:K00572	ko:WNT7
path:ko05217	ko:K00572	ko:WNT7
path:ko02020	ko:K00575	ko:cheR	ec:2.1.1.80
path:ko02030	ko:K00575	ko:cheR	ec:2.1.1.80
path:ko00680	ko:K00577	ko:E2.1.1.86A	ec:2.1.1.86
path:ko01100	ko:K00577	ko:E2.1.1.86A	ec:2.1.1.86
path:ko00680	ko:K00578	ko:E2.1.1.86B	ec:2.1.1.86
path:ko01100	ko:K00578	ko:E2.1.1.86B	ec:2.1.1.86
path:ko00680	ko:K00579	ko:mtrC	ec:2.1.1.86
path:ko01100	ko:K00579	ko:mtrC	ec:2.1.1.86
path:ko00680	ko:K00580	ko:mtrD	ec:2.1.1.86
path:ko01100	ko:K00580	ko:mtrD	ec:2.1.1.86		ec:1.5.1.5
path:ko00680	ko:K00581	ko:mtrE	ec:2.1.1.86
path:ko01100	ko:K00581	ko:mtrE	ec:2.1.1.86
path:ko00680	ko:K00582	ko:mtrF	ec:2.1.1.86
path:ko01100	ko:K00582	ko:mtrF	ec:2.1.1.86
path:ko00680	ko:K00583	ko:mtrG	ec:2.1.1.86
path:ko01100	ko:K00583	ko:mtrG	ec:2.1.1.86
path:ko00680	ko:K00584	ko:mtrH	ec:2.1.1.86
path:ko01100	ko:K00584	ko:mtrH	ec:2.1.1.86
path:ko00360	ko:K00588	ko:E2.1.1.104	ec:2.1.1.104
path:ko00940	ko:K00588	ko:E2.1.1.104	ec:2.1.1.104
path:ko00941	ko:K00588	ko:E2.1.1.104	ec:2.1.1.104
path:ko00945	ko:K00588	ko:E2.1.1.104	ec:2.1.1.104
path:ko01100	ko:K00588	ko:E2.1.1.104	ec:2.1.1.104
path:ko01110	ko:K00588	ko:E2.1.1.104	ec:2.1.1.104
path:ko00860	ko:K00589	ko:MET1	ec:2.1.1.107
path:ko01100	ko:K00589	ko:MET1	ec:2.1.1.107
path:ko01110	ko:K00589	ko:MET1	ec:2.1.1.107
path:ko00130	ko:K00591	ko:COQ3	ec:2.1.1.114
path:ko01100	ko:K00591	ko:COQ3	ec:2.1.1.114
path:ko01110	ko:K00591	ko:COQ3	ec:2.1.1.114
path:ko00860	ko:K00595	ko:cobL	ec:1.-.-.-	ec:2.1.1.132
path:ko01100	ko:K00595	ko:cobL	ec:1.-.-.-	ec:2.1.1.132
path:ko00340	ko:K00599	ko:E2.1.1.-	ec:2.1.1.-
path:ko00350	ko:K00599	ko:E2.1.1.-	ec:2.1.1.-
path:ko00450	ko:K00599	ko:E2.1.1.-	ec:2.1.1.-
path:ko00626	ko:K00599	ko:E2.1.1.-	ec:2.1.1.-
path:ko00260	ko:K00600	ko:E2.1.2.1	ec:2.1.2.1
path:ko00460	ko:K00600	ko:E2.1.2.1	ec:2.1.2.1
path:ko00670	ko:K00600	ko:E2.1.2.1	ec:2.1.2.1
path:ko00680	ko:K00600	ko:E2.1.2.1	ec:2.1.2.1
path:ko01100	ko:K00600	ko:E2.1.2.1	ec:2.1.2.1
path:ko01110	ko:K00600	ko:E2.1.2.1	ec:2.1.2.1
path:ko00230	ko:K00601	ko:E2.1.2.2	ec:2.1.2.2
path:ko00670	ko:K00601	ko:E2.1.2.2	ec:2.1.2.2
path:ko01100	ko:K00601	ko:E2.1.2.2	ec:2.1.2.2
path:ko01110	ko:K00601	ko:E2.1.2.2	ec:2.1.2.2
path:ko00230	ko:K00602	ko:purH	ec:3.5.4.10	ec:2.1.2.3
path:ko00670	ko:K00602	ko:purH	ec:3.5.4.10	ec:2.1.2.3
path:ko01100	ko:K00602	ko:purH	ec:3.5.4.10	ec:2.1.2.3
path:ko01110	ko:K00602	ko:purH	ec:3.5.4.10	ec:2.1.2.3
path:ko00340	ko:K00603	ko:E2.1.2.5	ec:2.1.2.5
path:ko00670	ko:K00603	ko:E2.1.2.5	ec:2.1.2.5
path:ko01100	ko:K00603	ko:E2.1.2.5	ec:2.1.2.5
path:ko00670	ko:K00604	ko:MTFMT	ec:2.1.2.9
path:ko00970	ko:K00604	ko:MTFMT	ec:2.1.2.9
path:ko00260	ko:K00605	ko:E2.1.2.10	ec:2.1.2.10
path:ko00670	ko:K00605	ko:E2.1.2.10	ec:2.1.2.10
path:ko00910	ko:K00605	ko:E2.1.2.10	ec:2.1.2.10
path:ko01100	ko:K00605	ko:E2.1.2.10	ec:2.1.2.10
path:ko00770	ko:K00606	ko:E2.1.2.11	ec:2.1.2.11
path:ko01100	ko:K00606	ko:E2.1.2.11	ec:2.1.2.11
path:ko01110	ko:K00606	ko:E2.1.2.11	ec:2.1.2.11
path:ko00240	ko:K00608	ko:pyrBI	ec:2.1.3.2
path:ko00250	ko:K00608	ko:pyrBI	ec:2.1.3.2
path:ko01100	ko:K00608	ko:pyrBI	ec:2.1.3.2
path:ko00240	ko:K00609	ko:pyrB	ec:2.1.3.2
path:ko00250	ko:K00609	ko:pyrB	ec:2.1.3.2
path:ko01100	ko:K00609	ko:pyrB	ec:2.1.3.2
path:ko00240	ko:K00610	ko:pyrI
path:ko00250	ko:K00610	ko:pyrI
path:ko01100	ko:K00610	ko:pyrI
path:ko00330	ko:K00611	ko:OTC	ec:2.1.3.3
path:ko01100	ko:K00611	ko:OTC	ec:2.1.3.3
path:ko01110	ko:K00611	ko:OTC	ec:2.1.3.3
path:ko00260	ko:K00613	ko:GATM	ec:2.1.4.1
path:ko00330	ko:K00613	ko:GATM	ec:2.1.4.1
path:ko01100	ko:K00613	ko:GATM	ec:2.1.4.1
path:ko00030	ko:K00615	ko:E2.2.1.1	ec:2.2.1.1
path:ko00710	ko:K00615	ko:E2.2.1.1	ec:2.2.1.1
path:ko01051	ko:K00615	ko:E2.2.1.1	ec:2.2.1.1
path:ko01100	ko:K00615	ko:E2.2.1.1	ec:2.2.1.1
path:ko01110	ko:K00615	ko:E2.2.1.1	ec:2.2.1.1
path:ko00030	ko:K00616	ko:E2.2.1.2	ec:2.2.1.2
path:ko01100	ko:K00616	ko:E2.2.1.2	ec:2.2.1.2
path:ko01110	ko:K00616	ko:E2.2.1.2	ec:2.2.1.2
path:ko00330	ko:K00618	ko:E2.3.1.1	ec:2.3.1.1
path:ko01100	ko:K00618	ko:E2.3.1.1	ec:2.3.1.1
path:ko01110	ko:K00618	ko:E2.3.1.1	ec:2.3.1.1
path:ko00330	ko:K00619	ko:argA	ec:2.3.1.1
path:ko01100	ko:K00619	ko:argA	ec:2.3.1.1
path:ko01110	ko:K00619	ko:argA	ec:2.3.1.1
path:ko00330	ko:K00620	ko:argJ	ec:2.3.1.1	ec:2.3.1.35
path:ko01100	ko:K00620	ko:argJ	ec:2.3.1.1	ec:2.3.1.35
path:ko01110	ko:K00620	ko:argJ	ec:2.3.1.1	ec:2.3.1.35
path:ko00520	ko:K00621	ko:E2.3.1.4	ec:2.3.1.4
path:ko00232	ko:K00622	ko:E2.3.1.5	ec:2.3.1.5
path:ko00633	ko:K00622	ko:E2.3.1.5	ec:2.3.1.5
path:ko00983	ko:K00622	ko:E2.3.1.5	ec:2.3.1.5
path:ko01100	ko:K00622	ko:E2.3.1.5	ec:2.3.1.5
path:ko01110	ko:K00622	ko:E2.3.1.5	ec:2.3.1.5
path:ko00564	ko:K00623	ko:CHAT	ec:2.3.1.6
path:ko04146	ko:K00624	ko:E2.3.1.7	ec:2.3.1.7
path:ko00430	ko:K00625	ko:E2.3.1.8	ec:2.3.1.8
path:ko00620	ko:K00625	ko:E2.3.1.8	ec:2.3.1.8
path:ko00640	ko:K00625	ko:E2.3.1.8	ec:2.3.1.8
path:ko00680	ko:K00625	ko:E2.3.1.8	ec:2.3.1.8
path:ko00071	ko:K00626	ko:E2.3.1.9	ec:2.3.1.9
path:ko00072	ko:K00626	ko:E2.3.1.9	ec:2.3.1.9
path:ko00280	ko:K00626	ko:E2.3.1.9	ec:2.3.1.9
path:ko00310	ko:K00626	ko:E2.3.1.9	ec:2.3.1.9
path:ko00380	ko:K00626	ko:E2.3.1.9	ec:2.3.1.9
path:ko00620	ko:K00626	ko:E2.3.1.9	ec:2.3.1.9
path:ko00632	ko:K00626	ko:E2.3.1.9	ec:2.3.1.9
path:ko00640	ko:K00626	ko:E2.3.1.9	ec:2.3.1.9
path:ko00650	ko:K00626	ko:E2.3.1.9	ec:2.3.1.9
path:ko00900	ko:K00626	ko:E2.3.1.9	ec:2.3.1.9
path:ko01100	ko:K00626	ko:E2.3.1.9	ec:2.3.1.9
path:ko01110	ko:K00626	ko:E2.3.1.9	ec:2.3.1.9
path:ko02020	ko:K00626	ko:E2.3.1.9	ec:2.3.1.9
path:ko00010	ko:K00627	ko:DLAT	ec:2.3.1.12
path:ko00020	ko:K00627	ko:DLAT	ec:2.3.1.12
path:ko00620	ko:K00627	ko:DLAT	ec:2.3.1.12
path:ko01100	ko:K00627	ko:DLAT	ec:2.3.1.12
path:ko01110	ko:K00627	ko:DLAT	ec:2.3.1.12
path:ko00561	ko:K00629	ko:GPAT1_2	ec:2.3.1.15
path:ko00564	ko:K00629	ko:GPAT1_2	ec:2.3.1.15
path:ko01100	ko:K00629	ko:GPAT1_2	ec:2.3.1.15
path:ko00561	ko:K00630	ko:ATS1	ec:2.3.1.15
path:ko00564	ko:K00630	ko:ATS1	ec:2.3.1.15
path:ko01100	ko:K00630	ko:ATS1	ec:2.3.1.15
path:ko00561	ko:K00631	ko:plsB	ec:2.3.1.15
path:ko00564	ko:K00631	ko:plsB	ec:2.3.1.15
path:ko01100	ko:K00631	ko:plsB	ec:2.3.1.15
path:ko00071	ko:K00632	ko:E2.3.1.16	ec:2.3.1.16
path:ko00280	ko:K00632	ko:E2.3.1.16	ec:2.3.1.16
path:ko00281	ko:K00632	ko:E2.3.1.16	ec:2.3.1.16
path:ko00362	ko:K00632	ko:E2.3.1.16	ec:2.3.1.16
path:ko00592	ko:K00632	ko:E2.3.1.16	ec:2.3.1.16
path:ko00642	ko:K00632	ko:E2.3.1.16	ec:2.3.1.16
path:ko01100	ko:K00632	ko:E2.3.1.16	ec:2.3.1.16
path:ko01110	ko:K00632	ko:E2.3.1.16	ec:2.3.1.16
path:ko00650	ko:K00634	ko:ptb	ec:2.3.1.19
path:ko01100	ko:K00634	ko:ptb	ec:2.3.1.19
path:ko00561	ko:K00635	ko:E2.3.1.20	ec:2.3.1.20
path:ko01100	ko:K00635	ko:E2.3.1.20	ec:2.3.1.20
path:ko00100	ko:K00637	ko:E2.3.1.26	ec:2.3.1.26
path:ko00260	ko:K00639	ko:E2.3.1.29	ec:2.3.1.29
path:ko00270	ko:K00640	ko:E2.3.1.30	ec:2.3.1.30
path:ko00920	ko:K00640	ko:E2.3.1.30	ec:2.3.1.30
path:ko01100	ko:K00640	ko:E2.3.1.30	ec:2.3.1.30
path:ko00270	ko:K00641	ko:E2.3.1.31	ec:2.3.1.31
path:ko00920	ko:K00641	ko:E2.3.1.31	ec:2.3.1.31
path:ko01100	ko:K00641	ko:E2.3.1.31	ec:2.3.1.31
path:ko00330	ko:K00642	ko:E2.3.1.35	ec:2.3.1.35
path:ko00260	ko:K00643	ko:E2.3.1.37	ec:2.3.1.37
path:ko00860	ko:K00643	ko:E2.3.1.37	ec:2.3.1.37
path:ko01100	ko:K00643	ko:E2.3.1.37	ec:2.3.1.37
path:ko00061	ko:K00645	ko:fabD	ec:2.3.1.39
path:ko01100	ko:K00645	ko:fabD	ec:2.3.1.39
path:ko00061	ko:K00647	ko:fabB	ec:2.3.1.41
path:ko01100	ko:K00647	ko:fabB	ec:2.3.1.41
path:ko00061	ko:K00648	ko:fabH	ec:2.3.1.180
path:ko01100	ko:K00648	ko:fabH	ec:2.3.1.180
path:ko00564	ko:K00649	ko:GNPAT	ec:2.3.1.42
path:ko04146	ko:K00649	ko:GNPAT	ec:2.3.1.42
path:ko00564	ko:K00650	ko:LCAT	ec:2.3.1.43
path:ko00270	ko:K00651	ko:metA	ec:2.3.1.46
path:ko00920	ko:K00651	ko:metA	ec:2.3.1.46
path:ko01100	ko:K00651	ko:metA	ec:2.3.1.46
path:ko01110	ko:K00651	ko:metA	ec:2.3.1.46
path:ko00780	ko:K00652	ko:bioF	ec:2.3.1.47
path:ko01100	ko:K00652	ko:bioF	ec:2.3.1.47
path:ko00600	ko:K00654	ko:E2.3.1.50	ec:2.3.1.50
path:ko01100	ko:K00654	ko:E2.3.1.50	ec:2.3.1.50
path:ko00561	ko:K00655	ko:plsC	ec:2.3.1.51
path:ko00564	ko:K00655	ko:plsC	ec:2.3.1.51
path:ko01100	ko:K00655	ko:plsC	ec:2.3.1.51
path:ko00620	ko:K00656	ko:E2.3.1.54	ec:2.3.1.54
path:ko00640	ko:K00656	ko:E2.3.1.54	ec:2.3.1.54
path:ko00650	ko:K00656	ko:E2.3.1.54	ec:2.3.1.54
path:ko01100	ko:K00656	ko:E2.3.1.54	ec:2.3.1.54
path:ko00330	ko:K00657	ko:E2.3.1.57	ec:2.3.1.57
path:ko01100	ko:K00657	ko:E2.3.1.57	ec:2.3.1.57
path:ko00020	ko:K00658	ko:DLST	ec:2.3.1.61
path:ko00310	ko:K00658	ko:DLST	ec:2.3.1.61
path:ko01100	ko:K00658	ko:DLST	ec:2.3.1.61
path:ko01110	ko:K00658	ko:DLST	ec:2.3.1.61
path:ko00120	ko:K00659	ko:BAAT	ec:3.1.2.2	ec:2.3.1.65
path:ko00430	ko:K00659	ko:BAAT	ec:3.1.2.2	ec:2.3.1.65
path:ko01040	ko:K00659	ko:BAAT	ec:3.1.2.2	ec:2.3.1.65
path:ko01100	ko:K00659	ko:BAAT	ec:3.1.2.2	ec:2.3.1.65
path:ko04146	ko:K00659	ko:BAAT	ec:3.1.2.2	ec:2.3.1.65
path:ko00941	ko:K00660	ko:E2.3.1.74	ec:2.3.1.74
path:ko01100	ko:K00660	ko:E2.3.1.74	ec:2.3.1.74
path:ko01110	ko:K00660	ko:E2.3.1.74	ec:2.3.1.74
path:ko04712	ko:K00660	ko:E2.3.1.74	ec:2.3.1.74
path:ko00061	ko:K00665	ko:FASN	ec:2.3.1.85
path:ko01100	ko:K00665	ko:FASN	ec:2.3.1.85
path:ko04910	ko:K00665	ko:FASN	ec:2.3.1.85
path:ko00061	ko:K00667	ko:FAS2	ec:2.3.1.86
path:ko01100	ko:K00667	ko:FAS2	ec:2.3.1.86
path:ko00061	ko:K00668	ko:FAS1	ec:2.3.1.86
path:ko01100	ko:K00668	ko:FAS1	ec:2.3.1.86
path:ko00380	ko:K00669	ko:E2.3.1.87	ec:2.3.1.87
path:ko01100	ko:K00669	ko:E2.3.1.87	ec:2.3.1.87
path:ko00680	ko:K00672	ko:E2.3.1.101	ec:2.3.1.101
path:ko01100	ko:K00672	ko:E2.3.1.101	ec:2.3.1.101
path:ko00330	ko:K00673	ko:astA	ec:2.3.1.109
path:ko00300	ko:K00674	ko:dapD	ec:2.3.1.117
path:ko01100	ko:K00674	ko:dapD	ec:2.3.1.117
path:ko00540	ko:K00677	ko:lpxA	ec:2.3.1.129
path:ko01100	ko:K00677	ko:lpxA	ec:2.3.1.129
path:ko00830	ko:K00678	ko:LRAT	ec:2.3.1.135
path:ko00561	ko:K00679	ko:E2.3.1.158	ec:2.3.1.158
path:ko00350	ko:K00680	ko:E2.3.1.-	ec:2.3.1.-
path:ko00624	ko:K00680	ko:E2.3.1.-	ec:2.3.1.-
path:ko00632	ko:K00680	ko:E2.3.1.-	ec:2.3.1.-
path:ko00642	ko:K00680	ko:E2.3.1.-	ec:2.3.1.-
path:ko00903	ko:K00680	ko:E2.3.1.-	ec:2.3.1.-
path:ko00430	ko:K00681	ko:ggt	ec:2.3.2.2
path:ko00450	ko:K00681	ko:ggt	ec:2.3.2.2
path:ko00460	ko:K00681	ko:ggt	ec:2.3.2.2
path:ko00480	ko:K00681	ko:ggt	ec:2.3.2.2
path:ko00590	ko:K00681	ko:ggt	ec:2.3.2.2
path:ko01100	ko:K00681	ko:ggt	ec:2.3.2.2
path:ko00480	ko:K00682	ko:GGCT	ec:2.3.2.4
path:ko00550	ko:K00687	ko:pbp2B	ec:2.3.2.-
path:ko00500	ko:K00688	ko:E2.4.1.1	ec:2.4.1.1
path:ko04910	ko:K00688	ko:E2.4.1.1	ec:2.4.1.1
path:ko00500	ko:K00689	ko:E2.4.1.5	ec:2.4.1.5
path:ko02020	ko:K00689	ko:E2.4.1.5	ec:2.4.1.5
path:ko00500	ko:K00690	ko:E2.4.1.7	ec:2.4.1.7
path:ko00500	ko:K00691	ko:E2.4.1.8	ec:2.4.1.8
path:ko01100	ko:K00691	ko:E2.4.1.8	ec:2.4.1.8
path:ko00500	ko:K00692	ko:E2.4.1.10	ec:2.4.1.10
path:ko01100	ko:K00692	ko:E2.4.1.10	ec:2.4.1.10
path:ko02020	ko:K00692	ko:E2.4.1.10	ec:2.4.1.10
path:ko00500	ko:K00693	ko:GYS	ec:2.4.1.11
path:ko04910	ko:K00693	ko:GYS	ec:2.4.1.11
path:ko00500	ko:K00694	ko:bcsA	ec:2.4.1.12
path:ko00500	ko:K00695	ko:E2.4.1.13	ec:2.4.1.13
path:ko01100	ko:K00695	ko:E2.4.1.13	ec:2.4.1.13
path:ko00500	ko:K00696	ko:E2.4.1.14	ec:2.4.1.14
path:ko01100	ko:K00696	ko:E2.4.1.14	ec:2.4.1.14
path:ko00500	ko:K00697	ko:E2.4.1.15	ec:2.4.1.15
path:ko00520	ko:K00698	ko:CHS1	ec:2.4.1.16
path:ko00040	ko:K00699	ko:UGT	ec:2.4.1.17
path:ko00053	ko:K00699	ko:UGT	ec:2.4.1.17
path:ko00140	ko:K00699	ko:UGT	ec:2.4.1.17
path:ko00500	ko:K00699	ko:UGT	ec:2.4.1.17
path:ko00830	ko:K00699	ko:UGT	ec:2.4.1.17
path:ko00860	ko:K00699	ko:UGT	ec:2.4.1.17
path:ko00980	ko:K00699	ko:UGT	ec:2.4.1.17
path:ko00982	ko:K00699	ko:UGT	ec:2.4.1.17
path:ko00983	ko:K00699	ko:UGT	ec:2.4.1.17
path:ko01100	ko:K00699	ko:UGT	ec:2.4.1.17
path:ko00500	ko:K00700	ko:E2.4.1.18	ec:2.4.1.18
path:ko01100	ko:K00700	ko:E2.4.1.18	ec:2.4.1.18
path:ko00500	ko:K00702	ko:E2.4.1.20	ec:2.4.1.20
path:ko00500	ko:K00703	ko:E2.4.1.21	ec:2.4.1.21
path:ko01100	ko:K00703	ko:E2.4.1.21	ec:2.4.1.21
path:ko00052	ko:K00704	ko:LALBA	ec:2.4.1.22
path:ko01100	ko:K00704	ko:LALBA	ec:2.4.1.22
path:ko00500	ko:K00705	ko:malQ	ec:2.4.1.25
path:ko01100	ko:K00705	ko:malQ	ec:2.4.1.25
path:ko00500	ko:K00706	ko:E2.4.1.34	ec:2.4.1.34
path:ko00601	ko:K00709	ko:ABO	ec:2.4.1.37	ec:2.4.1.40
path:ko01100	ko:K00709	ko:ABO	ec:2.4.1.37	ec:2.4.1.40
path:ko00512	ko:K00710	ko:GALNT	ec:2.4.1.41
path:ko01100	ko:K00710	ko:GALNT	ec:2.4.1.41
path:ko04310	ko:K00714	ko:WNT8
path:ko04340	ko:K00714	ko:WNT8
path:ko04916	ko:K00714	ko:WNT8
path:ko05200	ko:K00714	ko:WNT8
path:ko05217	ko:K00714	ko:WNT8
path:ko00604	ko:K00715	ko:B3GALT4	ec:2.4.1.62
path:ko01100	ko:K00715	ko:B3GALT4	ec:2.4.1.62
path:ko00601	ko:K00716	ko:FUT3	ec:2.4.1.65
path:ko01100	ko:K00716	ko:FUT3	ec:2.4.1.65
path:ko00510	ko:K00717	ko:FUT8	ec:2.4.1.68
path:ko00533	ko:K00717	ko:FUT8	ec:2.4.1.68
path:ko01100	ko:K00717	ko:FUT8	ec:2.4.1.68
path:ko00601	ko:K00718	ko:FUT1_2	ec:2.4.1.69
path:ko00603	ko:K00718	ko:FUT1_2	ec:2.4.1.69
path:ko01100	ko:K00718	ko:FUT1_2	ec:2.4.1.69		ec:2.5.1.1
path:ko00603	ko:K00719	ko:B3GALNT1	ec:2.4.1.79
path:ko01100	ko:K00719	ko:B3GALNT1	ec:2.4.1.79
path:ko00600	ko:K00720	ko:UGCG	ec:2.4.1.80
path:ko01100	ko:K00720	ko:UGCG	ec:2.4.1.80
path:ko00510	ko:K00721	ko:DPM1	ec:2.4.1.83
path:ko01100	ko:K00721	ko:DPM1	ec:2.4.1.83
path:ko00603	ko:K00722	ko:GBGT1	ec:2.4.1.88		ec:2.6.1.7
path:ko01100	ko:K00722	ko:GBGT1	ec:2.4.1.88
path:ko00944	ko:K00724	ko:E2.4.1.159	ec:2.4.1.159
path:ko01100	ko:K00724	ko:E2.4.1.159	ec:2.4.1.159
path:ko01110	ko:K00724	ko:E2.4.1.159	ec:2.4.1.159
path:ko00604	ko:K00725	ko:B4GALNT1	ec:2.4.1.92
path:ko01100	ko:K00725	ko:B4GALNT1	ec:2.4.1.92
path:ko00510	ko:K00726	ko:MGAT1	ec:2.4.1.101
path:ko01100	ko:K00726	ko:MGAT1	ec:2.4.1.101
path:ko00512	ko:K00727	ko:GCNT1	ec:2.4.1.102
path:ko01100	ko:K00727	ko:GCNT1	ec:2.4.1.102
path:ko00514	ko:K00728	ko:POMT	ec:2.4.1.109
path:ko00510	ko:K00729	ko:ALG5	ec:2.4.1.117
path:ko01100	ko:K00729	ko:ALG5	ec:2.4.1.117
path:ko00510	ko:K00730	ko:OST4
path:ko01100	ko:K00730	ko:OST4
path:ko04141	ko:K00730	ko:OST4
path:ko00512	ko:K00731	ko:C1GALT1	ec:2.4.1.122
path:ko01100	ko:K00731	ko:C1GALT1	ec:2.4.1.122
path:ko00532	ko:K00733	ko:B4GALT7	ec:2.4.1.133
path:ko00534	ko:K00733	ko:B4GALT7	ec:2.4.1.133
path:ko01100	ko:K00733	ko:B4GALT7	ec:2.4.1.133
path:ko00532	ko:K00734	ko:B3GALT6	ec:2.4.1.134
path:ko00534	ko:K00734	ko:B3GALT6	ec:2.4.1.134
path:ko01100	ko:K00734	ko:B3GALT6	ec:2.4.1.134
path:ko00532	ko:K00735	ko:B3GAT1	ec:2.4.1.135
path:ko00534	ko:K00735	ko:B3GAT1	ec:2.4.1.135
path:ko01100	ko:K00735	ko:B3GAT1	ec:2.4.1.135
path:ko00510	ko:K00736	ko:MGAT2	ec:2.4.1.143
path:ko01100	ko:K00736	ko:MGAT2	ec:2.4.1.143
path:ko00510	ko:K00737	ko:MGAT3	ec:2.4.1.144
path:ko01100	ko:K00737	ko:MGAT3	ec:2.4.1.144
path:ko00510	ko:K00738	ko:MGAT4A_B	ec:2.4.1.145
path:ko01100	ko:K00738	ko:MGAT4A_B	ec:2.4.1.145
path:ko00512	ko:K00739	ko:B3GNT6	ec:2.4.1.147
path:ko01100	ko:K00739	ko:B3GNT6	ec:2.4.1.147
path:ko00512	ko:K00740	ko:E2.4.1.148	ec:2.4.1.148
path:ko01100	ko:K00740	ko:E2.4.1.148	ec:2.4.1.148
path:ko00533	ko:K00741	ko:B3GNT1	ec:2.4.1.149
path:ko00601	ko:K00741	ko:B3GNT1	ec:2.4.1.149
path:ko01100	ko:K00741	ko:B3GNT1	ec:2.4.1.149
path:ko00601	ko:K00742	ko:GCNT2	ec:2.4.1.150
path:ko01100	ko:K00742	ko:GCNT2	ec:2.4.1.150
path:ko00601	ko:K00743	ko:GGTA1	ec:2.4.1.87
path:ko00510	ko:K00744	ko:MGAT5	ec:2.4.1.155
path:ko01100	ko:K00744	ko:MGAT5	ec:2.4.1.155
path:ko00532	ko:K00746	ko:E2.4.1.174	ec:2.4.1.174
path:ko01100	ko:K00746	ko:E2.4.1.174	ec:2.4.1.174
path:ko00532	ko:K00747	ko:CHPF	ec:2.4.1.226	ec:2.4.1.175
path:ko01100	ko:K00747	ko:CHPF	ec:2.4.1.226	ec:2.4.1.175
path:ko00540	ko:K00748	ko:lpxB	ec:2.4.1.182
path:ko01100	ko:K00748	ko:lpxB	ec:2.4.1.182
path:ko00510	ko:K00753	ko:E2.4.1.214	ec:2.4.1.214
path:ko00051	ko:K00754	ko:E2.4.1.-	ec:2.4.1.-
path:ko00240	ko:K00756	ko:E2.4.2.2	ec:2.4.2.2
path:ko01100	ko:K00756	ko:E2.4.2.2	ec:2.4.2.2
path:ko00240	ko:K00757	ko:E2.4.2.3	ec:2.4.2.3
path:ko00983	ko:K00757	ko:E2.4.2.3	ec:2.4.2.3
path:ko01100	ko:K00757	ko:E2.4.2.3	ec:2.4.2.3
path:ko00240	ko:K00758	ko:E2.4.2.4	ec:2.4.2.4
path:ko00983	ko:K00758	ko:E2.4.2.4	ec:2.4.2.4
path:ko01100	ko:K00758	ko:E2.4.2.4	ec:2.4.2.4
path:ko05219	ko:K00758	ko:E2.4.2.4	ec:2.4.2.4
path:ko00230	ko:K00759	ko:E2.4.2.7	ec:2.4.2.7
path:ko01100	ko:K00759	ko:E2.4.2.7	ec:2.4.2.7
path:ko00230	ko:K00760	ko:E2.4.2.8	ec:2.4.2.8
path:ko00983	ko:K00760	ko:E2.4.2.8	ec:2.4.2.8
path:ko01100	ko:K00760	ko:E2.4.2.8	ec:2.4.2.8
path:ko01110	ko:K00760	ko:E2.4.2.8	ec:2.4.2.8
path:ko00240	ko:K00761	ko:E2.4.2.9	ec:2.4.2.9
path:ko01100	ko:K00761	ko:E2.4.2.9	ec:2.4.2.9
path:ko00240	ko:K00762	ko:pyrE	ec:2.4.2.10
path:ko01100	ko:K00762	ko:pyrE	ec:2.4.2.10
path:ko00760	ko:K00763	ko:E2.4.2.11	ec:2.4.2.11
path:ko01100	ko:K00763	ko:E2.4.2.11	ec:2.4.2.11
path:ko00230	ko:K00764	ko:E2.4.2.14	ec:2.4.2.14
path:ko00250	ko:K00764	ko:E2.4.2.14	ec:2.4.2.14
path:ko01100	ko:K00764	ko:E2.4.2.14	ec:2.4.2.14
path:ko01110	ko:K00764	ko:E2.4.2.14	ec:2.4.2.14
path:ko00340	ko:K00765	ko:E2.4.2.17	ec:2.4.2.17
path:ko01100	ko:K00765	ko:E2.4.2.17	ec:2.4.2.17
path:ko01110	ko:K00765	ko:E2.4.2.17	ec:2.4.2.17
path:ko00400	ko:K00766	ko:trpD	ec:2.4.2.18
path:ko01100	ko:K00766	ko:trpD	ec:2.4.2.18
path:ko01110	ko:K00766	ko:trpD	ec:2.4.2.18
path:ko00760	ko:K00767	ko:E2.4.2.19	ec:2.4.2.19
path:ko01100	ko:K00767	ko:E2.4.2.19	ec:2.4.2.19
path:ko00740	ko:K00768	ko:E2.4.2.21	ec:2.4.2.21
path:ko00860	ko:K00768	ko:E2.4.2.21	ec:2.4.2.21
path:ko01100	ko:K00768	ko:E2.4.2.21	ec:2.4.2.21
path:ko00230	ko:K00769	ko:gpt	ec:2.4.2.22
path:ko01100	ko:K00769	ko:gpt	ec:2.4.2.22
path:ko01110	ko:K00769	ko:gpt	ec:2.4.2.22
path:ko00500	ko:K00770	ko:E2.4.2.24	ec:2.4.2.24
path:ko00520	ko:K00770	ko:E2.4.2.24	ec:2.4.2.24
path:ko01100	ko:K00770	ko:E2.4.2.24	ec:2.4.2.24
path:ko00532	ko:K00771	ko:XYLT	ec:2.4.2.26
path:ko00534	ko:K00771	ko:XYLT	ec:2.4.2.26
path:ko01100	ko:K00771	ko:XYLT	ec:2.4.2.26
path:ko00270	ko:K00772	ko:E2.4.2.28	ec:2.4.2.28
path:ko01100	ko:K00772	ko:E2.4.2.28	ec:2.4.2.28
path:ko00510	ko:K00778	ko:SIAT1	ec:2.4.99.1
path:ko01100	ko:K00778	ko:SIAT1	ec:2.4.99.1
path:ko00512	ko:K00780	ko:SIAT4A	ec:2.4.99.4
path:ko00533	ko:K00780	ko:SIAT4A	ec:2.4.99.4
path:ko00603	ko:K00780	ko:SIAT4A	ec:2.4.99.4
path:ko00604	ko:K00780	ko:SIAT4A	ec:2.4.99.4
path:ko01100	ko:K00780	ko:SIAT4A	ec:2.4.99.4
path:ko00533	ko:K00781	ko:SIAT6	ec:2.4.99.6
path:ko00601	ko:K00781	ko:SIAT6	ec:2.4.99.6
path:ko01100	ko:K00781	ko:SIAT6	ec:2.4.99.6
path:ko00900	ko:K00787	ko:FDPS	ec:2.5.1.10	ec:2.5.1.1
path:ko01100	ko:K00787	ko:FDPS	ec:2.5.1.10	ec:2.5.1.1
path:ko01110	ko:K00787	ko:FDPS	ec:2.5.1.10	ec:2.5.1.1
path:ko00730	ko:K00788	ko:thiE	ec:2.5.1.3
path:ko01100	ko:K00788	ko:thiE	ec:2.5.1.3
path:ko00270	ko:K00789	ko:E2.5.1.6	ec:2.5.1.6
path:ko00450	ko:K00789	ko:E2.5.1.6	ec:2.5.1.6
path:ko01100	ko:K00789	ko:E2.5.1.6	ec:2.5.1.6
path:ko01110	ko:K00789	ko:E2.5.1.6	ec:2.5.1.6
path:ko00520	ko:K00790	ko:murA	ec:2.5.1.7
path:ko00550	ko:K00790	ko:murA	ec:2.5.1.7
path:ko01100	ko:K00790	ko:murA	ec:2.5.1.7
path:ko00908	ko:K00791	ko:miaA	ec:2.5.1.75
path:ko01100	ko:K00791	ko:miaA	ec:2.5.1.75
path:ko01110	ko:K00791	ko:miaA	ec:2.5.1.75
path:ko00740	ko:K00793	ko:E2.5.1.9A	ec:2.5.1.9
path:ko01100	ko:K00793	ko:E2.5.1.9A	ec:2.5.1.9
path:ko00740	ko:K00794	ko:ribH	ec:2.5.1.-
path:ko01100	ko:K00794	ko:ribH	ec:2.5.1.-
path:ko00900	ko:K00795	ko:ispA	ec:2.5.1.10	ec:2.5.1.1
path:ko01100	ko:K00795	ko:ispA	ec:2.5.1.10	ec:2.5.1.1
path:ko01110	ko:K00795	ko:ispA	ec:2.5.1.10	ec:2.5.1.1
path:ko00790	ko:K00796	ko:folP	ec:2.5.1.15
path:ko01100	ko:K00796	ko:folP	ec:2.5.1.15
path:ko00270	ko:K00797	ko:E2.5.1.16	ec:2.5.1.16
path:ko00330	ko:K00797	ko:E2.5.1.16	ec:2.5.1.16
path:ko00410	ko:K00797	ko:E2.5.1.16	ec:2.5.1.16
path:ko00480	ko:K00797	ko:E2.5.1.16	ec:2.5.1.16
path:ko01100	ko:K00797	ko:E2.5.1.16	ec:2.5.1.16
path:ko00860	ko:K00798	ko:E2.5.1.17	ec:2.5.1.17
path:ko01100	ko:K00798	ko:E2.5.1.17	ec:2.5.1.17
path:ko00480	ko:K00799	ko:E2.5.1.18	ec:2.5.1.18
path:ko00980	ko:K00799	ko:E2.5.1.18	ec:2.5.1.18
path:ko00982	ko:K00799	ko:E2.5.1.18	ec:2.5.1.18
path:ko00400	ko:K00800	ko:aroA	ec:2.5.1.19
path:ko01100	ko:K00800	ko:aroA	ec:2.5.1.19
path:ko01110	ko:K00800	ko:aroA	ec:2.5.1.19
path:ko00100	ko:K00801	ko:FDFT1	ec:2.5.1.21
path:ko01100	ko:K00801	ko:FDFT1	ec:2.5.1.21
path:ko01110	ko:K00801	ko:FDFT1	ec:2.5.1.21
path:ko00270	ko:K00802	ko:E2.5.1.22	ec:2.5.1.22
path:ko00330	ko:K00802	ko:E2.5.1.22	ec:2.5.1.22
path:ko00410	ko:K00802	ko:E2.5.1.22	ec:2.5.1.22
path:ko00480	ko:K00802	ko:E2.5.1.22	ec:2.5.1.22
path:ko01100	ko:K00802	ko:E2.5.1.22	ec:2.5.1.22
path:ko00565	ko:K00803	ko:E2.5.1.26	ec:2.5.1.26
path:ko01100	ko:K00803	ko:E2.5.1.26	ec:2.5.1.26
path:ko04146	ko:K00803	ko:E2.5.1.26	ec:2.5.1.26
path:ko00900	ko:K00804	ko:GGPS1	ec:2.5.1.29	ec:2.5.1.10
path:ko01100	ko:K00804	ko:GGPS1	ec:2.5.1.29	ec:2.5.1.10
path:ko01110	ko:K00804	ko:GGPS1	ec:2.5.1.29	ec:2.5.1.10
path:ko00900	ko:K00805	ko:hepST	ec:2.5.1.30
path:ko01110	ko:K00805	ko:hepST	ec:2.5.1.30
path:ko00900	ko:K00806	ko:uppS	ec:2.5.1.31
path:ko01110	ko:K00806	ko:uppS	ec:2.5.1.31
path:ko00590	ko:K00807	ko:E4.4.1.20	ec:4.4.1.20
path:ko01100	ko:K00807	ko:E4.4.1.20	ec:4.4.1.20
path:ko00960	ko:K00808	ko:hss	ec:2.5.1.44
path:ko01110	ko:K00808	ko:hss	ec:2.5.1.44
path:ko00250	ko:K00811	ko:E2.6.1.1	ec:2.6.1.1
path:ko00270	ko:K00811	ko:E2.6.1.1	ec:2.6.1.1
path:ko00330	ko:K00811	ko:E2.6.1.1	ec:2.6.1.1
path:ko00350	ko:K00811	ko:E2.6.1.1	ec:2.6.1.1
path:ko00360	ko:K00811	ko:E2.6.1.1	ec:2.6.1.1
path:ko00400	ko:K00811	ko:E2.6.1.1	ec:2.6.1.1
path:ko00401	ko:K00811	ko:E2.6.1.1	ec:2.6.1.1
path:ko00710	ko:K00811	ko:E2.6.1.1	ec:2.6.1.1
path:ko00950	ko:K00811	ko:E2.6.1.1	ec:2.6.1.1
path:ko00960	ko:K00811	ko:E2.6.1.1	ec:2.6.1.1
path:ko01100	ko:K00811	ko:E2.6.1.1	ec:2.6.1.1
path:ko01110	ko:K00811	ko:E2.6.1.1	ec:2.6.1.1
path:ko00250	ko:K00812	ko:E2.6.1.1A	ec:2.6.1.1
path:ko00270	ko:K00812	ko:E2.6.1.1A	ec:2.6.1.1
path:ko00330	ko:K00812	ko:E2.6.1.1A	ec:2.6.1.1
path:ko00350	ko:K00812	ko:E2.6.1.1A	ec:2.6.1.1
path:ko00360	ko:K00812	ko:E2.6.1.1A	ec:2.6.1.1
path:ko00400	ko:K00812	ko:E2.6.1.1A	ec:2.6.1.1
path:ko00401	ko:K00812	ko:E2.6.1.1A	ec:2.6.1.1
path:ko00710	ko:K00812	ko:E2.6.1.1A	ec:2.6.1.1
path:ko00950	ko:K00812	ko:E2.6.1.1A	ec:2.6.1.1
path:ko00960	ko:K00812	ko:E2.6.1.1A	ec:2.6.1.1
path:ko01100	ko:K00812	ko:E2.6.1.1A	ec:2.6.1.1
path:ko01110	ko:K00812	ko:E2.6.1.1A	ec:2.6.1.1
path:ko00250	ko:K00813	ko:E2.6.1.1B	ec:2.6.1.1
path:ko00270	ko:K00813	ko:E2.6.1.1B	ec:2.6.1.1
path:ko00330	ko:K00813	ko:E2.6.1.1B	ec:2.6.1.1
path:ko00350	ko:K00813	ko:E2.6.1.1B	ec:2.6.1.1
path:ko00360	ko:K00813	ko:E2.6.1.1B	ec:2.6.1.1
path:ko00400	ko:K00813	ko:E2.6.1.1B	ec:2.6.1.1
path:ko00401	ko:K00813	ko:E2.6.1.1B	ec:2.6.1.1
path:ko00710	ko:K00813	ko:E2.6.1.1B	ec:2.6.1.1
path:ko00950	ko:K00813	ko:E2.6.1.1B	ec:2.6.1.1
path:ko00960	ko:K00813	ko:E2.6.1.1B	ec:2.6.1.1
path:ko01100	ko:K00813	ko:E2.6.1.1B	ec:2.6.1.1
path:ko01110	ko:K00813	ko:E2.6.1.1B	ec:2.6.1.1
path:ko00250	ko:K00814	ko:E2.6.1.2	ec:2.6.1.2
path:ko00710	ko:K00814	ko:E2.6.1.2	ec:2.6.1.2
path:ko01100	ko:K00814	ko:E2.6.1.2	ec:2.6.1.2
path:ko00130	ko:K00815	ko:E2.6.1.5	ec:2.6.1.5
path:ko00270	ko:K00815	ko:E2.6.1.5	ec:2.6.1.5
path:ko00350	ko:K00815	ko:E2.6.1.5	ec:2.6.1.5
path:ko00360	ko:K00815	ko:E2.6.1.5	ec:2.6.1.5
path:ko00400	ko:K00815	ko:E2.6.1.5	ec:2.6.1.5
path:ko00401	ko:K00815	ko:E2.6.1.5	ec:2.6.1.5
path:ko00950	ko:K00815	ko:E2.6.1.5	ec:2.6.1.5
path:ko00960	ko:K00815	ko:E2.6.1.5	ec:2.6.1.5
path:ko01100	ko:K00815	ko:E2.6.1.5	ec:2.6.1.5
path:ko01110	ko:K00815	ko:E2.6.1.5	ec:2.6.1.5
path:ko00380	ko:K00816	ko:CCBL	ec:2.6.1.64	ec:4.4.1.13
path:ko01100	ko:K00816	ko:CCBL	ec:2.6.1.64	ec:4.4.1.13
path:ko00340	ko:K00817	ko:hisC	ec:2.6.1.9
path:ko00350	ko:K00817	ko:hisC	ec:2.6.1.9
path:ko00360	ko:K00817	ko:hisC	ec:2.6.1.9
path:ko00400	ko:K00817	ko:hisC	ec:2.6.1.9
path:ko00401	ko:K00817	ko:hisC	ec:2.6.1.9
path:ko00960	ko:K00817	ko:hisC	ec:2.6.1.9
path:ko01100	ko:K00817	ko:hisC	ec:2.6.1.9
path:ko01110	ko:K00817	ko:hisC	ec:2.6.1.9
path:ko00330	ko:K00818	ko:E2.6.1.11	ec:2.6.1.11
path:ko01100	ko:K00818	ko:E2.6.1.11	ec:2.6.1.11
path:ko01110	ko:K00818	ko:E2.6.1.11	ec:2.6.1.11
path:ko00330	ko:K00819	ko:E2.6.1.13	ec:2.6.1.13
path:ko01100	ko:K00819	ko:E2.6.1.13	ec:2.6.1.13
path:ko01110	ko:K00819	ko:E2.6.1.13	ec:2.6.1.13
path:ko00250	ko:K00820	ko:E2.6.1.16	ec:2.6.1.16
path:ko00520	ko:K00820	ko:E2.6.1.16	ec:2.6.1.16
path:ko01100	ko:K00820	ko:E2.6.1.16	ec:2.6.1.16
path:ko00300	ko:K00821	ko:argD	ec:2.6.1.17	ec:2.6.1.11
path:ko00330	ko:K00821	ko:argD	ec:2.6.1.17	ec:2.6.1.11
path:ko01100	ko:K00821	ko:argD	ec:2.6.1.17	ec:2.6.1.11
path:ko01110	ko:K00821	ko:argD	ec:2.6.1.17	ec:2.6.1.11
path:ko00280	ko:K00822	ko:E2.6.1.18	ec:2.6.1.18
path:ko00410	ko:K00822	ko:E2.6.1.18	ec:2.6.1.18
path:ko00640	ko:K00822	ko:E2.6.1.18	ec:2.6.1.18
path:ko01100	ko:K00822	ko:E2.6.1.18	ec:2.6.1.18
path:ko00250	ko:K00823	ko:puuE	ec:2.6.1.19
path:ko00410	ko:K00823	ko:puuE	ec:2.6.1.19
path:ko00640	ko:K00823	ko:puuE	ec:2.6.1.19
path:ko00650	ko:K00823	ko:puuE	ec:2.6.1.19
path:ko01100	ko:K00823	ko:puuE	ec:2.6.1.19
path:ko00310	ko:K00824	ko:dat	ec:2.6.1.21
path:ko00330	ko:K00824	ko:dat	ec:2.6.1.21
path:ko00360	ko:K00824	ko:dat	ec:2.6.1.21
path:ko00472	ko:K00824	ko:dat	ec:2.6.1.21
path:ko00473	ko:K00824	ko:dat	ec:2.6.1.21
path:ko01100	ko:K00824	ko:dat	ec:2.6.1.21
path:ko00300	ko:K00825	ko:AADAT	ec:2.6.1.39	ec:2.6.1.7
path:ko00310	ko:K00825	ko:AADAT	ec:2.6.1.39	ec:2.6.1.7
path:ko00380	ko:K00825	ko:AADAT	ec:2.6.1.39	ec:2.6.1.7
path:ko01100	ko:K00825	ko:AADAT	ec:2.6.1.39	ec:2.6.1.7
path:ko00280	ko:K00826	ko:E2.6.1.42	ec:2.6.1.42
path:ko00290	ko:K00826	ko:E2.6.1.42	ec:2.6.1.42
path:ko00770	ko:K00826	ko:E2.6.1.42	ec:2.6.1.42
path:ko01100	ko:K00826	ko:E2.6.1.42	ec:2.6.1.42
path:ko01110	ko:K00826	ko:E2.6.1.42	ec:2.6.1.42
path:ko00250	ko:K00827	ko:AGXT2	ec:2.6.1.40	ec:2.6.1.44
path:ko00260	ko:K00827	ko:AGXT2	ec:2.6.1.40	ec:2.6.1.44
path:ko00260	ko:K00828	ko:E2.6.1.45	ec:2.6.1.45
path:ko00680	ko:K00828	ko:E2.6.1.45	ec:2.6.1.45
path:ko01100	ko:K00828	ko:E2.6.1.45	ec:2.6.1.45
path:ko01110	ko:K00828	ko:E2.6.1.45	ec:2.6.1.45
path:ko00250	ko:K00830	ko:AGXT	ec:2.6.1.51	ec:2.6.1.44
path:ko00260	ko:K00830	ko:AGXT	ec:2.6.1.51	ec:2.6.1.44
path:ko01100	ko:K00830	ko:AGXT	ec:2.6.1.51	ec:2.6.1.44
path:ko04146	ko:K00830	ko:AGXT	ec:2.6.1.51	ec:2.6.1.44
path:ko00260	ko:K00831	ko:serC	ec:2.6.1.52
path:ko00680	ko:K00831	ko:serC	ec:2.6.1.52
path:ko00750	ko:K00831	ko:serC	ec:2.6.1.52
path:ko01100	ko:K00831	ko:serC	ec:2.6.1.52
path:ko00270	ko:K00832	ko:tyrB	ec:2.6.1.57
path:ko00350	ko:K00832	ko:tyrB	ec:2.6.1.57
path:ko00360	ko:K00832	ko:tyrB	ec:2.6.1.57
path:ko00400	ko:K00832	ko:tyrB	ec:2.6.1.57
path:ko00401	ko:K00832	ko:tyrB	ec:2.6.1.57
path:ko00950	ko:K00832	ko:tyrB	ec:2.6.1.57
path:ko00960	ko:K00832	ko:tyrB	ec:2.6.1.57
path:ko01100	ko:K00832	ko:tyrB	ec:2.6.1.57
path:ko01110	ko:K00832	ko:tyrB	ec:2.6.1.57
path:ko00780	ko:K00833	ko:E2.6.1.62	ec:2.6.1.62
path:ko01100	ko:K00833	ko:E2.6.1.62	ec:2.6.1.62
path:ko00290	ko:K00835	ko:avtA	ec:2.6.1.66
path:ko01100	ko:K00835	ko:avtA	ec:2.6.1.66
path:ko01110	ko:K00835	ko:avtA	ec:2.6.1.66
path:ko00260	ko:K00836	ko:E2.6.1.76	ec:2.6.1.76
path:ko01100	ko:K00836	ko:E2.6.1.76	ec:2.6.1.76
path:ko00270	ko:K00838	ko:ARO8	ec:2.6.1.57
path:ko00300	ko:K00838	ko:ARO8	ec:2.6.1.57
path:ko00350	ko:K00838	ko:ARO8	ec:2.6.1.57
path:ko00360	ko:K00838	ko:ARO8	ec:2.6.1.57
path:ko00400	ko:K00838	ko:ARO8	ec:2.6.1.57
path:ko00960	ko:K00838	ko:ARO8	ec:2.6.1.57
path:ko01100	ko:K00838	ko:ARO8	ec:2.6.1.57
path:ko00330	ko:K00840	ko:astC	ec:2.6.1.81
path:ko00300	ko:K00841	ko:patA	ec:2.6.1.-
path:ko00010	ko:K00844	ko:HK	ec:2.7.1.1
path:ko00051	ko:K00844	ko:HK	ec:2.7.1.1
path:ko00052	ko:K00844	ko:HK	ec:2.7.1.1
path:ko00500	ko:K00844	ko:HK	ec:2.7.1.1
path:ko00520	ko:K00844	ko:HK	ec:2.7.1.1
path:ko00521	ko:K00844	ko:HK	ec:2.7.1.1
path:ko00524	ko:K00844	ko:HK	ec:2.7.1.1
path:ko01100	ko:K00844	ko:HK	ec:2.7.1.1
path:ko01110	ko:K00844	ko:HK	ec:2.7.1.1
path:ko04910	ko:K00844	ko:HK	ec:2.7.1.1
path:ko04930	ko:K00844	ko:HK	ec:2.7.1.1
path:ko04973	ko:K00844	ko:HK	ec:2.7.1.1
path:ko00010	ko:K00845	ko:glk	ec:2.7.1.2
path:ko00052	ko:K00845	ko:glk	ec:2.7.1.2
path:ko00500	ko:K00845	ko:glk	ec:2.7.1.2
path:ko00520	ko:K00845	ko:glk	ec:2.7.1.2
path:ko00521	ko:K00845	ko:glk	ec:2.7.1.2
path:ko00524	ko:K00845	ko:glk	ec:2.7.1.2
path:ko01100	ko:K00845	ko:glk	ec:2.7.1.2
path:ko01110	ko:K00845	ko:glk	ec:2.7.1.2
path:ko00051	ko:K00846	ko:E2.7.1.3	ec:2.7.1.3
path:ko01100	ko:K00846	ko:E2.7.1.3	ec:2.7.1.3
path:ko00051	ko:K00847	ko:E2.7.1.4	ec:2.7.1.4
path:ko00500	ko:K00847	ko:E2.7.1.4	ec:2.7.1.4
path:ko00520	ko:K00847	ko:E2.7.1.4	ec:2.7.1.4
path:ko01100	ko:K00847	ko:E2.7.1.4	ec:2.7.1.4
path:ko00040	ko:K00848	ko:rhaB	ec:2.7.1.5
path:ko00051	ko:K00848	ko:rhaB	ec:2.7.1.5
path:ko00052	ko:K00849	ko:galK	ec:2.7.1.6
path:ko00520	ko:K00849	ko:galK	ec:2.7.1.6
path:ko01100	ko:K00849	ko:galK	ec:2.7.1.6
path:ko00010	ko:K00850	ko:PFK	ec:2.7.1.11
path:ko00030	ko:K00850	ko:PFK	ec:2.7.1.11
path:ko00051	ko:K00850	ko:PFK	ec:2.7.1.11
path:ko00052	ko:K00850	ko:PFK	ec:2.7.1.11
path:ko00680	ko:K00850	ko:PFK	ec:2.7.1.11
path:ko01100	ko:K00850	ko:PFK	ec:2.7.1.11
path:ko01110	ko:K00850	ko:PFK	ec:2.7.1.11
path:ko00030	ko:K00851	ko:E2.7.1.12	ec:2.7.1.12
path:ko01100	ko:K00851	ko:E2.7.1.12	ec:2.7.1.12
[truncated: 15,581 more rows]
[truncated: 1 more columns]
