# Supplementary material for: Optimization of de novo transcriptome assembly from high-throughput short read sequencing data improves functional annotation for non-model organisms
Source: BMC Bioinformatics. 2012 Jul 18;13:170. doi: 10.1186/1471-2105-13-170 (PMC3489510; doi:10.1186/1471-2105-13-170)
Supplement: Additional file 6 — This file contains in-house designed scripts used during the course of the study. [file 1471-2105-13-170-S6.zip › pathway_assignment/pathway_assignment.py]

#!/usr/bin/python


# Program: pathway_assignment.py
# ------------------------------
# This program associates assembled transcripts to KEGG pathways.  This is accomplished by using the pathway enzymes (KO ids) as a link 
# between the pathways and transcripts.  This program must be run in the same directory as the input files: "pathway_categories.txt", 
# "pathways.csv", and "pathways_KO_map.csv."  

# Input: ".ko" file from KAAS (standard input at command-line)
# Output: Tab-delimited assignment document listing the transcripts in each pathway, the pathways in each category, the number of transcripts in each 
# pathway and aggregate transcripts in each category, and the number of enzymes in each pathway and aggregate enzymes in each category.
#
# Example Command: "cat query.ko | python pathway_assignment.py > pathway_assignment.txt"

import sys

PATH_ID_START = 7
KO_ID_START = 3
PATH = 0
KO = 1
TRANSCRIPT = 0


# Load pathway categories
pathways = open("pathway_categories.txt", "r")
pathwayMap = dict()
for line in pathways.readlines():
	if(line.find("[") == -1):
		pathwayMap[category].append(line.rstrip())
	else:
		category = line[1:line.find("]")]
		pathwayMap[category] = list()

pathways.close()


# Load pathways
pathwayIDs = open("pathways.csv", "r")
pathwayIDMap = dict()
for line in pathwayIDs.readlines():
	splits = line.rstrip().split("\t")
	pathwayIDMap[splits[1]] = splits[0]

pathwayIDs.close()


# Add kos to pathways
kos = open("pathway_KO_map.csv", "r")
koMap = dict()
for line in kos.readlines():
	splits = line.rstrip().split(",")
	path = splits[PATH][PATH_ID_START:len(splits[PATH])] # extract pathway from line
	ko = splits[KO][KO_ID_START:len(splits[KO])] # extract ko from line
	if path not in koMap:
		koMap[path] = list()	# add pathway to koMap structure	
	koMap[path].append(ko) # add ko to pathway

kos.close()

# Load in transcript/kos from KAAS and associate in map
transcripts = sys.stdin # ko file is input to program
transcriptMap = dict()
for line in transcripts.readlines():
	splits = line.rstrip().split(",")
	if (splits[KO] != ''): # transcript mapped to ko
		transcriptMap[splits[TRANSCRIPT]] = splits[KO]

transcripts.close()
out = ""
for category in pathwayMap: #loop through categories to consider all pathways in category
	catEnzymeCount = 0
	catTranscriptCount = 0
	catTranscripts = ""
	catEnzymes = set()
	for pathway in pathwayMap[category]: #determine mapping for each pathway
		transcripts = ""
		tCount = 0
		enzymes = set()
		pathTranscripts = ""
		for ko in koMap[pathwayIDMap[pathway]]:	
			if ko in transcriptMap.values():
				for transcript in transcriptMap:
					if (ko == transcriptMap[transcript]):
						transcripts = "%s\t\t%s\t%s\n" % (transcripts, transcript, ko)
						tCount = tCount + 1						
						enzymes.add(ko)
		pathTranscripts = pathTranscripts + transcripts
		catTranscriptCount = catTranscriptCount + tCount
		catEnzymeCount = catEnzymeCount + len(enzymes)
		catTranscripts = "%s\t%s\tFound Transcripts: %d\tFound Enzymes: %d\tTotal Pathway Enzymes: %d\n%s" % (catTranscripts, pathway, tCount, len(enzymes), len(koMap[pathwayIDMap[pathway]]), pathTranscripts)
		catEnzymes.update(enzymes)
	out = "%s%s\tTotal Found Transcripts: %d\tTotal Found Enzymes: %d\tUnique Found Enzymes: %d\n%s" % (out, category, catTranscriptCount, catEnzymeCount, len(catEnzymes), catTranscripts)
print(out)
