# Supplementary material for: Optimization of de novo transcriptome assembly from high-throughput short read sequencing data improves functional annotation for non-model organisms
Source: BMC Bioinformatics. 2012 Jul 18;13:170. doi: 10.1186/1471-2105-13-170 (PMC3489510; doi:10.1186/1471-2105-13-170)
Supplement: Additional file 6 — This file contains in-house designed scripts used during the course of the study. [file 1471-2105-13-170-S6.zip › pathway_assignment/pathway_assignment.txt]

1.7 Glycan Biosynthesis and Metabolism	Total Found Transcripts: 298	Total Found Enzymes: 66	Unique Found Enzymes: 58
	N-Glycan biosynthesis	Found Transcripts: 122	Found Enzymes: 25	Total Pathway Enzymes: 45
		Locus_4550_Transcript_2/3_Confidence_0.846_k19	K00721
		Locus_4550_Transcript_3/3_Confidence_0.846_k19	K00721
		Locus_5892_Transcript_4/7_Confidence_0.448_k19	K00726
		Locus_5819_Transcript_1/3_Confidence_0.235_k19	K00726
		Locus_5892_Transcript_2/7_Confidence_0.621_k19	K00726
		Locus_5892_Transcript_6/7_Confidence_0.448_k19	K00726
		Locus_5892_Transcript_5/7_Confidence_0.414_k19	K00726
		Locus_5819_Transcript_3/3_Confidence_0.618_k19	K00726
		Locus_5892_Transcript_7/7_Confidence_0.621_k19	K00726
		Locus_5892_Transcript_3/7_Confidence_0.621_k19	K00726
		Locus_1393_Transcript_27/27_Confidence_0.634_k19	K00729
		Locus_1393_Transcript_21/27_Confidence_0.634_k19	K00729
		Locus_1393_Transcript_25/27_Confidence_0.634_k19	K00729
		Locus_1393_Transcript_23/27_Confidence_0.129_k19	K00729
		Locus_1393_Transcript_26/27_Confidence_0.237_k19	K00729
		Locus_1393_Transcript_24/27_Confidence_0.634_k19	K00729
		Locus_1393_Transcript_19/27_Confidence_0.462_k19	K00729
		Locus_1393_Transcript_18/27_Confidence_0.656_k19	K00729
		Locus_1393_Transcript_20/27_Confidence_0.409_k19	K00729
		Locus_3845_Transcript_14/17_Confidence_0.338_k19	K00753
		Locus_3845_Transcript_16/17_Confidence_0.423_k19	K00753
		Locus_3845_Transcript_15/17_Confidence_0.352_k19	K00753
		Locus_3845_Transcript_8/17_Confidence_0.352_k19	K00753
		Locus_8393_Transcript_2/2_Confidence_1.000_k19	K00902
		Locus_5676_Transcript_9/11_Confidence_0.660_k19	K01001
		Locus_5676_Transcript_7/11_Confidence_0.660_k19	K01001
		Locus_5676_Transcript_10/11_Confidence_0.617_k19	K01001
		Locus_5676_Transcript_5/11_Confidence_0.681_k19	K01001
		Locus_5676_Transcript_8/11_Confidence_0.617_k19	K01001
		Locus_919_Transcript_34/36_Confidence_0.511_k19	K01001
		Locus_919_Transcript_29/36_Confidence_0.543_k19	K01001
		Locus_5676_Transcript_3/11_Confidence_0.596_k19	K01001
		Locus_5676_Transcript_4/11_Confidence_0.617_k19	K01001
		Locus_919_Transcript_33/36_Confidence_0.521_k19	K01001
		Locus_919_Transcript_28/36_Confidence_0.511_k19	K01001
		Locus_5676_Transcript_6/11_Confidence_0.638_k19	K01001
		Locus_5676_Transcript_2/11_Confidence_0.596_k19	K01001
		Locus_919_Transcript_27/36_Confidence_0.511_k19	K01001
		Locus_5676_Transcript_11/11_Confidence_0.638_k19	K01001
		Locus_919_Transcript_36/36_Confidence_0.511_k19	K01001
		Locus_919_Transcript_32/36_Confidence_0.521_k19	K01001
		Locus_6385_Transcript_9/9_Confidence_0.623_k19	K01228
		Locus_6385_Transcript_6/9_Confidence_0.623_k19	K01228
		Locus_6385_Transcript_1/9_Confidence_0.623_k19	K01228
		Locus_6385_Transcript_5/9_Confidence_0.623_k19	K01228
		Locus_6385_Transcript_4/9_Confidence_0.623_k19	K01228
		Locus_6385_Transcript_2/9_Confidence_0.623_k19	K01228
		Locus_6385_Transcript_8/9_Confidence_0.738_k19	K01228
		Locus_6385_Transcript_7/9_Confidence_0.623_k19	K01228
		Locus_6385_Transcript_3/9_Confidence_0.590_k19	K01228
		Locus_890_Transcript_1/5_Confidence_0.289_k19	K01230
		Locus_1538_Transcript_42/42_Confidence_0.342_k19	K01230
		Locus_1538_Transcript_38/42_Confidence_0.325_k19	K01230
		Locus_2548_Transcript_10/10_Confidence_0.531_k19	K01230
		Locus_2548_Transcript_8/10_Confidence_0.354_k19	K01230
		Locus_1538_Transcript_41/42_Confidence_0.325_k19	K01230
		Locus_2548_Transcript_1/10_Confidence_0.156_k19	K01230
		Locus_1538_Transcript_40/42_Confidence_0.325_k19	K01230
		Locus_890_Transcript_2/5_Confidence_0.237_k19	K01230
		Locus_1538_Transcript_36/42_Confidence_0.208_k19	K01230
		Locus_890_Transcript_5/5_Confidence_0.632_k19	K01230
		Locus_11038_Transcript_1/2_Confidence_1.000_k19	K03842
		Locus_11038_Transcript_2/2_Confidence_1.000_k19	K03842
		Locus_7645_Transcript_1/1_Confidence_1.000_k19	K03842
		Locus_11089_Transcript_1/3_Confidence_0.720_k19	K03843
		Locus_11089_Transcript_3/3_Confidence_0.640_k19	K03843
		Locus_2912_Transcript_2/4_Confidence_0.828_k19	K03844
		Locus_1793_Transcript_11/12_Confidence_0.325_k19	K03844
		Locus_1793_Transcript_7/12_Confidence_0.277_k19	K03844
		Locus_2912_Transcript_4/4_Confidence_0.793_k19	K03844
		Locus_2912_Transcript_3/4_Confidence_0.793_k19	K03844
		Locus_1793_Transcript_4/12_Confidence_0.494_k19	K03844
		Locus_10697_Transcript_1/2_Confidence_0.615_k19	K03845
		Locus_4463_Transcript_2/4_Confidence_0.600_k19	K03846
		Locus_4463_Transcript_4/4_Confidence_0.280_k19	K03846
		Locus_4463_Transcript_1/4_Confidence_0.080_k19	K03846
		Locus_4463_Transcript_3/4_Confidence_0.560_k19	K03846
		Locus_9857_Transcript_1/3_Confidence_0.568_k19	K03847
		Locus_9857_Transcript_3/3_Confidence_0.811_k19	K03847
		Locus_3624_Transcript_17/25_Confidence_0.183_k19	K03848
		Locus_3624_Transcript_23/25_Confidence_0.183_k19	K03848
		Locus_3932_Transcript_1/4_Confidence_0.472_k19	K03849
		Locus_3932_Transcript_3/4_Confidence_0.472_k19	K03849
		Locus_3932_Transcript_2/4_Confidence_0.849_k19	K03849
		Locus_11833_Transcript_4/4_Confidence_0.897_k19	K03850
		Locus_11833_Transcript_3/4_Confidence_0.897_k19	K03850
		Locus_8800_Transcript_1/1_Confidence_1.000_k19	K03850
		Locus_11833_Transcript_2/4_Confidence_0.513_k19	K03850
		Locus_11833_Transcript_1/4_Confidence_0.923_k19	K03850
		Locus_797_Transcript_4/6_Confidence_0.667_k19	K05546
		Locus_797_Transcript_6/6_Confidence_0.667_k19	K05546
		Locus_797_Transcript_2/6_Confidence_0.429_k19	K05546
		Locus_797_Transcript_3/6_Confidence_0.381_k19	K05546
		Locus_5879_Transcript_2/2_Confidence_1.000_k19	K06316
		Locus_5879_Transcript_1/2_Confidence_1.000_k19	K06316
		Locus_6620_Transcript_7/7_Confidence_0.842_k19	K07151
		Locus_6620_Transcript_6/7_Confidence_0.789_k19	K07151
		Locus_6620_Transcript_4/7_Confidence_0.842_k19	K07151
		Locus_6620_Transcript_3/7_Confidence_0.860_k19	K07151
		Locus_6620_Transcript_1/7_Confidence_0.772_k19	K07151
		Locus_6620_Transcript_5/7_Confidence_0.842_k19	K07151
		Locus_6620_Transcript_2/7_Confidence_0.404_k19	K07151
		Locus_9772_Transcript_2/2_Confidence_0.786_k19	K07432
		Locus_9772_Transcript_1/2_Confidence_0.571_k19	K07432
		Locus_8476_Transcript_2/4_Confidence_0.450_k19	K07441
		Locus_8476_Transcript_3/4_Confidence_0.550_k19	K07441
		Locus_8476_Transcript_4/4_Confidence_0.650_k19	K07441
		Locus_943_Transcript_2/4_Confidence_0.774_k19	K12666
		Locus_943_Transcript_4/4_Confidence_0.774_k19	K12666
		Locus_943_Transcript_3/4_Confidence_0.323_k19	K12666
		Locus_943_Transcript_1/4_Confidence_0.839_k19	K12666
		Locus_392_Transcript_6/13_Confidence_0.427_k19	K12667
		Locus_392_Transcript_12/13_Confidence_0.406_k19	K12667
		Locus_392_Transcript_8/13_Confidence_0.406_k19	K12667
		Locus_392_Transcript_10/13_Confidence_0.427_k19	K12667
		Locus_392_Transcript_13/13_Confidence_0.427_k19	K12667
		Locus_392_Transcript_5/13_Confidence_0.406_k19	K12667
		Locus_392_Transcript_9/13_Confidence_0.406_k19	K12667
		Locus_392_Transcript_4/13_Confidence_0.427_k19	K12667
		Locus_1174_Transcript_3/4_Confidence_0.536_k19	K12670
		Locus_1174_Transcript_4/4_Confidence_0.786_k19	K12670
		Locus_1174_Transcript_2/4_Confidence_0.500_k19	K12670
	High-mannose type N-glycan biosynthesis	Found Transcripts: 17	Found Enzymes: 3	Total Pathway Enzymes: 12
		Locus_890_Transcript_1/5_Confidence_0.289_k19	K01230
		Locus_1538_Transcript_42/42_Confidence_0.342_k19	K01230
		Locus_1538_Transcript_38/42_Confidence_0.325_k19	K01230
		Locus_2548_Transcript_10/10_Confidence_0.531_k19	K01230
		Locus_2548_Transcript_8/10_Confidence_0.354_k19	K01230
		Locus_1538_Transcript_41/42_Confidence_0.325_k19	K01230
		Locus_2548_Transcript_1/10_Confidence_0.156_k19	K01230
		Locus_1538_Transcript_40/42_Confidence_0.325_k19	K01230
		Locus_890_Transcript_2/5_Confidence_0.237_k19	K01230
		Locus_1538_Transcript_36/42_Confidence_0.208_k19	K01230
		Locus_890_Transcript_5/5_Confidence_0.632_k19	K01230
		Locus_10409_Transcript_3/3_Confidence_0.703_k19	K05534
		Locus_10409_Transcript_2/3_Confidence_0.730_k19	K05534
		Locus_10409_Transcript_1/3_Confidence_0.649_k19	K05534
		Locus_8398_Transcript_1/3_Confidence_0.818_k19	K05535
		Locus_8398_Transcript_2/3_Confidence_0.818_k19	K05535
		Locus_8398_Transcript_3/3_Confidence_0.818_k19	K05535
	O-Glycan biosynthesis	Found Transcripts: 0	Found Enzymes: 0	Total Pathway Enzymes: 12
	O-Mannosyl glycan biosynthesis	Found Transcripts: 3	Found Enzymes: 1	Total Pathway Enzymes: 8
		Locus_2640_Transcript_1/7_Confidence_0.519_k19	K10967
		Locus_2640_Transcript_3/7_Confidence_0.630_k19	K10967
		Locus_2640_Transcript_4/7_Confidence_0.630_k19	K10967
	Glycosaminoglycan biosynthesis - chondroitin sulfate	Found Transcripts: 4	Found Enzymes: 2	Total Pathway Enzymes: 21
		Locus_2471_Transcript_1/2_Confidence_1.000_k19	K00733
		Locus_5436_Transcript_3/4_Confidence_0.736_k19	K00734
		Locus_5436_Transcript_4/4_Confidence_0.717_k19	K00734
		Locus_5436_Transcript_2/4_Confidence_0.698_k19	K00734
	Glycosaminoglycan biosynthesis - heparan sulfate	Found Transcripts: 9	Found Enzymes: 5	Total Pathway Enzymes: 24
		Locus_2471_Transcript_1/2_Confidence_1.000_k19	K00733
		Locus_5436_Transcript_3/4_Confidence_0.736_k19	K00734
		Locus_5436_Transcript_4/4_Confidence_0.717_k19	K00734
		Locus_5436_Transcript_2/4_Confidence_0.698_k19	K00734
		Locus_7380_Transcript_3/6_Confidence_0.464_k19	K02367
		Locus_7380_Transcript_1/6_Confidence_0.232_k19	K02369
		Locus_4763_Transcript_1/4_Confidence_0.400_k19	K02369
		Locus_7380_Transcript_4/6_Confidence_0.411_k19	K02369
		Locus_10016_Transcript_1/1_Confidence_1.000_k19	K07809
	Glycosaminoglycan biosynthesis - keratan sulfate	Found Transcripts: 0	Found Enzymes: 0	Total Pathway Enzymes: 14
	Glycosaminoglycan degradation	Found Transcripts: 14	Found Enzymes: 2	Total Pathway Enzymes: 14
		Locus_42_Transcript_8/11_Confidence_0.053_k19	K12309
		Locus_42_Transcript_4/11_Confidence_0.711_k19	K12309
		Locus_42_Transcript_3/11_Confidence_0.658_k19	K12309
		Locus_42_Transcript_2/11_Confidence_0.711_k19	K12309
		Locus_42_Transcript_6/11_Confidence_0.684_k19	K12309
		Locus_42_Transcript_10/11_Confidence_0.711_k19	K12309
		Locus_42_Transcript_5/11_Confidence_0.711_k19	K12309
		Locus_42_Transcript_9/11_Confidence_0.737_k19	K12309
		Locus_42_Transcript_7/11_Confidence_0.711_k19	K12309
		Locus_42_Transcript_11/11_Confidence_0.711_k19	K12309
		Locus_569_Transcript_2/4_Confidence_0.962_k19	K12373
		Locus_569_Transcript_1/4_Confidence_0.923_k19	K12373
		Locus_569_Transcript_3/4_Confidence_0.949_k19	K12373
		Locus_569_Transcript_4/4_Confidence_0.962_k19	K12373
	Glycosylphosphatidylinositol(GPI)-anchor biosynthesis	Found Transcripts: 34	Found Enzymes: 10	Total Pathway Enzymes: 26
		Locus_650_Transcript_7/7_Confidence_0.682_k19	K03434
		Locus_650_Transcript_1/7_Confidence_0.159_k19	K03434
		Locus_650_Transcript_3/7_Confidence_0.705_k19	K03434
		Locus_650_Transcript_4/7_Confidence_0.682_k19	K03434
		Locus_650_Transcript_2/7_Confidence_0.136_k19	K03434
		Locus_650_Transcript_6/7_Confidence_0.682_k19	K03434
		Locus_5133_Transcript_5/5_Confidence_0.742_k19	K03857
		Locus_5133_Transcript_2/5_Confidence_0.742_k19	K03857
		Locus_5133_Transcript_4/5_Confidence_0.470_k19	K03857
		Locus_5133_Transcript_1/5_Confidence_0.470_k19	K03857
		Locus_13177_Transcript_4/5_Confidence_0.343_k19	K03859
		Locus_13177_Transcript_3/5_Confidence_0.343_k19	K03859
		Locus_13177_Transcript_5/5_Confidence_0.771_k19	K03859
		Locus_13177_Transcript_1/5_Confidence_0.457_k19	K03859
		Locus_13177_Transcript_2/5_Confidence_0.343_k19	K03859
		Locus_6271_Transcript_6/7_Confidence_0.542_k19	K03861
		Locus_9952_Transcript_1/2_Confidence_1.000_k19	K05283
		Locus_14642_Transcript_1/7_Confidence_0.567_k19	K05284
		Locus_14642_Transcript_6/7_Confidence_0.367_k19	K05284
		Locus_14642_Transcript_7/7_Confidence_0.567_k19	K05284
		Locus_15047_Transcript_1/1_Confidence_1.000_k19	K05284
		Locus_14642_Transcript_4/7_Confidence_0.400_k19	K05284
		Locus_14642_Transcript_3/7_Confidence_0.133_k19	K05284
		Locus_14642_Transcript_2/7_Confidence_0.567_k19	K05284
		Locus_897_Transcript_11/16_Confidence_0.554_k19	K05286
		Locus_897_Transcript_14/16_Confidence_0.566_k19	K05286
		Locus_897_Transcript_13/16_Confidence_0.554_k19	K05286
		Locus_897_Transcript_7/16_Confidence_0.554_k19	K05286
		Locus_897_Transcript_16/16_Confidence_0.554_k19	K05286
		Locus_6209_Transcript_1/1_Confidence_1.000_k19	K05288
		Locus_7252_Transcript_1/2_Confidence_0.967_k19	K05290
		Locus_7252_Transcript_2/2_Confidence_0.967_k19	K05290
		Locus_138_Transcript_1/1_Confidence_1.000_k19	K07542
		Locus_7357_Transcript_3/3_Confidence_0.933_k19	K07542
	Glycosphingolipid biosynthesis - lacto and neolacto series	Found Transcripts: 1	Found Enzymes: 1	Total Pathway Enzymes: 25
		Locus_11653_Transcript_1/1_Confidence_1.000_k19	K07819
	Glycosphingolipid biosynthesis - globo series	Found Transcripts: 15	Found Enzymes: 2	Total Pathway Enzymes: 14
		Locus_7831_Transcript_2/2_Confidence_1.000_k19	K07407
		Locus_2544_Transcript_2/5_Confidence_0.629_k19	K07407
		Locus_6088_Transcript_1/4_Confidence_0.091_k19	K07407
		Locus_2544_Transcript_5/5_Confidence_0.829_k19	K07407
		Locus_2544_Transcript_1/5_Confidence_0.286_k19	K07407
		Locus_2544_Transcript_3/5_Confidence_0.829_k19	K07407
		Locus_2544_Transcript_4/5_Confidence_0.629_k19	K07407
		Locus_5308_Transcript_2/3_Confidence_0.389_k19	K07407
		Locus_7831_Transcript_1/2_Confidence_1.000_k19	K07407
		Locus_6088_Transcript_3/4_Confidence_0.227_k19	K07407
		Locus_5308_Transcript_3/3_Confidence_0.722_k19	K07407
		Locus_569_Transcript_2/4_Confidence_0.962_k19	K12373
		Locus_569_Transcript_1/4_Confidence_0.923_k19	K12373
		Locus_569_Transcript_3/4_Confidence_0.949_k19	K12373
		Locus_569_Transcript_4/4_Confidence_0.962_k19	K12373
	Glycosphingolipid biosynthesis - ganglio series	Found Transcripts: 18	Found Enzymes: 3	Total Pathway Enzymes: 14
		Locus_7959_Transcript_5/8_Confidence_0.488_k19	K03372
		Locus_7959_Transcript_8/8_Confidence_0.535_k19	K03372
		Locus_9366_Transcript_1/1_Confidence_1.000_k19	K03372
		Locus_7959_Transcript_2/8_Confidence_0.163_k19	K03372
		Locus_42_Transcript_8/11_Confidence_0.053_k19	K12309
		Locus_42_Transcript_4/11_Confidence_0.711_k19	K12309
		Locus_42_Transcript_3/11_Confidence_0.658_k19	K12309
		Locus_42_Transcript_2/11_Confidence_0.711_k19	K12309
		Locus_42_Transcript_6/11_Confidence_0.684_k19	K12309
		Locus_42_Transcript_10/11_Confidence_0.711_k19	K12309
		Locus_42_Transcript_5/11_Confidence_0.711_k19	K12309
		Locus_42_Transcript_9/11_Confidence_0.737_k19	K12309
		Locus_42_Transcript_7/11_Confidence_0.711_k19	K12309
		Locus_42_Transcript_11/11_Confidence_0.711_k19	K12309
		Locus_569_Transcript_2/4_Confidence_0.962_k19	K12373
		Locus_569_Transcript_1/4_Confidence_0.923_k19	K12373
		Locus_569_Transcript_3/4_Confidence_0.949_k19	K12373
		Locus_569_Transcript_4/4_Confidence_0.962_k19	K12373
	Lipopolysaccharide biosynthesis	Found Transcripts: 15	Found Enzymes: 4	Total Pathway Enzymes: 30
		Locus_4414_Transcript_1/2_Confidence_0.600_k19	K00912
		Locus_13074_Transcript_2/3_Confidence_0.818_k19	K00979
		Locus_13074_Transcript_1/3_Confidence_0.545_k19	K00979
		Locus_13074_Transcript_3/3_Confidence_0.818_k19	K00979
		Locus_4073_Transcript_26/34_Confidence_0.163_k19	K01627
		Locus_4073_Transcript_25/34_Confidence_0.483_k19	K01627
		Locus_4073_Transcript_33/34_Confidence_0.163_k19	K01627
		Locus_4073_Transcript_32/34_Confidence_0.483_k19	K01627
		Locus_4019_Transcript_15/16_Confidence_0.526_k19	K02535
		Locus_4019_Transcript_10/16_Confidence_0.500_k19	K02535
		Locus_4019_Transcript_11/16_Confidence_0.526_k19	K02535
		Locus_4019_Transcript_14/16_Confidence_0.513_k19	K02535
		Locus_4019_Transcript_16/16_Confidence_0.526_k19	K02535
		Locus_4019_Transcript_7/16_Confidence_0.579_k19	K02535
		Locus_4019_Transcript_13/16_Confidence_0.526_k19	K02535
	Peptidoglycan biosynthesis	Found Transcripts: 4	Found Enzymes: 1	Total Pathway Enzymes: 37
		Locus_3664_Transcript_5/7_Confidence_0.346_k19	K01928
		Locus_3664_Transcript_6/7_Confidence_0.577_k19	K01928
		Locus_3664_Transcript_7/7_Confidence_0.731_k19	K01928
		Locus_3664_Transcript_1/7_Confidence_0.442_k19	K01928
	Other glycan degradation	Found Transcripts: 42	Found Enzymes: 7	Total Pathway Enzymes: 15
		Locus_6895_Transcript_2/7_Confidence_0.700_k19	K01190
		Locus_2518_Transcript_7/7_Confidence_0.568_k19	K01190
		Locus_6895_Transcript_6/7_Confidence_0.683_k19	K01190
		Locus_2518_Transcript_5/7_Confidence_0.297_k19	K01190
		Locus_2518_Transcript_2/7_Confidence_0.568_k19	K01190
		Locus_2518_Transcript_3/7_Confidence_0.297_k19	K01190
		Locus_6895_Transcript_7/7_Confidence_0.767_k19	K01190
		Locus_2518_Transcript_1/7_Confidence_0.486_k19	K01190
		Locus_7324_Transcript_2/9_Confidence_0.333_k19	K01192
		Locus_16821_Transcript_4/4_Confidence_0.526_k19	K01192
		Locus_7324_Transcript_3/9_Confidence_0.369_k19	K01192
		Locus_16821_Transcript_3/4_Confidence_0.579_k19	K01192
		Locus_7324_Transcript_6/9_Confidence_0.667_k19	K01192
		Locus_16821_Transcript_2/4_Confidence_0.579_k19	K01192
		Locus_16821_Transcript_1/4_Confidence_0.684_k19	K01192
		Locus_7324_Transcript_7/9_Confidence_0.679_k19	K01192
		Locus_7324_Transcript_9/9_Confidence_0.667_k19	K01192
		Locus_7324_Transcript_8/9_Confidence_0.369_k19	K01192
		Locus_7324_Transcript_5/9_Confidence_0.667_k19	K01192
		Locus_3553_Transcript_2/3_Confidence_0.526_k19	K01227
		Locus_3553_Transcript_1/3_Confidence_0.526_k19	K01227
		Locus_3100_Transcript_1/4_Confidence_0.138_k19	K01444
		Locus_3100_Transcript_4/4_Confidence_0.552_k19	K01444
		Locus_3100_Transcript_3/4_Confidence_0.345_k19	K01444
		Locus_3100_Transcript_2/4_Confidence_0.069_k19	K01444
		Locus_42_Transcript_8/11_Confidence_0.053_k19	K12309
		Locus_42_Transcript_4/11_Confidence_0.711_k19	K12309
		Locus_42_Transcript_3/11_Confidence_0.658_k19	K12309
		Locus_42_Transcript_2/11_Confidence_0.711_k19	K12309
		Locus_42_Transcript_6/11_Confidence_0.684_k19	K12309
		Locus_42_Transcript_10/11_Confidence_0.711_k19	K12309
		Locus_42_Transcript_5/11_Confidence_0.711_k19	K12309
		Locus_42_Transcript_9/11_Confidence_0.737_k19	K12309
		Locus_42_Transcript_7/11_Confidence_0.711_k19	K12309
		Locus_42_Transcript_11/11_Confidence_0.711_k19	K12309
		Locus_461_Transcript_64/64_Confidence_0.318_k19	K12311
		Locus_461_Transcript_58/64_Confidence_0.245_k19	K12311
		Locus_461_Transcript_56/64_Confidence_0.252_k19	K12311
		Locus_569_Transcript_2/4_Confidence_0.962_k19	K12373
		Locus_569_Transcript_1/4_Confidence_0.923_k19	K12373
		Locus_569_Transcript_3/4_Confidence_0.949_k19	K12373
		Locus_569_Transcript_4/4_Confidence_0.962_k19	K12373
4.4 Cell Communication	Total Found Transcripts: 285	Total Found Enzymes: 47	Unique Found Enzymes: 35
	Focal adhesion	Found Transcripts: 67	Found Enzymes: 15	Total Pathway Enzymes: 133
		Locus_681_Transcript_5/5_Confidence_0.872_k19	K02677
		Locus_3695_Transcript_3/3_Confidence_0.917_k19	K03083
		Locus_3695_Transcript_1/3_Confidence_0.750_k19	K03083
		Locus_8577_Transcript_1/1_Confidence_1.000_k19	K03083
		Locus_3695_Transcript_2/3_Confidence_0.278_k19	K03083
		Locus_276_Transcript_33/40_Confidence_0.086_k19	K04365
		Locus_7384_Transcript_3/4_Confidence_0.727_k19	K04371
		Locus_6706_Transcript_1/5_Confidence_0.250_k19	K04371
		Locus_11518_Transcript_2/2_Confidence_1.000_k19	K04371
		Locus_3304_Transcript_3/4_Confidence_0.861_k19	K04371
		Locus_6706_Transcript_5/5_Confidence_0.333_k19	K04371
		Locus_7384_Transcript_2/4_Confidence_0.545_k19	K04371
		Locus_7384_Transcript_1/4_Confidence_0.636_k19	K04371
		Locus_6706_Transcript_3/5_Confidence_0.333_k19	K04371
		Locus_7384_Transcript_4/4_Confidence_0.727_k19	K04371
		Locus_3304_Transcript_4/4_Confidence_0.861_k19	K04371
		Locus_11518_Transcript_1/2_Confidence_1.000_k19	K04371
		Locus_6706_Transcript_2/5_Confidence_0.250_k19	K04371
		Locus_3304_Transcript_2/4_Confidence_0.778_k19	K04371
		Locus_4444_Transcript_1/8_Confidence_0.493_k19	K04409
		Locus_5208_Transcript_3/6_Confidence_0.255_k19	K04410
		Locus_10690_Transcript_1/1_Confidence_1.000_k19	K05692
		Locus_18591_Transcript_1/1_Confidence_1.000_k19	K05692
		Locus_16074_Transcript_1/1_Confidence_1.000_k19	K05692
		Locus_5607_Transcript_1/1_Confidence_1.000_k19	K05692
		Locus_1056_Transcript_6/7_Confidence_0.293_k19	K05692
		Locus_1056_Transcript_2/7_Confidence_0.293_k19	K05692
		Locus_884_Transcript_1/1_Confidence_1.000_k19	K05692
		Locus_1056_Transcript_7/7_Confidence_0.341_k19	K05692
		Locus_1056_Transcript_1/7_Confidence_0.195_k19	K05692
		Locus_946_Transcript_1/1_Confidence_1.000_k19	K05703
		Locus_608_Transcript_7/7_Confidence_0.540_k19	K05703
		Locus_3842_Transcript_4/10_Confidence_0.404_k19	K05703
		Locus_3842_Transcript_6/10_Confidence_0.383_k19	K05703
		Locus_12130_Transcript_3/3_Confidence_0.923_k19	K05704
		Locus_12130_Transcript_1/3_Confidence_0.808_k19	K05704
		Locus_12130_Transcript_2/3_Confidence_0.846_k19	K05704
		Locus_9926_Transcript_1/2_Confidence_0.500_k19	K05717
		Locus_9926_Transcript_2/2_Confidence_0.857_k19	K05717
		Locus_3633_Transcript_2/4_Confidence_0.118_k19	K05725
		Locus_17087_Transcript_1/1_Confidence_1.000_k19	K05740
		Locus_5454_Transcript_9/16_Confidence_0.488_k19	K06252
		Locus_5454_Transcript_15/16_Confidence_0.488_k19	K06252
		Locus_5454_Transcript_16/16_Confidence_0.415_k19	K06252
		Locus_5454_Transcript_10/16_Confidence_0.439_k19	K06252
		Locus_428_Transcript_14/23_Confidence_0.500_k19	K06269
		Locus_428_Transcript_20/23_Confidence_0.543_k19	K06269
		Locus_428_Transcript_23/23_Confidence_0.543_k19	K06269
		Locus_403_Transcript_2/5_Confidence_0.387_k19	K06269
		Locus_403_Transcript_3/5_Confidence_0.355_k19	K06269
		Locus_428_Transcript_16/23_Confidence_0.500_k19	K06269
		Locus_428_Transcript_19/23_Confidence_0.571_k19	K06269
		Locus_428_Transcript_18/23_Confidence_0.543_k19	K06269
		Locus_428_Transcript_15/23_Confidence_0.500_k19	K06269
		Locus_1146_Transcript_2/7_Confidence_0.189_k19	K06269
		Locus_428_Transcript_21/23_Confidence_0.257_k19	K06269
		Locus_428_Transcript_17/23_Confidence_0.543_k19	K06269
		Locus_403_Transcript_1/5_Confidence_0.323_k19	K06269
		Locus_428_Transcript_22/23_Confidence_0.400_k19	K06269
		Locus_929_Transcript_4/10_Confidence_0.658_k19	K06276
		Locus_929_Transcript_8/10_Confidence_0.369_k19	K06276
		Locus_929_Transcript_7/10_Confidence_0.721_k19	K06276
		Locus_929_Transcript_3/10_Confidence_0.378_k19	K06276
		Locus_929_Transcript_6/10_Confidence_0.351_k19	K06276
		Locus_929_Transcript_10/10_Confidence_0.712_k19	K06276
		Locus_929_Transcript_5/10_Confidence_0.712_k19	K06276
		Locus_929_Transcript_9/10_Confidence_0.550_k19	K06276
	Adherens junction	Found Transcripts: 61	Found Enzymes: 9	Total Pathway Enzymes: 59
		Locus_641_Transcript_3/5_Confidence_0.688_k19	K03097
		Locus_641_Transcript_5/5_Confidence_0.688_k19	K03097
		Locus_641_Transcript_4/5_Confidence_0.688_k19	K03097
		Locus_641_Transcript_1/5_Confidence_0.688_k19	K03097
		Locus_6334_Transcript_24/33_Confidence_0.511_k19	K03115
		Locus_6334_Transcript_28/33_Confidence_0.606_k19	K03115
		Locus_6334_Transcript_30/33_Confidence_0.606_k19	K03115
		Locus_6334_Transcript_29/33_Confidence_0.532_k19	K03115
		Locus_6334_Transcript_27/33_Confidence_0.532_k19	K03115
		Locus_6334_Transcript_26/33_Confidence_0.617_k19	K03115
		Locus_6334_Transcript_33/33_Confidence_0.617_k19	K03115
		Locus_6334_Transcript_32/33_Confidence_0.606_k19	K03115
		Locus_6334_Transcript_31/33_Confidence_0.532_k19	K03115
		Locus_6334_Transcript_25/33_Confidence_0.160_k19	K03115
		Locus_7384_Transcript_3/4_Confidence_0.727_k19	K04371
		Locus_6706_Transcript_1/5_Confidence_0.250_k19	K04371
		Locus_11518_Transcript_2/2_Confidence_1.000_k19	K04371
		Locus_3304_Transcript_3/4_Confidence_0.861_k19	K04371
		Locus_6706_Transcript_5/5_Confidence_0.333_k19	K04371
		Locus_7384_Transcript_2/4_Confidence_0.545_k19	K04371
		Locus_7384_Transcript_1/4_Confidence_0.636_k19	K04371
		Locus_6706_Transcript_3/5_Confidence_0.333_k19	K04371
		Locus_7384_Transcript_4/4_Confidence_0.727_k19	K04371
		Locus_3304_Transcript_4/4_Confidence_0.861_k19	K04371
		Locus_11518_Transcript_1/2_Confidence_1.000_k19	K04371
		Locus_6706_Transcript_2/5_Confidence_0.250_k19	K04371
		Locus_3304_Transcript_2/4_Confidence_0.778_k19	K04371
		Locus_1283_Transcript_4/7_Confidence_0.719_k19	K04427
		Locus_710_Transcript_4/6_Confidence_0.750_k19	K04427
		Locus_1283_Transcript_6/7_Confidence_0.719_k19	K04427
		Locus_4151_Transcript_3/4_Confidence_0.679_k19	K04427
		Locus_1283_Transcript_7/7_Confidence_0.719_k19	K04427
		Locus_1283_Transcript_2/7_Confidence_0.781_k19	K04427
		Locus_710_Transcript_6/6_Confidence_0.750_k19	K04427
		Locus_14023_Transcript_1/1_Confidence_1.000_k19	K04427
		Locus_5123_Transcript_3/3_Confidence_0.773_k19	K04498
		Locus_1216_Transcript_13/13_Confidence_0.383_k19	K04498
		Locus_1216_Transcript_9/13_Confidence_0.436_k19	K04498
		Locus_1216_Transcript_4/13_Confidence_0.660_k19	K04498
		Locus_4497_Transcript_1/1_Confidence_1.000_k19	K04498
		Locus_5123_Transcript_1/3_Confidence_0.727_k19	K04498
		Locus_10690_Transcript_1/1_Confidence_1.000_k19	K05692
		Locus_18591_Transcript_1/1_Confidence_1.000_k19	K05692
		Locus_16074_Transcript_1/1_Confidence_1.000_k19	K05692
		Locus_5607_Transcript_1/1_Confidence_1.000_k19	K05692
		Locus_1056_Transcript_6/7_Confidence_0.293_k19	K05692
		Locus_1056_Transcript_2/7_Confidence_0.293_k19	K05692
		Locus_884_Transcript_1/1_Confidence_1.000_k19	K05692
		Locus_1056_Transcript_7/7_Confidence_0.341_k19	K05692
		Locus_1056_Transcript_1/7_Confidence_0.195_k19	K05692
		Locus_2776_Transcript_4/7_Confidence_0.739_k19	K05695
		Locus_2776_Transcript_1/7_Confidence_0.812_k19	K05695
		Locus_2776_Transcript_3/7_Confidence_0.377_k19	K05695
		Locus_2776_Transcript_2/7_Confidence_0.348_k19	K05695
		Locus_946_Transcript_1/1_Confidence_1.000_k19	K05703
		Locus_608_Transcript_7/7_Confidence_0.540_k19	K05703
		Locus_3842_Transcript_4/10_Confidence_0.404_k19	K05703
		Locus_3842_Transcript_6/10_Confidence_0.383_k19	K05703
		Locus_12130_Transcript_3/3_Confidence_0.923_k19	K05704
		Locus_12130_Transcript_1/3_Confidence_0.808_k19	K05704
		Locus_12130_Transcript_2/3_Confidence_0.846_k19	K05704
	Tight junction	Found Transcripts: 93	Found Enzymes: 14	Total Pathway Enzymes: 69
		Locus_681_Transcript_5/5_Confidence_0.872_k19	K02677
		Locus_641_Transcript_3/5_Confidence_0.688_k19	K03097
		Locus_641_Transcript_5/5_Confidence_0.688_k19	K03097
		Locus_641_Transcript_4/5_Confidence_0.688_k19	K03097
		Locus_641_Transcript_1/5_Confidence_0.688_k19	K03097
		Locus_6334_Transcript_24/33_Confidence_0.511_k19	K03115
		Locus_6334_Transcript_28/33_Confidence_0.606_k19	K03115
		Locus_6334_Transcript_30/33_Confidence_0.606_k19	K03115
		Locus_6334_Transcript_29/33_Confidence_0.532_k19	K03115
		Locus_6334_Transcript_27/33_Confidence_0.532_k19	K03115
		Locus_6334_Transcript_26/33_Confidence_0.617_k19	K03115
		Locus_6334_Transcript_33/33_Confidence_0.617_k19	K03115
		Locus_6334_Transcript_32/33_Confidence_0.606_k19	K03115
		Locus_6334_Transcript_31/33_Confidence_0.532_k19	K03115
		Locus_6334_Transcript_25/33_Confidence_0.160_k19	K03115
		Locus_3607_Transcript_4/4_Confidence_0.708_k19	K03456
		Locus_3607_Transcript_3/4_Confidence_0.750_k19	K03456
		Locus_3607_Transcript_1/4_Confidence_0.625_k19	K03456
		Locus_3607_Transcript_2/4_Confidence_0.792_k19	K03456
		Locus_5825_Transcript_3/3_Confidence_0.905_k19	K04354
		Locus_5825_Transcript_1/3_Confidence_0.905_k19	K04354
		Locus_5825_Transcript_2/3_Confidence_0.905_k19	K04354
		Locus_14191_Transcript_3/6_Confidence_0.421_k19	K04382
		Locus_14191_Transcript_1/6_Confidence_0.421_k19	K04382
		Locus_14191_Transcript_5/6_Confidence_0.368_k19	K04382
		Locus_4515_Transcript_1/2_Confidence_1.000_k19	K04382
		Locus_14191_Transcript_6/6_Confidence_0.632_k19	K04382
		Locus_4515_Transcript_2/2_Confidence_1.000_k19	K04382
		Locus_14191_Transcript_4/6_Confidence_0.368_k19	K04382
		Locus_1858_Transcript_10/10_Confidence_0.516_k19	K04424
		Locus_13575_Transcript_2/3_Confidence_0.583_k19	K04424
		Locus_1466_Transcript_1/2_Confidence_0.742_k19	K04424
		Locus_1858_Transcript_5/10_Confidence_0.469_k19	K04424
		Locus_8259_Transcript_2/10_Confidence_0.463_k19	K04424
		Locus_4988_Transcript_3/4_Confidence_0.700_k19	K04424
		Locus_8259_Transcript_4/10_Confidence_0.627_k19	K04424
		Locus_3709_Transcript_7/12_Confidence_0.381_k19	K04424
		Locus_4988_Transcript_2/4_Confidence_0.420_k19	K04424
		Locus_7898_Transcript_2/3_Confidence_0.829_k19	K04424
		Locus_1280_Transcript_4/5_Confidence_0.733_k19	K04424
		Locus_7115_Transcript_4/4_Confidence_0.930_k19	K04424
		Locus_1858_Transcript_4/10_Confidence_0.516_k19	K04424
		Locus_1280_Transcript_2/5_Confidence_0.867_k19	K04424
		Locus_8259_Transcript_5/10_Confidence_0.701_k19	K04424
		Locus_4988_Transcript_4/4_Confidence_0.800_k19	K04424
		Locus_1966_Transcript_2/2_Confidence_1.000_k19	K04424
		Locus_7115_Transcript_2/4_Confidence_0.791_k19	K04424
		Locus_3633_Transcript_3/4_Confidence_0.137_k19	K04424
		Locus_1179_Transcript_4/8_Confidence_0.922_k19	K04424
		Locus_7115_Transcript_3/4_Confidence_0.930_k19	K04424
		Locus_1197_Transcript_3/5_Confidence_0.818_k19	K04424
		Locus_1506_Transcript_1/5_Confidence_0.708_k19	K04424
		Locus_1858_Transcript_1/10_Confidence_0.516_k19	K04424
		Locus_8259_Transcript_9/10_Confidence_0.627_k19	K04424
		Locus_8259_Transcript_8/10_Confidence_0.537_k19	K04424
		Locus_276_Transcript_38/40_Confidence_0.272_k19	K04424
		Locus_1197_Transcript_5/5_Confidence_0.773_k19	K04424
		Locus_7898_Transcript_3/3_Confidence_0.886_k19	K04424
		Locus_8259_Transcript_10/10_Confidence_0.716_k19	K04424
		Locus_1506_Transcript_5/5_Confidence_0.792_k19	K04424
		Locus_1858_Transcript_3/10_Confidence_0.484_k19	K04424
		Locus_276_Transcript_31/40_Confidence_0.198_k19	K04424
		Locus_15585_Transcript_1/1_Confidence_1.000_k19	K04424
		Locus_7898_Transcript_1/3_Confidence_0.429_k19	K04424
		Locus_8259_Transcript_3/10_Confidence_0.716_k19	K04424
		Locus_1280_Transcript_1/5_Confidence_0.889_k19	K04424
		Locus_3148_Transcript_3/3_Confidence_0.864_k19	K04424
		Locus_1197_Transcript_2/5_Confidence_0.773_k19	K04424
		Locus_276_Transcript_40/40_Confidence_0.272_k19	K04424
		Locus_1280_Transcript_5/5_Confidence_0.911_k19	K04424
		Locus_13538_Transcript_1/1_Confidence_1.000_k19	K04424
		Locus_10690_Transcript_1/1_Confidence_1.000_k19	K05692
		Locus_18591_Transcript_1/1_Confidence_1.000_k19	K05692
		Locus_16074_Transcript_1/1_Confidence_1.000_k19	K05692
		Locus_5607_Transcript_1/1_Confidence_1.000_k19	K05692
		Locus_1056_Transcript_6/7_Confidence_0.293_k19	K05692
		Locus_1056_Transcript_2/7_Confidence_0.293_k19	K05692
		Locus_884_Transcript_1/1_Confidence_1.000_k19	K05692
		Locus_1056_Transcript_7/7_Confidence_0.341_k19	K05692
		Locus_1056_Transcript_1/7_Confidence_0.195_k19	K05692
		Locus_12130_Transcript_3/3_Confidence_0.923_k19	K05704
		Locus_12130_Transcript_1/3_Confidence_0.808_k19	K05704
		Locus_12130_Transcript_2/3_Confidence_0.846_k19	K05704
		Locus_1858_Transcript_2/10_Confidence_0.250_k19	K06068
		Locus_3843_Transcript_2/8_Confidence_0.569_k19	K06096
		Locus_5344_Transcript_4/4_Confidence_0.948_k19	K06100
		Locus_5344_Transcript_2/4_Confidence_0.948_k19	K06100
		Locus_3614_Transcript_1/1_Confidence_1.000_k19	K06111
		Locus_12611_Transcript_1/2_Confidence_1.000_k19	K06111
		Locus_12611_Transcript_2/2_Confidence_1.000_k19	K06111
		Locus_4559_Transcript_2/2_Confidence_1.000_k19	K06111
		Locus_3580_Transcript_1/1_Confidence_1.000_k19	K10352
		Locus_11350_Transcript_2/3_Confidence_0.969_k19	K10352
	Gap junction	Found Transcripts: 64	Found Enzymes: 9	Total Pathway Enzymes: 54
		Locus_7451_Transcript_1/8_Confidence_0.545_k19	K02087
		Locus_2285_Transcript_7/15_Confidence_0.506_k19	K02087
		Locus_10125_Transcript_2/2_Confidence_0.923_k19	K02087
		Locus_2285_Transcript_15/15_Confidence_0.506_k19	K02087
		Locus_7502_Transcript_2/2_Confidence_1.000_k19	K02087
		Locus_7451_Transcript_5/8_Confidence_0.545_k19	K02087
		Locus_4523_Transcript_2/2_Confidence_1.000_k19	K02087
		Locus_3494_Transcript_1/5_Confidence_0.571_k19	K02087
		Locus_3494_Transcript_5/5_Confidence_0.821_k19	K02087
		Locus_7451_Transcript_6/8_Confidence_0.667_k19	K02087
		Locus_2285_Transcript_11/15_Confidence_0.506_k19	K02087
		Locus_2285_Transcript_9/15_Confidence_0.506_k19	K02087
		Locus_2285_Transcript_6/15_Confidence_0.313_k19	K02087
		Locus_3494_Transcript_2/5_Confidence_0.571_k19	K02087
		Locus_7451_Transcript_7/8_Confidence_0.667_k19	K02087
		Locus_3494_Transcript_4/5_Confidence_0.786_k19	K02087
		Locus_681_Transcript_5/5_Confidence_0.872_k19	K02677
		Locus_1397_Transcript_1/8_Confidence_0.110_k19	K04345
		Locus_1397_Transcript_3/8_Confidence_0.123_k19	K04345
		Locus_1397_Transcript_4/8_Confidence_0.137_k19	K04345
		Locus_1397_Transcript_7/8_Confidence_0.164_k19	K04345
		Locus_7384_Transcript_3/4_Confidence_0.727_k19	K04371
		Locus_6706_Transcript_1/5_Confidence_0.250_k19	K04371
		Locus_11518_Transcript_2/2_Confidence_1.000_k19	K04371
		Locus_3304_Transcript_3/4_Confidence_0.861_k19	K04371
		Locus_6706_Transcript_5/5_Confidence_0.333_k19	K04371
		Locus_7384_Transcript_2/4_Confidence_0.545_k19	K04371
		Locus_7384_Transcript_1/4_Confidence_0.636_k19	K04371
		Locus_6706_Transcript_3/5_Confidence_0.333_k19	K04371
		Locus_7384_Transcript_4/4_Confidence_0.727_k19	K04371
		Locus_3304_Transcript_4/4_Confidence_0.861_k19	K04371
		Locus_11518_Transcript_1/2_Confidence_1.000_k19	K04371
		Locus_6706_Transcript_2/5_Confidence_0.250_k19	K04371
		Locus_3304_Transcript_2/4_Confidence_0.778_k19	K04371
		Locus_8530_Transcript_1/1_Confidence_1.000_k19	K04420
		Locus_12065_Transcript_1/3_Confidence_0.588_k19	K04420
		Locus_12065_Transcript_3/3_Confidence_0.765_k19	K04420
		Locus_12065_Transcript_2/3_Confidence_0.559_k19	K04420
		Locus_12130_Transcript_3/3_Confidence_0.923_k19	K05704
		Locus_12130_Transcript_1/3_Confidence_0.808_k19	K05704
		Locus_12130_Transcript_2/3_Confidence_0.846_k19	K05704
		Locus_21534_Transcript_1/1_Confidence_1.000_k19	K07374
		Locus_6536_Transcript_1/3_Confidence_0.632_k19	K07374
		Locus_501_Transcript_1/1_Confidence_1.000_k19	K07374
		Locus_24672_Transcript_1/1_Confidence_1.000_k19	K07374
		Locus_1986_Transcript_1/2_Confidence_1.000_k19	K07374
		Locus_1986_Transcript_2/2_Confidence_1.000_k19	K07374
		Locus_20464_Transcript_1/1_Confidence_1.000_k19	K07374
		Locus_6536_Transcript_3/3_Confidence_0.842_k19	K07374
		Locus_6536_Transcript_2/3_Confidence_0.474_k19	K07374
		Locus_5096_Transcript_3/3_Confidence_0.900_k19	K07375
		Locus_11272_Transcript_1/1_Confidence_1.000_k19	K07375
		Locus_15071_Transcript_2/2_Confidence_1.000_k19	K07375
		Locus_10320_Transcript_2/3_Confidence_0.842_k19	K07375
		Locus_5096_Transcript_1/3_Confidence_0.650_k19	K07375
		Locus_5096_Transcript_2/3_Confidence_0.650_k19	K07375
		Locus_22172_Transcript_1/1_Confidence_1.000_k19	K07375
		Locus_15071_Transcript_1/2_Confidence_1.000_k19	K07375
		Locus_7736_Transcript_1/1_Confidence_1.000_k19	K07375
		Locus_6561_Transcript_1/1_Confidence_1.000_k19	K07375
		Locus_10320_Transcript_3/3_Confidence_0.842_k19	K07375
		Locus_6785_Transcript_2/3_Confidence_0.882_k19	K07376
		Locus_6785_Transcript_3/3_Confidence_0.882_k19	K07376
		Locus_6785_Transcript_1/3_Confidence_0.882_k19	K07376
3.3 Signaling Molecules and Interaction	Total Found Transcripts: 27	Total Found Enzymes: 6	Unique Found Enzymes: 6
	Neuroactive ligand-receptor interaction	Found Transcripts: 5	Found Enzymes: 1	Total Pathway Enzymes: 257
		Locus_7649_Transcript_1/1_Confidence_1.000_k19	K05770
		Locus_3793_Transcript_4/5_Confidence_0.524_k19	K05770
		Locus_3793_Transcript_5/5_Confidence_0.667_k19	K05770
		Locus_3793_Transcript_1/5_Confidence_0.571_k19	K05770
		Locus_3793_Transcript_3/5_Confidence_0.762_k19	K05770
	Cytokine-cytokine receptor interaction	Found Transcripts: 0	Found Enzymes: 0	Total Pathway Enzymes: 196
	ECM-receptor interaction	Found Transcripts: 11	Found Enzymes: 3	Total Pathway Enzymes: 56
		Locus_9926_Transcript_1/2_Confidence_0.500_k19	K05717
		Locus_9926_Transcript_2/2_Confidence_0.857_k19	K05717
		Locus_5454_Transcript_9/16_Confidence_0.488_k19	K06252
		Locus_5454_Transcript_15/16_Confidence_0.488_k19	K06252
		Locus_5454_Transcript_16/16_Confidence_0.415_k19	K06252
		Locus_5454_Transcript_10/16_Confidence_0.439_k19	K06252
		Locus_1019_Transcript_5/5_Confidence_0.913_k19	K06254
		Locus_1019_Transcript_2/5_Confidence_0.848_k19	K06254
		Locus_1019_Transcript_3/5_Confidence_0.891_k19	K06254
		Locus_1019_Transcript_1/5_Confidence_0.804_k19	K06254
		Locus_1019_Transcript_4/5_Confidence_0.457_k19	K06254
	Cell adhesion molecules (CAMs)	Found Transcripts: 11	Found Enzymes: 2	Total Pathway Enzymes: 89
		Locus_2776_Transcript_4/7_Confidence_0.739_k19	K05695
		Locus_2776_Transcript_1/7_Confidence_0.812_k19	K05695
		Locus_2776_Transcript_3/7_Confidence_0.377_k19	K05695
		Locus_2776_Transcript_2/7_Confidence_0.348_k19	K05695
		Locus_19_Transcript_3/11_Confidence_0.407_k19	K06816
		Locus_19_Transcript_5/11_Confidence_0.465_k19	K06816
		Locus_19_Transcript_6/11_Confidence_0.570_k19	K06816
		Locus_19_Transcript_10/11_Confidence_0.256_k19	K06816
		Locus_19_Transcript_9/11_Confidence_0.314_k19	K06816
		Locus_4755_Transcript_1/2_Confidence_1.000_k19	K06816
		Locus_19_Transcript_11/11_Confidence_0.570_k19	K06816
3.2 Signal Transduction	Total Found Transcripts: 808	Total Found Enzymes: 153	Unique Found Enzymes: 96
	Two-component system	Found Transcripts: 49	Found Enzymes: 11	Total Pathway Enzymes: 322
		Locus_1716_Transcript_3/9_Confidence_0.407_k19	K00027
		Locus_5191_Transcript_1/8_Confidence_0.583_k19	K00027
		Locus_1716_Transcript_5/9_Confidence_0.370_k19	K00027
		Locus_5191_Transcript_6/8_Confidence_0.639_k19	K00027
		Locus_5191_Transcript_8/8_Confidence_0.583_k19	K00027
		Locus_1716_Transcript_9/9_Confidence_0.574_k19	K00027
		Locus_1716_Transcript_8/9_Confidence_0.204_k19	K00027
		Locus_5191_Transcript_2/8_Confidence_0.556_k19	K00027
		Locus_5191_Transcript_7/8_Confidence_0.528_k19	K00027
		Locus_5191_Transcript_4/8_Confidence_0.194_k19	K00027
		Locus_7865_Transcript_6/7_Confidence_0.404_k19	K00626
		Locus_7865_Transcript_5/7_Confidence_0.553_k19	K00626
		Locus_7865_Transcript_7/7_Confidence_0.553_k19	K00626
		Locus_7865_Transcript_1/7_Confidence_0.277_k19	K00626
		Locus_7865_Transcript_4/7_Confidence_0.191_k19	K00626
		Locus_7865_Transcript_2/7_Confidence_0.170_k19	K00626
		Locus_5235_Transcript_3/4_Confidence_0.800_k19	K01113
		Locus_5235_Transcript_4/4_Confidence_0.800_k19	K01113
		Locus_5235_Transcript_2/4_Confidence_0.800_k19	K01113
		Locus_71_Transcript_26/27_Confidence_0.167_k19	K01113
		Locus_5235_Transcript_1/4_Confidence_0.750_k19	K01113
		Locus_21407_Transcript_1/1_Confidence_1.000_k19	K01467
		Locus_3369_Transcript_3/3_Confidence_0.750_k19	K01915
		Locus_3369_Transcript_2/3_Confidence_0.600_k19	K01915
		Locus_125_Transcript_1/2_Confidence_1.000_k19	K01915
		Locus_2520_Transcript_2/10_Confidence_0.318_k19	K01915
		Locus_2520_Transcript_8/10_Confidence_0.477_k19	K01915
		Locus_11687_Transcript_1/1_Confidence_1.000_k19	K01915
		Locus_2390_Transcript_1/1_Confidence_1.000_k19	K01915
		Locus_125_Transcript_2/2_Confidence_1.000_k19	K01915
		Locus_1415_Transcript_1/1_Confidence_1.000_k19	K01915
		Locus_14509_Transcript_1/1_Confidence_1.000_k19	K01915
		Locus_20285_Transcript_1/2_Confidence_1.000_k19	K02040
		Locus_2019_Transcript_10/15_Confidence_0.155_k19	K02259
		Locus_2019_Transcript_13/15_Confidence_0.145_k19	K02259
		Locus_2019_Transcript_11/15_Confidence_0.136_k19	K02259
		Locus_4745_Transcript_13/13_Confidence_0.532_k19	K02489
		Locus_4745_Transcript_11/13_Confidence_0.511_k19	K02489
		Locus_5379_Transcript_2/2_Confidence_1.000_k19	K02489
		Locus_4745_Transcript_4/13_Confidence_0.574_k19	K02489
		Locus_4745_Transcript_5/13_Confidence_0.128_k19	K02489
		Locus_4745_Transcript_12/13_Confidence_0.511_k19	K02489
		Locus_5379_Transcript_1/2_Confidence_1.000_k19	K02489
		Locus_1347_Transcript_1/1_Confidence_1.000_k19	K02489
		Locus_16940_Transcript_1/1_Confidence_1.000_k19	K02489
		Locus_443_Transcript_9/9_Confidence_0.410_k19	K04751
		Locus_443_Transcript_2/9_Confidence_0.385_k19	K04751
		Locus_26522_Transcript_1/1_Confidence_1.000_k19	K07677
		Locus_1112_Transcript_4/4_Confidence_0.767_k19	K07783
	MAPK signaling pathway	Found Transcripts: 220	Found Enzymes: 24	Total Pathway Enzymes: 181
		Locus_6441_Transcript_2/7_Confidence_0.127_k19	K01047
		Locus_681_Transcript_5/5_Confidence_0.872_k19	K02677
		Locus_6000_Transcript_4/6_Confidence_0.394_k19	K03283
		Locus_2205_Transcript_1/1_Confidence_1.000_k19	K03283
		Locus_2624_Transcript_3/6_Confidence_0.714_k19	K03283
		Locus_16928_Transcript_1/1_Confidence_1.000_k19	K03283
		Locus_6389_Transcript_5/5_Confidence_0.762_k19	K03283
		Locus_6000_Transcript_5/6_Confidence_0.667_k19	K03283
		Locus_20011_Transcript_1/1_Confidence_1.000_k19	K03283
		Locus_6000_Transcript_1/6_Confidence_0.273_k19	K03283
		Locus_6000_Transcript_3/6_Confidence_0.424_k19	K03283
		Locus_14842_Transcript_1/1_Confidence_1.000_k19	K03283
		Locus_18160_Transcript_1/1_Confidence_1.000_k19	K03283
		Locus_4722_Transcript_1/1_Confidence_1.000_k19	K03283
		Locus_6389_Transcript_2/5_Confidence_0.762_k19	K03283
		Locus_16258_Transcript_1/1_Confidence_1.000_k19	K03283
		Locus_10428_Transcript_1/1_Confidence_1.000_k19	K03283
		Locus_2624_Transcript_1/6_Confidence_0.755_k19	K03283
		Locus_2624_Transcript_4/6_Confidence_0.694_k19	K03283
		Locus_6000_Transcript_6/6_Confidence_0.485_k19	K03283
		Locus_6000_Transcript_2/6_Confidence_0.394_k19	K03283
		Locus_23319_Transcript_1/1_Confidence_1.000_k19	K03283
		Locus_13708_Transcript_1/1_Confidence_1.000_k19	K03283
		Locus_6389_Transcript_4/5_Confidence_0.714_k19	K03283
		Locus_2624_Transcript_6/6_Confidence_0.776_k19	K03283
		Locus_4091_Transcript_1/3_Confidence_0.213_k19	K04344
		Locus_1397_Transcript_1/8_Confidence_0.110_k19	K04345
		Locus_1397_Transcript_3/8_Confidence_0.123_k19	K04345
		Locus_1397_Transcript_4/8_Confidence_0.137_k19	K04345
		Locus_1397_Transcript_7/8_Confidence_0.164_k19	K04345
		Locus_276_Transcript_33/40_Confidence_0.086_k19	K04365
		Locus_7384_Transcript_3/4_Confidence_0.727_k19	K04371
		Locus_6706_Transcript_1/5_Confidence_0.250_k19	K04371
		Locus_11518_Transcript_2/2_Confidence_1.000_k19	K04371
		Locus_3304_Transcript_3/4_Confidence_0.861_k19	K04371
		Locus_6706_Transcript_5/5_Confidence_0.333_k19	K04371
		Locus_7384_Transcript_2/4_Confidence_0.545_k19	K04371
		Locus_7384_Transcript_1/4_Confidence_0.636_k19	K04371
		Locus_6706_Transcript_3/5_Confidence_0.333_k19	K04371
		Locus_7384_Transcript_4/4_Confidence_0.727_k19	K04371
		Locus_3304_Transcript_4/4_Confidence_0.861_k19	K04371
		Locus_11518_Transcript_1/2_Confidence_1.000_k19	K04371
		Locus_6706_Transcript_2/5_Confidence_0.250_k19	K04371
		Locus_3304_Transcript_2/4_Confidence_0.778_k19	K04371
		Locus_420_Transcript_2/4_Confidence_0.968_k19	K04406
		Locus_4444_Transcript_1/8_Confidence_0.493_k19	K04409
		Locus_5208_Transcript_3/6_Confidence_0.255_k19	K04410
		Locus_4438_Transcript_1/1_Confidence_1.000_k19	K04419
		Locus_20216_Transcript_1/3_Confidence_0.714_k19	K04419
		Locus_12790_Transcript_1/1_Confidence_1.000_k19	K04419
		Locus_8024_Transcript_1/1_Confidence_1.000_k19	K04419
		Locus_2971_Transcript_6/15_Confidence_0.673_k19	K04419
		Locus_20216_Transcript_3/3_Confidence_0.714_k19	K04419
		Locus_2273_Transcript_1/7_Confidence_0.452_k19	K04419
		Locus_3062_Transcript_2/7_Confidence_0.256_k19	K04419
		Locus_14690_Transcript_3/6_Confidence_0.684_k19	K04419
		Locus_2273_Transcript_7/7_Confidence_0.548_k19	K04419
		Locus_12_Transcript_13714/16708_Confidence_1.000_k19	K04419
		Locus_14690_Transcript_1/6_Confidence_0.421_k19	K04419
		Locus_3062_Transcript_5/7_Confidence_0.674_k19	K04419
		Locus_1738_Transcript_3/3_Confidence_0.962_k19	K04419
		Locus_12_Transcript_16172/16708_Confidence_1.000_k19	K04419
		Locus_2971_Transcript_13/15_Confidence_0.617_k19	K04419
		Locus_2273_Transcript_5/7_Confidence_0.571_k19	K04419
		Locus_5999_Transcript_4/4_Confidence_0.809_k19	K04419
		Locus_14690_Transcript_6/6_Confidence_0.474_k19	K04419
		Locus_3062_Transcript_4/7_Confidence_0.814_k19	K04419
		Locus_2971_Transcript_10/15_Confidence_0.776_k19	K04419
		Locus_2273_Transcript_6/7_Confidence_0.643_k19	K04419
		Locus_1738_Transcript_1/3_Confidence_0.887_k19	K04419
		Locus_1738_Transcript_2/3_Confidence_0.887_k19	K04419
		Locus_4276_Transcript_2/5_Confidence_0.747_k19	K04419
		Locus_3062_Transcript_6/7_Confidence_0.581_k19	K04419
		Locus_3062_Transcript_7/7_Confidence_0.814_k19	K04419
		Locus_4276_Transcript_3/5_Confidence_0.714_k19	K04419
		Locus_20216_Transcript_2/3_Confidence_0.524_k19	K04419
		Locus_2971_Transcript_14/15_Confidence_0.449_k19	K04419
		Locus_2971_Transcript_8/15_Confidence_0.794_k19	K04419
		Locus_4276_Transcript_5/5_Confidence_0.747_k19	K04419
		Locus_420_Transcript_1/4_Confidence_0.421_k19	K04419
		Locus_2971_Transcript_12/15_Confidence_0.794_k19	K04419
		Locus_8530_Transcript_1/1_Confidence_1.000_k19	K04420
		Locus_12065_Transcript_1/3_Confidence_0.588_k19	K04420
		Locus_12065_Transcript_3/3_Confidence_0.765_k19	K04420
		Locus_12065_Transcript_2/3_Confidence_0.559_k19	K04420
		Locus_2227_Transcript_4/6_Confidence_0.535_k19	K04422
		Locus_8949_Transcript_1/1_Confidence_1.000_k19	K04422
		Locus_3148_Transcript_2/3_Confidence_0.636_k19	K04422
		Locus_8453_Transcript_2/5_Confidence_0.793_k19	K04422
		Locus_4988_Transcript_1/4_Confidence_0.820_k19	K04422
		Locus_8453_Transcript_1/5_Confidence_0.793_k19	K04422
		Locus_2227_Transcript_6/6_Confidence_0.605_k19	K04422
		Locus_9382_Transcript_2/2_Confidence_1.000_k19	K04422
		Locus_14930_Transcript_1/1_Confidence_1.000_k19	K04422
		Locus_7465_Transcript_1/1_Confidence_1.000_k19	K04422
		Locus_2227_Transcript_2/6_Confidence_0.605_k19	K04422
		Locus_5978_Transcript_3/4_Confidence_0.783_k19	K04422
		Locus_8374_Transcript_3/3_Confidence_0.882_k19	K04422
		Locus_4151_Transcript_2/4_Confidence_0.857_k19	K04422
		Locus_8453_Transcript_5/5_Confidence_0.793_k19	K04422
		Locus_10290_Transcript_1/1_Confidence_1.000_k19	K04422
		Locus_8374_Transcript_1/3_Confidence_0.824_k19	K04422
		Locus_8453_Transcript_3/5_Confidence_0.862_k19	K04422
		Locus_4151_Transcript_4/4_Confidence_0.893_k19	K04422
		Locus_5423_Transcript_18/18_Confidence_0.486_k19	K04423
		Locus_5423_Transcript_15/18_Confidence_0.396_k19	K04423
		Locus_5423_Transcript_14/18_Confidence_0.486_k19	K04423
		Locus_1278_Transcript_48/55_Confidence_0.412_k19	K04423
		Locus_5208_Transcript_5/6_Confidence_0.909_k19	K04423
		Locus_2273_Transcript_4/7_Confidence_0.238_k19	K04423
		Locus_8453_Transcript_4/5_Confidence_0.862_k19	K04423
		Locus_4444_Transcript_2/8_Confidence_0.387_k19	K04423
		Locus_4556_Transcript_13/13_Confidence_0.623_k19	K04423
		Locus_1278_Transcript_55/55_Confidence_0.407_k19	K04423
		Locus_1219_Transcript_4/4_Confidence_0.767_k19	K04423
		Locus_2645_Transcript_11/11_Confidence_0.643_k19	K04423
		Locus_4444_Transcript_4/8_Confidence_0.627_k19	K04423
		Locus_5407_Transcript_1/1_Confidence_1.000_k19	K04423
		Locus_5208_Transcript_4/6_Confidence_0.909_k19	K04423
		Locus_8259_Transcript_7/10_Confidence_0.657_k19	K04423
		Locus_1278_Transcript_49/55_Confidence_0.191_k19	K04423
		Locus_1197_Transcript_4/5_Confidence_0.773_k19	K04423
		Locus_14349_Transcript_1/1_Confidence_1.000_k19	K04423
		Locus_5423_Transcript_17/18_Confidence_0.459_k19	K04423
		Locus_1278_Transcript_54/55_Confidence_0.418_k19	K04423
		Locus_1278_Transcript_47/55_Confidence_0.407_k19	K04423
		Locus_4444_Transcript_8/8_Confidence_0.613_k19	K04423
		Locus_5423_Transcript_16/18_Confidence_0.423_k19	K04423
		Locus_5978_Transcript_4/4_Confidence_0.783_k19	K04423
		Locus_5423_Transcript_10/18_Confidence_0.108_k19	K04423
		Locus_4556_Transcript_9/13_Confidence_0.649_k19	K04423
		Locus_3240_Transcript_1/2_Confidence_1.000_k19	K04423
		Locus_12477_Transcript_1/1_Confidence_1.000_k19	K04423
		Locus_243_Transcript_1/1_Confidence_1.000_k19	K04423
		Locus_4444_Transcript_6/8_Confidence_0.533_k19	K04423
		Locus_5423_Transcript_11/18_Confidence_0.369_k19	K04423
		Locus_4444_Transcript_3/8_Confidence_0.587_k19	K04423
		Locus_5423_Transcript_12/18_Confidence_0.459_k19	K04423
		Locus_4444_Transcript_5/8_Confidence_0.613_k19	K04423
		Locus_1219_Transcript_2/4_Confidence_0.767_k19	K04423
		Locus_5208_Transcript_6/6_Confidence_0.909_k19	K04423
		Locus_2645_Transcript_4/11_Confidence_0.556_k19	K04423
		Locus_1858_Transcript_10/10_Confidence_0.516_k19	K04424
		Locus_13575_Transcript_2/3_Confidence_0.583_k19	K04424
		Locus_1466_Transcript_1/2_Confidence_0.742_k19	K04424
		Locus_1858_Transcript_5/10_Confidence_0.469_k19	K04424
		Locus_8259_Transcript_2/10_Confidence_0.463_k19	K04424
		Locus_4988_Transcript_3/4_Confidence_0.700_k19	K04424
		Locus_8259_Transcript_4/10_Confidence_0.627_k19	K04424
		Locus_3709_Transcript_7/12_Confidence_0.381_k19	K04424
		Locus_4988_Transcript_2/4_Confidence_0.420_k19	K04424
		Locus_7898_Transcript_2/3_Confidence_0.829_k19	K04424
		Locus_1280_Transcript_4/5_Confidence_0.733_k19	K04424
		Locus_7115_Transcript_4/4_Confidence_0.930_k19	K04424
		Locus_1858_Transcript_4/10_Confidence_0.516_k19	K04424
		Locus_1280_Transcript_2/5_Confidence_0.867_k19	K04424
		Locus_8259_Transcript_5/10_Confidence_0.701_k19	K04424
		Locus_4988_Transcript_4/4_Confidence_0.800_k19	K04424
		Locus_1966_Transcript_2/2_Confidence_1.000_k19	K04424
		Locus_7115_Transcript_2/4_Confidence_0.791_k19	K04424
		Locus_3633_Transcript_3/4_Confidence_0.137_k19	K04424
		Locus_1179_Transcript_4/8_Confidence_0.922_k19	K04424
		Locus_7115_Transcript_3/4_Confidence_0.930_k19	K04424
		Locus_1197_Transcript_3/5_Confidence_0.818_k19	K04424
		Locus_1506_Transcript_1/5_Confidence_0.708_k19	K04424
		Locus_1858_Transcript_1/10_Confidence_0.516_k19	K04424
		Locus_8259_Transcript_9/10_Confidence_0.627_k19	K04424
		Locus_8259_Transcript_8/10_Confidence_0.537_k19	K04424
		Locus_276_Transcript_38/40_Confidence_0.272_k19	K04424
		Locus_1197_Transcript_5/5_Confidence_0.773_k19	K04424
		Locus_7898_Transcript_3/3_Confidence_0.886_k19	K04424
		Locus_8259_Transcript_10/10_Confidence_0.716_k19	K04424
		Locus_1506_Transcript_5/5_Confidence_0.792_k19	K04424
		Locus_1858_Transcript_3/10_Confidence_0.484_k19	K04424
		Locus_276_Transcript_31/40_Confidence_0.198_k19	K04424
		Locus_15585_Transcript_1/1_Confidence_1.000_k19	K04424
		Locus_7898_Transcript_1/3_Confidence_0.429_k19	K04424
		Locus_8259_Transcript_3/10_Confidence_0.716_k19	K04424
		Locus_1280_Transcript_1/5_Confidence_0.889_k19	K04424
		Locus_3148_Transcript_3/3_Confidence_0.864_k19	K04424
		Locus_1197_Transcript_2/5_Confidence_0.773_k19	K04424
		Locus_276_Transcript_40/40_Confidence_0.272_k19	K04424
		Locus_1280_Transcript_5/5_Confidence_0.911_k19	K04424
		Locus_13538_Transcript_1/1_Confidence_1.000_k19	K04424
		Locus_1283_Transcript_4/7_Confidence_0.719_k19	K04427
		Locus_710_Transcript_4/6_Confidence_0.750_k19	K04427
		Locus_1283_Transcript_6/7_Confidence_0.719_k19	K04427
		Locus_4151_Transcript_3/4_Confidence_0.679_k19	K04427
		Locus_1283_Transcript_7/7_Confidence_0.719_k19	K04427
		Locus_1283_Transcript_2/7_Confidence_0.781_k19	K04427
		Locus_710_Transcript_6/6_Confidence_0.750_k19	K04427
		Locus_14023_Transcript_1/1_Confidence_1.000_k19	K04427
		Locus_16950_Transcript_1/1_Confidence_1.000_k19	K04441
		Locus_2377_Transcript_1/1_Confidence_1.000_k19	K04454
		Locus_346_Transcript_5/7_Confidence_0.817_k19	K04459
		Locus_346_Transcript_7/7_Confidence_0.789_k19	K04459
		Locus_346_Transcript_4/7_Confidence_0.775_k19	K04459
		Locus_346_Transcript_6/7_Confidence_0.845_k19	K04459
		Locus_346_Transcript_2/7_Confidence_0.803_k19	K04459
		Locus_1419_Transcript_1/1_Confidence_1.000_k19	K04459
		Locus_346_Transcript_3/7_Confidence_0.789_k19	K04459
		Locus_2220_Transcript_2/3_Confidence_0.921_k19	K04459
		Locus_346_Transcript_1/7_Confidence_0.803_k19	K04459
		Locus_2807_Transcript_1/3_Confidence_0.846_k19	K04460
		Locus_6518_Transcript_3/6_Confidence_0.583_k19	K04460
		Locus_6518_Transcript_5/6_Confidence_0.722_k19	K04460
		Locus_6518_Transcript_4/6_Confidence_0.444_k19	K04460
		Locus_6116_Transcript_1/1_Confidence_1.000_k19	K04460
		Locus_6518_Transcript_2/6_Confidence_0.750_k19	K04460
		Locus_10085_Transcript_1/1_Confidence_1.000_k19	K04460
		Locus_6518_Transcript_6/6_Confidence_0.583_k19	K04460
		Locus_294_Transcript_9/10_Confidence_0.439_k19	K04467
		Locus_4091_Transcript_2/3_Confidence_0.915_k19	K04850
		Locus_4091_Transcript_3/3_Confidence_0.447_k19	K04850
		Locus_9659_Transcript_1/2_Confidence_1.000_k19	K05866
		Locus_9659_Transcript_2/2_Confidence_1.000_k19	K05866
		Locus_558_Transcript_5/5_Confidence_0.690_k19	K06268
		Locus_558_Transcript_2/5_Confidence_0.690_k19	K06268
		Locus_558_Transcript_4/5_Confidence_0.690_k19	K06268
		Locus_16886_Transcript_1/1_Confidence_1.000_k19	K06268
	MAPK signaling pathway - fly	Found Transcripts: 14	Found Enzymes: 2	Total Pathway Enzymes: 17
		Locus_420_Transcript_3/4_Confidence_0.484_k19	K02644
		Locus_7384_Transcript_3/4_Confidence_0.727_k19	K04371
		Locus_6706_Transcript_1/5_Confidence_0.250_k19	K04371
		Locus_11518_Transcript_2/2_Confidence_1.000_k19	K04371
		Locus_3304_Transcript_3/4_Confidence_0.861_k19	K04371
		Locus_6706_Transcript_5/5_Confidence_0.333_k19	K04371
		Locus_7384_Transcript_2/4_Confidence_0.545_k19	K04371
		Locus_7384_Transcript_1/4_Confidence_0.636_k19	K04371
		Locus_6706_Transcript_3/5_Confidence_0.333_k19	K04371
		Locus_7384_Transcript_4/4_Confidence_0.727_k19	K04371
		Locus_3304_Transcript_4/4_Confidence_0.861_k19	K04371
		Locus_11518_Transcript_1/2_Confidence_1.000_k19	K04371
		Locus_6706_Transcript_2/5_Confidence_0.250_k19	K04371
		Locus_3304_Transcript_2/4_Confidence_0.778_k19	K04371
	MAPK signaling pathway - yeast	Found Transcripts: 14	Found Enzymes: 7	Total Pathway Enzymes: 39
		Locus_3409_Transcript_2/2_Confidence_1.000_k19	K01759
		Locus_3409_Transcript_1/2_Confidence_1.000_k19	K01759
		Locus_11027_Transcript_3/5_Confidence_0.778_k19	K01759
		Locus_11027_Transcript_5/5_Confidence_0.722_k19	K01759
		Locus_11027_Transcript_1/5_Confidence_0.222_k19	K01759
		Locus_11027_Transcript_4/5_Confidence_0.722_k19	K01759
		Locus_681_Transcript_5/5_Confidence_0.872_k19	K02677
		Locus_4444_Transcript_1/8_Confidence_0.493_k19	K04409
		Locus_16950_Transcript_1/1_Confidence_1.000_k19	K04441
		Locus_7773_Transcript_2/2_Confidence_1.000_k19	K09291
		Locus_7773_Transcript_1/2_Confidence_1.000_k19	K09291
		Locus_6635_Transcript_1/1_Confidence_1.000_k19	K09291
		Locus_5208_Transcript_1/6_Confidence_0.182_k19	K11230
		Locus_1998_Transcript_2/9_Confidence_0.718_k19	K11231
	ErbB signaling pathway	Found Transcripts: 46	Found Enzymes: 11	Total Pathway Enzymes: 60
		Locus_681_Transcript_5/5_Confidence_0.872_k19	K02677
		Locus_3695_Transcript_3/3_Confidence_0.917_k19	K03083
		Locus_3695_Transcript_1/3_Confidence_0.750_k19	K03083
		Locus_8577_Transcript_1/1_Confidence_1.000_k19	K03083
		Locus_3695_Transcript_2/3_Confidence_0.278_k19	K03083
		Locus_276_Transcript_33/40_Confidence_0.086_k19	K04365
		Locus_7384_Transcript_3/4_Confidence_0.727_k19	K04371
		Locus_6706_Transcript_1/5_Confidence_0.250_k19	K04371
		Locus_11518_Transcript_2/2_Confidence_1.000_k19	K04371
		Locus_3304_Transcript_3/4_Confidence_0.861_k19	K04371
		Locus_6706_Transcript_5/5_Confidence_0.333_k19	K04371
		Locus_7384_Transcript_2/4_Confidence_0.545_k19	K04371
		Locus_7384_Transcript_1/4_Confidence_0.636_k19	K04371
		Locus_6706_Transcript_3/5_Confidence_0.333_k19	K04371
		Locus_7384_Transcript_4/4_Confidence_0.727_k19	K04371
		Locus_3304_Transcript_4/4_Confidence_0.861_k19	K04371
		Locus_11518_Transcript_1/2_Confidence_1.000_k19	K04371
		Locus_6706_Transcript_2/5_Confidence_0.250_k19	K04371
		Locus_3304_Transcript_2/4_Confidence_0.778_k19	K04371
		Locus_4444_Transcript_1/8_Confidence_0.493_k19	K04409
		Locus_5208_Transcript_3/6_Confidence_0.255_k19	K04410
		Locus_4307_Transcript_3/8_Confidence_0.421_k19	K04515
		Locus_4307_Transcript_4/8_Confidence_0.447_k19	K04515
		Locus_4307_Transcript_2/8_Confidence_0.500_k19	K04515
		Locus_9026_Transcript_1/3_Confidence_0.886_k19	K04515
		Locus_4307_Transcript_1/8_Confidence_0.421_k19	K04515
		Locus_4307_Transcript_8/8_Confidence_0.447_k19	K04515
		Locus_4307_Transcript_7/8_Confidence_0.447_k19	K04515
		Locus_1199_Transcript_1/5_Confidence_0.812_k19	K04515
		Locus_12130_Transcript_3/3_Confidence_0.923_k19	K05704
		Locus_12130_Transcript_1/3_Confidence_0.808_k19	K05704
		Locus_12130_Transcript_2/3_Confidence_0.846_k19	K05704
		Locus_3633_Transcript_2/4_Confidence_0.118_k19	K05725
		Locus_3027_Transcript_2/2_Confidence_1.000_k19	K07203
		Locus_3027_Transcript_1/2_Confidence_1.000_k19	K07203
		Locus_214_Transcript_1/1_Confidence_1.000_k19	K07203
		Locus_6190_Transcript_4/4_Confidence_0.740_k19	K07203
		Locus_6190_Transcript_2/4_Confidence_0.583_k19	K07203
		Locus_3709_Transcript_4/12_Confidence_0.299_k19	K08887
		Locus_3709_Transcript_10/12_Confidence_0.320_k19	K08887
		Locus_3709_Transcript_11/12_Confidence_0.299_k19	K08887
		Locus_3709_Transcript_9/12_Confidence_0.113_k19	K08887
		Locus_3709_Transcript_3/12_Confidence_0.423_k19	K08887
		Locus_3709_Transcript_8/12_Confidence_0.515_k19	K08887
		Locus_6647_Transcript_1/1_Confidence_1.000_k19	K08887
		Locus_3709_Transcript_12/12_Confidence_0.402_k19	K08887
	Wnt signaling pathway	Found Transcripts: 83	Found Enzymes: 19	Total Pathway Enzymes: 97
		Locus_681_Transcript_5/5_Confidence_0.872_k19	K02677
		Locus_3695_Transcript_3/3_Confidence_0.917_k19	K03083
		Locus_3695_Transcript_1/3_Confidence_0.750_k19	K03083
		Locus_8577_Transcript_1/1_Confidence_1.000_k19	K03083
		Locus_3695_Transcript_2/3_Confidence_0.278_k19	K03083
		Locus_2980_Transcript_2/2_Confidence_1.000_k19	K03094
		Locus_641_Transcript_3/5_Confidence_0.688_k19	K03097
		Locus_641_Transcript_5/5_Confidence_0.688_k19	K03097
		Locus_641_Transcript_4/5_Confidence_0.688_k19	K03097
		Locus_641_Transcript_1/5_Confidence_0.688_k19	K03097
		Locus_6334_Transcript_24/33_Confidence_0.511_k19	K03115
		Locus_6334_Transcript_28/33_Confidence_0.606_k19	K03115
		Locus_6334_Transcript_30/33_Confidence_0.606_k19	K03115
		Locus_6334_Transcript_29/33_Confidence_0.532_k19	K03115
		Locus_6334_Transcript_27/33_Confidence_0.532_k19	K03115
		Locus_6334_Transcript_26/33_Confidence_0.617_k19	K03115
		Locus_6334_Transcript_33/33_Confidence_0.617_k19	K03115
		Locus_6334_Transcript_32/33_Confidence_0.606_k19	K03115
		Locus_6334_Transcript_31/33_Confidence_0.532_k19	K03115
		Locus_6334_Transcript_25/33_Confidence_0.160_k19	K03115
		Locus_712_Transcript_1/6_Confidence_0.771_k19	K03362
		Locus_712_Transcript_3/6_Confidence_0.800_k19	K03362
		Locus_3607_Transcript_4/4_Confidence_0.708_k19	K03456
		Locus_3607_Transcript_3/4_Confidence_0.750_k19	K03456
		Locus_3607_Transcript_1/4_Confidence_0.625_k19	K03456
		Locus_3607_Transcript_2/4_Confidence_0.792_k19	K03456
		Locus_1699_Transcript_2/2_Confidence_1.000_k19	K03868
		Locus_1699_Transcript_1/2_Confidence_1.000_k19	K03868
		Locus_1397_Transcript_1/8_Confidence_0.110_k19	K04345
		Locus_1397_Transcript_3/8_Confidence_0.123_k19	K04345
		Locus_1397_Transcript_4/8_Confidence_0.137_k19	K04345
		Locus_1397_Transcript_7/8_Confidence_0.164_k19	K04345
		Locus_14191_Transcript_3/6_Confidence_0.421_k19	K04382
		Locus_14191_Transcript_1/6_Confidence_0.421_k19	K04382
		Locus_14191_Transcript_5/6_Confidence_0.368_k19	K04382
		Locus_4515_Transcript_1/2_Confidence_1.000_k19	K04382
		Locus_14191_Transcript_6/6_Confidence_0.632_k19	K04382
		Locus_4515_Transcript_2/2_Confidence_1.000_k19	K04382
		Locus_14191_Transcript_4/6_Confidence_0.368_k19	K04382
		Locus_1283_Transcript_4/7_Confidence_0.719_k19	K04427
		Locus_710_Transcript_4/6_Confidence_0.750_k19	K04427
		Locus_1283_Transcript_6/7_Confidence_0.719_k19	K04427
		Locus_4151_Transcript_3/4_Confidence_0.679_k19	K04427
		Locus_1283_Transcript_7/7_Confidence_0.719_k19	K04427
		Locus_1283_Transcript_2/7_Confidence_0.781_k19	K04427
		Locus_710_Transcript_6/6_Confidence_0.750_k19	K04427
		Locus_14023_Transcript_1/1_Confidence_1.000_k19	K04427
		Locus_5123_Transcript_3/3_Confidence_0.773_k19	K04498
		Locus_1216_Transcript_13/13_Confidence_0.383_k19	K04498
		Locus_1216_Transcript_9/13_Confidence_0.436_k19	K04498
		Locus_1216_Transcript_4/13_Confidence_0.660_k19	K04498
		Locus_4497_Transcript_1/1_Confidence_1.000_k19	K04498
		Locus_5123_Transcript_1/3_Confidence_0.727_k19	K04498
		Locus_2282_Transcript_8/9_Confidence_0.119_k19	K04499
		Locus_10220_Transcript_5/6_Confidence_0.396_k19	K04505
		Locus_723_Transcript_11/12_Confidence_0.600_k19	K04508
		Locus_723_Transcript_3/12_Confidence_0.444_k19	K04508
		Locus_723_Transcript_6/12_Confidence_0.200_k19	K04508
		Locus_723_Transcript_9/12_Confidence_0.600_k19	K04508
		Locus_723_Transcript_5/12_Confidence_0.600_k19	K04508
		Locus_723_Transcript_4/12_Confidence_0.467_k19	K04508
		Locus_723_Transcript_8/12_Confidence_0.589_k19	K04508
		Locus_9482_Transcript_1/1_Confidence_1.000_k19	K04512
		Locus_14277_Transcript_2/2_Confidence_1.000_k19	K04512
		Locus_4307_Transcript_3/8_Confidence_0.421_k19	K04515
		Locus_4307_Transcript_4/8_Confidence_0.447_k19	K04515
		Locus_4307_Transcript_2/8_Confidence_0.500_k19	K04515
		Locus_9026_Transcript_1/3_Confidence_0.886_k19	K04515
		Locus_4307_Transcript_1/8_Confidence_0.421_k19	K04515
		Locus_4307_Transcript_8/8_Confidence_0.447_k19	K04515
		Locus_4307_Transcript_7/8_Confidence_0.447_k19	K04515
		Locus_1199_Transcript_1/5_Confidence_0.812_k19	K04515
		Locus_558_Transcript_5/5_Confidence_0.690_k19	K06268
		Locus_558_Transcript_2/5_Confidence_0.690_k19	K06268
		Locus_558_Transcript_4/5_Confidence_0.690_k19	K06268
		Locus_16886_Transcript_1/1_Confidence_1.000_k19	K06268
		Locus_761_Transcript_3/7_Confidence_0.520_k19	K11584
		Locus_761_Transcript_7/7_Confidence_0.700_k19	K11584
		Locus_761_Transcript_6/7_Confidence_0.820_k19	K11584
		Locus_761_Transcript_2/7_Confidence_0.320_k19	K11584
		Locus_761_Transcript_4/7_Confidence_0.700_k19	K11584
		Locus_761_Transcript_1/7_Confidence_0.580_k19	K11584
		Locus_761_Transcript_5/7_Confidence_0.080_k19	K11584
	Notch signaling pathway	Found Transcripts: 33	Found Enzymes: 8	Total Pathway Enzymes: 28
		Locus_3457_Transcript_1/3_Confidence_0.897_k19	K02599
		Locus_3457_Transcript_2/3_Confidence_0.897_k19	K02599
		Locus_3457_Transcript_3/3_Confidence_0.931_k19	K02599
		Locus_2942_Transcript_7/8_Confidence_0.394_k19	K02599
		Locus_5123_Transcript_3/3_Confidence_0.773_k19	K04498
		Locus_1216_Transcript_13/13_Confidence_0.383_k19	K04498
		Locus_1216_Transcript_9/13_Confidence_0.436_k19	K04498
		Locus_1216_Transcript_4/13_Confidence_0.660_k19	K04498
		Locus_4497_Transcript_1/1_Confidence_1.000_k19	K04498
		Locus_5123_Transcript_1/3_Confidence_0.727_k19	K04498
		Locus_10220_Transcript_5/6_Confidence_0.396_k19	K04505
		Locus_6025_Transcript_2/3_Confidence_0.700_k19	K06062
		Locus_6025_Transcript_1/3_Confidence_0.700_k19	K06062
		Locus_2851_Transcript_4/4_Confidence_0.909_k19	K06063
		Locus_2851_Transcript_2/4_Confidence_0.909_k19	K06063
		Locus_5108_Transcript_1/2_Confidence_0.568_k19	K06063
		Locus_2851_Transcript_3/4_Confidence_0.682_k19	K06063
		Locus_5108_Transcript_2/2_Confidence_0.919_k19	K06063
		Locus_7018_Transcript_3/8_Confidence_0.326_k19	K06067
		Locus_303_Transcript_2/3_Confidence_0.810_k19	K06067
		Locus_7018_Transcript_8/8_Confidence_0.435_k19	K06067
		Locus_7018_Transcript_1/8_Confidence_0.457_k19	K06067
		Locus_303_Transcript_1/3_Confidence_0.238_k19	K06067
		Locus_9767_Transcript_1/1_Confidence_1.000_k19	K06067
		Locus_303_Transcript_3/3_Confidence_0.905_k19	K06067
		Locus_5435_Transcript_1/3_Confidence_0.913_k19	K06067
		Locus_6401_Transcript_1/1_Confidence_1.000_k19	K06067
		Locus_5435_Transcript_2/3_Confidence_0.565_k19	K06067
		Locus_5435_Transcript_3/3_Confidence_0.826_k19	K06067
		Locus_5110_Transcript_1/1_Confidence_1.000_k19	K06170
		Locus_1335_Transcript_3/3_Confidence_0.902_k19	K06171
		Locus_1335_Transcript_1/3_Confidence_0.317_k19	K06171
		Locus_1335_Transcript_2/3_Confidence_0.805_k19	K06171
	Hedgehog signaling pathway	Found Transcripts: 21	Found Enzymes: 6	Total Pathway Enzymes: 39
		Locus_15434_Transcript_1/1_Confidence_1.000_k19	K02218
		Locus_12_Transcript_12195/16708_Confidence_1.000_k19	K02218
		Locus_5205_Transcript_1/1_Confidence_1.000_k19	K02218
		Locus_7109_Transcript_2/2_Confidence_1.000_k19	K02218
		Locus_12_Transcript_14669/16708_Confidence_1.000_k19	K02218
		Locus_7109_Transcript_1/2_Confidence_1.000_k19	K02218
		Locus_3695_Transcript_3/3_Confidence_0.917_k19	K03083
		Locus_3695_Transcript_1/3_Confidence_0.750_k19	K03083
		Locus_8577_Transcript_1/1_Confidence_1.000_k19	K03083
		Locus_3695_Transcript_2/3_Confidence_0.278_k19	K03083
		Locus_712_Transcript_1/6_Confidence_0.771_k19	K03362
		Locus_712_Transcript_3/6_Confidence_0.800_k19	K03362
		Locus_1397_Transcript_1/8_Confidence_0.110_k19	K04345
		Locus_1397_Transcript_3/8_Confidence_0.123_k19	K04345
		Locus_1397_Transcript_4/8_Confidence_0.137_k19	K04345
		Locus_1397_Transcript_7/8_Confidence_0.164_k19	K04345
		Locus_520_Transcript_8/9_Confidence_0.748_k19	K06228
		Locus_520_Transcript_6/9_Confidence_0.748_k19	K06228
		Locus_520_Transcript_3/9_Confidence_0.738_k19	K06228
		Locus_520_Transcript_7/9_Confidence_0.748_k19	K06228
		Locus_8807_Transcript_2/2_Confidence_1.000_k19	K11990
	TGF-beta signaling pathway	Found Transcripts: 36	Found Enzymes: 7	Total Pathway Enzymes: 50
		Locus_2980_Transcript_2/2_Confidence_1.000_k19	K03094
		Locus_3607_Transcript_4/4_Confidence_0.708_k19	K03456
		Locus_3607_Transcript_3/4_Confidence_0.750_k19	K03456
		Locus_3607_Transcript_1/4_Confidence_0.625_k19	K03456
		Locus_3607_Transcript_2/4_Confidence_0.792_k19	K03456
		Locus_1699_Transcript_2/2_Confidence_1.000_k19	K03868
		Locus_1699_Transcript_1/2_Confidence_1.000_k19	K03868
		Locus_7384_Transcript_3/4_Confidence_0.727_k19	K04371
		Locus_6706_Transcript_1/5_Confidence_0.250_k19	K04371
		Locus_11518_Transcript_2/2_Confidence_1.000_k19	K04371
		Locus_3304_Transcript_3/4_Confidence_0.861_k19	K04371
		Locus_6706_Transcript_5/5_Confidence_0.333_k19	K04371
		Locus_7384_Transcript_2/4_Confidence_0.545_k19	K04371
		Locus_7384_Transcript_1/4_Confidence_0.636_k19	K04371
		Locus_6706_Transcript_3/5_Confidence_0.333_k19	K04371
		Locus_7384_Transcript_4/4_Confidence_0.727_k19	K04371
		Locus_3304_Transcript_4/4_Confidence_0.861_k19	K04371
		Locus_11518_Transcript_1/2_Confidence_1.000_k19	K04371
		Locus_6706_Transcript_2/5_Confidence_0.250_k19	K04371
		Locus_3304_Transcript_2/4_Confidence_0.778_k19	K04371
		Locus_14191_Transcript_3/6_Confidence_0.421_k19	K04382
		Locus_14191_Transcript_1/6_Confidence_0.421_k19	K04382
		Locus_14191_Transcript_5/6_Confidence_0.368_k19	K04382
		Locus_4515_Transcript_1/2_Confidence_1.000_k19	K04382
		Locus_14191_Transcript_6/6_Confidence_0.632_k19	K04382
		Locus_4515_Transcript_2/2_Confidence_1.000_k19	K04382
		Locus_14191_Transcript_4/6_Confidence_0.368_k19	K04382
		Locus_5123_Transcript_3/3_Confidence_0.773_k19	K04498
		Locus_1216_Transcript_13/13_Confidence_0.383_k19	K04498
		Locus_1216_Transcript_9/13_Confidence_0.436_k19	K04498
		Locus_1216_Transcript_4/13_Confidence_0.660_k19	K04498
		Locus_4497_Transcript_1/1_Confidence_1.000_k19	K04498
		Locus_5123_Transcript_1/3_Confidence_0.727_k19	K04498
		Locus_8126_Transcript_4/6_Confidence_0.360_k19	K04683
		Locus_8126_Transcript_5/6_Confidence_0.360_k19	K04683
		Locus_8126_Transcript_6/6_Confidence_0.640_k19	K04683
	VEGF signaling pathway	Found Transcripts: 27	Found Enzymes: 8	Total Pathway Enzymes: 33
		Locus_6441_Transcript_2/7_Confidence_0.127_k19	K01047
		Locus_681_Transcript_5/5_Confidence_0.872_k19	K02677
		Locus_7384_Transcript_3/4_Confidence_0.727_k19	K04371
		Locus_6706_Transcript_1/5_Confidence_0.250_k19	K04371
		Locus_11518_Transcript_2/2_Confidence_1.000_k19	K04371
		Locus_3304_Transcript_3/4_Confidence_0.861_k19	K04371
		Locus_6706_Transcript_5/5_Confidence_0.333_k19	K04371
		Locus_7384_Transcript_2/4_Confidence_0.545_k19	K04371
		Locus_7384_Transcript_1/4_Confidence_0.636_k19	K04371
		Locus_6706_Transcript_3/5_Confidence_0.333_k19	K04371
		Locus_7384_Transcript_4/4_Confidence_0.727_k19	K04371
		Locus_3304_Transcript_4/4_Confidence_0.861_k19	K04371
		Locus_11518_Transcript_1/2_Confidence_1.000_k19	K04371
		Locus_6706_Transcript_2/5_Confidence_0.250_k19	K04371
		Locus_3304_Transcript_2/4_Confidence_0.778_k19	K04371
		Locus_16950_Transcript_1/1_Confidence_1.000_k19	K04441
		Locus_911_Transcript_2/6_Confidence_0.226_k19	K04718
		Locus_911_Transcript_1/6_Confidence_0.226_k19	K04718
		Locus_911_Transcript_4/6_Confidence_0.377_k19	K04718
		Locus_12130_Transcript_3/3_Confidence_0.923_k19	K05704
		Locus_12130_Transcript_1/3_Confidence_0.808_k19	K05704
		Locus_12130_Transcript_2/3_Confidence_0.846_k19	K05704
		Locus_3633_Transcript_2/4_Confidence_0.118_k19	K05725
		Locus_558_Transcript_5/5_Confidence_0.690_k19	K06268
		Locus_558_Transcript_2/5_Confidence_0.690_k19	K06268
		Locus_558_Transcript_4/5_Confidence_0.690_k19	K06268
		Locus_16886_Transcript_1/1_Confidence_1.000_k19	K06268
	Jak-STAT signaling pathway	Found Transcripts: 6	Found Enzymes: 1	Total Pathway Enzymes: 118
		Locus_5123_Transcript_3/3_Confidence_0.773_k19	K04498
		Locus_1216_Transcript_13/13_Confidence_0.383_k19	K04498
		Locus_1216_Transcript_9/13_Confidence_0.436_k19	K04498
		Locus_1216_Transcript_4/13_Confidence_0.660_k19	K04498
		Locus_4497_Transcript_1/1_Confidence_1.000_k19	K04498
		Locus_5123_Transcript_1/3_Confidence_0.727_k19	K04498
	Calcium signaling pathway	Found Transcripts: 65	Found Enzymes: 16	Total Pathway Enzymes: 133
		Locus_4307_Transcript_5/8_Confidence_0.395_k19	K00871
		Locus_21466_Transcript_1/1_Confidence_1.000_k19	K02183
		Locus_5305_Transcript_1/6_Confidence_0.873_k19	K02183
		Locus_7167_Transcript_1/1_Confidence_1.000_k19	K02183
		Locus_5305_Transcript_4/6_Confidence_0.873_k19	K02183
		Locus_9064_Transcript_4/4_Confidence_0.667_k19	K02183
		Locus_5305_Transcript_2/6_Confidence_0.836_k19	K02183
		Locus_9064_Transcript_2/4_Confidence_0.500_k19	K02183
		Locus_23251_Transcript_1/1_Confidence_1.000_k19	K02183
		Locus_2847_Transcript_6/11_Confidence_0.197_k19	K02183
		Locus_5305_Transcript_5/6_Confidence_0.727_k19	K02183
		Locus_5305_Transcript_6/6_Confidence_0.873_k19	K02183
		Locus_14648_Transcript_1/1_Confidence_1.000_k19	K02183
		Locus_2847_Transcript_5/11_Confidence_0.268_k19	K02183
		Locus_2847_Transcript_9/11_Confidence_0.211_k19	K02183
		Locus_2847_Transcript_10/11_Confidence_0.211_k19	K02183
		Locus_681_Transcript_5/5_Confidence_0.872_k19	K02677
		Locus_4091_Transcript_1/3_Confidence_0.213_k19	K04344
		Locus_1397_Transcript_1/8_Confidence_0.110_k19	K04345
		Locus_1397_Transcript_3/8_Confidence_0.123_k19	K04345
		Locus_1397_Transcript_4/8_Confidence_0.137_k19	K04345
		Locus_1397_Transcript_7/8_Confidence_0.164_k19	K04345
		Locus_4307_Transcript_3/8_Confidence_0.421_k19	K04515
		Locus_4307_Transcript_4/8_Confidence_0.447_k19	K04515
		Locus_4307_Transcript_2/8_Confidence_0.500_k19	K04515
		Locus_9026_Transcript_1/3_Confidence_0.886_k19	K04515
		Locus_4307_Transcript_1/8_Confidence_0.421_k19	K04515
		Locus_4307_Transcript_8/8_Confidence_0.447_k19	K04515
		Locus_4307_Transcript_7/8_Confidence_0.447_k19	K04515
		Locus_1199_Transcript_1/5_Confidence_0.812_k19	K04515
		Locus_911_Transcript_2/6_Confidence_0.226_k19	K04718
		Locus_911_Transcript_1/6_Confidence_0.226_k19	K04718
		Locus_911_Transcript_4/6_Confidence_0.377_k19	K04718
		Locus_4091_Transcript_2/3_Confidence_0.915_k19	K04850
		Locus_4091_Transcript_3/3_Confidence_0.447_k19	K04850
		Locus_586_Transcript_3/8_Confidence_0.222_k19	K05850
		Locus_1501_Transcript_5/7_Confidence_0.810_k19	K05850
		Locus_1501_Transcript_2/7_Confidence_0.595_k19	K05850
		Locus_4687_Transcript_1/4_Confidence_0.400_k19	K05853
		Locus_18785_Transcript_1/1_Confidence_1.000_k19	K05862
		Locus_10251_Transcript_1/2_Confidence_1.000_k19	K05863
		Locus_10774_Transcript_1/1_Confidence_1.000_k19	K05863
		Locus_10353_Transcript_2/3_Confidence_0.750_k19	K05864
		Locus_1199_Transcript_5/5_Confidence_0.844_k19	K05869
		Locus_4684_Transcript_4/5_Confidence_0.365_k19	K05869
		Locus_11311_Transcript_5/12_Confidence_0.305_k19	K05869
		Locus_9656_Transcript_4/6_Confidence_0.727_k19	K05869
		Locus_11311_Transcript_12/12_Confidence_0.373_k19	K05869
		Locus_9656_Transcript_3/6_Confidence_0.773_k19	K05869
		Locus_7836_Transcript_3/3_Confidence_0.895_k19	K05869
		Locus_1199_Transcript_3/5_Confidence_0.844_k19	K05869
		Locus_558_Transcript_5/5_Confidence_0.690_k19	K06268
		Locus_558_Transcript_2/5_Confidence_0.690_k19	K06268
		Locus_558_Transcript_4/5_Confidence_0.690_k19	K06268
		Locus_16886_Transcript_1/1_Confidence_1.000_k19	K06268
		Locus_3122_Transcript_4/10_Confidence_0.361_k19	K13755
		Locus_3122_Transcript_10/10_Confidence_0.389_k19	K13755
		Locus_3122_Transcript_9/10_Confidence_0.333_k19	K13755
		Locus_3122_Transcript_2/10_Confidence_0.639_k19	K13755
		Locus_3122_Transcript_8/10_Confidence_0.333_k19	K13755
		Locus_3122_Transcript_5/10_Confidence_0.333_k19	K13755
		Locus_3122_Transcript_6/10_Confidence_0.361_k19	K13755
		Locus_3122_Transcript_1/10_Confidence_0.389_k19	K13755
		Locus_3122_Transcript_7/10_Confidence_0.333_k19	K13755
		Locus_3122_Transcript_3/10_Confidence_0.333_k19	K13755
	Phosphatidylinositol signaling system	Found Transcripts: 89	Found Enzymes: 11	Total Pathway Enzymes: 38
		Locus_1289_Transcript_1/9_Confidence_0.744_k19	K00888
		Locus_1469_Transcript_13/14_Confidence_0.413_k19	K00888
		Locus_1289_Transcript_4/9_Confidence_0.793_k19	K00888
		Locus_1469_Transcript_10/14_Confidence_0.413_k19	K00888
		Locus_1469_Transcript_7/14_Confidence_0.440_k19	K00888
		Locus_1987_Transcript_2/3_Confidence_0.200_k19	K00888
		Locus_5881_Transcript_1/1_Confidence_1.000_k19	K00888
		Locus_1289_Transcript_5/9_Confidence_0.744_k19	K00888
		Locus_1289_Transcript_8/9_Confidence_0.760_k19	K00888
		Locus_1289_Transcript_9/9_Confidence_0.802_k19	K00888
		Locus_1289_Transcript_2/9_Confidence_0.793_k19	K00888
		Locus_1469_Transcript_5/14_Confidence_0.173_k19	K00888
		Locus_13309_Transcript_1/1_Confidence_1.000_k19	K00889
		Locus_10265_Transcript_1/4_Confidence_0.778_k19	K00889
		Locus_446_Transcript_10/12_Confidence_0.426_k19	K00889
		Locus_446_Transcript_7/12_Confidence_0.397_k19	K00889
		Locus_446_Transcript_3/12_Confidence_0.397_k19	K00889
		Locus_9325_Transcript_1/1_Confidence_1.000_k19	K00889
		Locus_446_Transcript_12/12_Confidence_0.397_k19	K00889
		Locus_446_Transcript_8/12_Confidence_0.397_k19	K00889
		Locus_446_Transcript_4/12_Confidence_0.397_k19	K00889
		Locus_10265_Transcript_3/4_Confidence_0.644_k19	K00889
		Locus_10265_Transcript_4/4_Confidence_0.822_k19	K00889
		Locus_10265_Transcript_2/4_Confidence_0.733_k19	K00889
		Locus_7747_Transcript_1/1_Confidence_1.000_k19	K00889
		Locus_19432_Transcript_1/1_Confidence_1.000_k19	K00889
		Locus_446_Transcript_11/12_Confidence_0.397_k19	K00889
		Locus_6264_Transcript_8/8_Confidence_0.646_k19	K00901
		Locus_6264_Transcript_2/8_Confidence_0.615_k19	K00901
		Locus_6264_Transcript_1/8_Confidence_0.708_k19	K00901
		Locus_6264_Transcript_5/8_Confidence_0.446_k19	K00901
		Locus_6264_Transcript_4/8_Confidence_0.646_k19	K00901
		Locus_6264_Transcript_7/8_Confidence_0.354_k19	K00901
		Locus_3073_Transcript_1/3_Confidence_0.786_k19	K00901
		Locus_6264_Transcript_3/8_Confidence_0.738_k19	K00901
		Locus_1647_Transcript_1/6_Confidence_0.735_k19	K00914
		Locus_1647_Transcript_4/6_Confidence_0.721_k19	K00914
		Locus_1647_Transcript_5/6_Confidence_0.103_k19	K00914
		Locus_1647_Transcript_3/6_Confidence_0.779_k19	K00914
		Locus_2323_Transcript_2/4_Confidence_0.455_k19	K00914
		Locus_2323_Transcript_1/4_Confidence_0.727_k19	K00914
		Locus_2323_Transcript_4/4_Confidence_0.818_k19	K00914
		Locus_1647_Transcript_6/6_Confidence_0.779_k19	K00914
		Locus_2323_Transcript_3/4_Confidence_0.409_k19	K00914
		Locus_5891_Transcript_2/2_Confidence_0.933_k19	K00914
		Locus_5891_Transcript_1/2_Confidence_0.667_k19	K00914
		Locus_1647_Transcript_2/6_Confidence_0.794_k19	K00914
		Locus_7519_Transcript_1/1_Confidence_1.000_k19	K00921
		Locus_14908_Transcript_1/1_Confidence_1.000_k19	K00921
		Locus_3335_Transcript_3/4_Confidence_0.927_k19	K00981
		Locus_3335_Transcript_4/4_Confidence_0.927_k19	K00981
		Locus_2821_Transcript_7/8_Confidence_0.852_k19	K00981
		Locus_3335_Transcript_1/4_Confidence_0.268_k19	K00981
		Locus_2821_Transcript_4/8_Confidence_0.870_k19	K00981
		Locus_2821_Transcript_8/8_Confidence_0.870_k19	K00981
		Locus_3335_Transcript_2/4_Confidence_0.927_k19	K00981
		Locus_2821_Transcript_3/8_Confidence_0.111_k19	K00981
		Locus_2821_Transcript_1/8_Confidence_0.519_k19	K00981
		Locus_8784_Transcript_3/3_Confidence_0.714_k19	K00999
		Locus_8784_Transcript_2/3_Confidence_0.643_k19	K00999
		Locus_13753_Transcript_1/1_Confidence_1.000_k19	K01092
		Locus_6069_Transcript_8/11_Confidence_0.732_k19	K01092
		Locus_6069_Transcript_6/11_Confidence_0.661_k19	K01092
		Locus_6069_Transcript_10/11_Confidence_0.661_k19	K01092
		Locus_13701_Transcript_1/1_Confidence_1.000_k19	K01092
		Locus_6069_Transcript_11/11_Confidence_0.732_k19	K01092
		Locus_6069_Transcript_3/11_Confidence_0.732_k19	K01092
		Locus_6069_Transcript_4/11_Confidence_0.732_k19	K01092
		Locus_6069_Transcript_2/11_Confidence_0.679_k19	K01092
		Locus_954_Transcript_10/10_Confidence_0.698_k19	K01099
		Locus_954_Transcript_9/10_Confidence_0.762_k19	K01099
		Locus_954_Transcript_5/10_Confidence_0.603_k19	K01099
		Locus_954_Transcript_2/10_Confidence_0.317_k19	K01099
		Locus_21466_Transcript_1/1_Confidence_1.000_k19	K02183
		Locus_5305_Transcript_1/6_Confidence_0.873_k19	K02183
		Locus_7167_Transcript_1/1_Confidence_1.000_k19	K02183
		Locus_5305_Transcript_4/6_Confidence_0.873_k19	K02183
		Locus_9064_Transcript_4/4_Confidence_0.667_k19	K02183
		Locus_5305_Transcript_2/6_Confidence_0.836_k19	K02183
		Locus_9064_Transcript_2/4_Confidence_0.500_k19	K02183
		Locus_23251_Transcript_1/1_Confidence_1.000_k19	K02183
		Locus_2847_Transcript_6/11_Confidence_0.197_k19	K02183
		Locus_5305_Transcript_5/6_Confidence_0.727_k19	K02183
		Locus_5305_Transcript_6/6_Confidence_0.873_k19	K02183
		Locus_14648_Transcript_1/1_Confidence_1.000_k19	K02183
		Locus_2847_Transcript_5/11_Confidence_0.268_k19	K02183
		Locus_2847_Transcript_9/11_Confidence_0.211_k19	K02183
		Locus_2847_Transcript_10/11_Confidence_0.211_k19	K02183
		Locus_681_Transcript_5/5_Confidence_0.872_k19	K02677
	mTOR signaling pathway	Found Transcripts: 56	Found Enzymes: 11	Total Pathway Enzymes: 30
		Locus_14070_Transcript_1/1_Confidence_1.000_k19	K02991
		Locus_128_Transcript_6/8_Confidence_0.500_k19	K03259
		Locus_128_Transcript_8/8_Confidence_0.500_k19	K03259
		Locus_128_Transcript_1/8_Confidence_0.600_k19	K03259
		Locus_276_Transcript_33/40_Confidence_0.086_k19	K04365
		Locus_7384_Transcript_3/4_Confidence_0.727_k19	K04371
		Locus_6706_Transcript_1/5_Confidence_0.250_k19	K04371
		Locus_11518_Transcript_2/2_Confidence_1.000_k19	K04371
		Locus_3304_Transcript_3/4_Confidence_0.861_k19	K04371
		Locus_6706_Transcript_5/5_Confidence_0.333_k19	K04371
		Locus_7384_Transcript_2/4_Confidence_0.545_k19	K04371
		Locus_7384_Transcript_1/4_Confidence_0.636_k19	K04371
		Locus_6706_Transcript_3/5_Confidence_0.333_k19	K04371
		Locus_7384_Transcript_4/4_Confidence_0.727_k19	K04371
		Locus_3304_Transcript_4/4_Confidence_0.861_k19	K04371
		Locus_11518_Transcript_1/2_Confidence_1.000_k19	K04371
		Locus_6706_Transcript_2/5_Confidence_0.250_k19	K04371
		Locus_3304_Transcript_2/4_Confidence_0.778_k19	K04371
		Locus_929_Transcript_4/10_Confidence_0.658_k19	K06276
		Locus_929_Transcript_8/10_Confidence_0.369_k19	K06276
		Locus_929_Transcript_7/10_Confidence_0.721_k19	K06276
		Locus_929_Transcript_3/10_Confidence_0.378_k19	K06276
		Locus_929_Transcript_6/10_Confidence_0.351_k19	K06276
		Locus_929_Transcript_10/10_Confidence_0.712_k19	K06276
		Locus_929_Transcript_5/10_Confidence_0.712_k19	K06276
		Locus_929_Transcript_9/10_Confidence_0.550_k19	K06276
		Locus_1020_Transcript_1/5_Confidence_0.294_k19	K07198
		Locus_1020_Transcript_3/5_Confidence_0.441_k19	K07198
		Locus_1020_Transcript_4/5_Confidence_0.471_k19	K07198
		Locus_3027_Transcript_2/2_Confidence_1.000_k19	K07203
		Locus_3027_Transcript_1/2_Confidence_1.000_k19	K07203
		Locus_214_Transcript_1/1_Confidence_1.000_k19	K07203
		Locus_6190_Transcript_4/4_Confidence_0.740_k19	K07203
		Locus_6190_Transcript_2/4_Confidence_0.583_k19	K07203
		Locus_4704_Transcript_2/4_Confidence_0.542_k19	K07204
		Locus_7253_Transcript_2/4_Confidence_0.660_k19	K07204
		Locus_4704_Transcript_4/4_Confidence_0.556_k19	K07204
		Locus_3341_Transcript_14/14_Confidence_0.374_k19	K07204
		Locus_7253_Transcript_1/4_Confidence_0.617_k19	K07204
		Locus_3341_Transcript_11/14_Confidence_0.260_k19	K07204
		Locus_3341_Transcript_10/14_Confidence_0.236_k19	K07204
		Locus_7253_Transcript_4/4_Confidence_0.660_k19	K07204
		Locus_4704_Transcript_1/4_Confidence_0.333_k19	K07204
		Locus_5167_Transcript_1/1_Confidence_1.000_k19	K07204
		Locus_2327_Transcript_29/32_Confidence_0.667_k19	K08266
		Locus_2327_Transcript_32/32_Confidence_0.683_k19	K08266
		Locus_2327_Transcript_25/32_Confidence_0.642_k19	K08266
		Locus_2327_Transcript_30/32_Confidence_0.667_k19	K08266
		Locus_2327_Transcript_23/32_Confidence_0.667_k19	K08266
		Locus_2327_Transcript_27/32_Confidence_0.667_k19	K08266
		Locus_2327_Transcript_31/32_Confidence_0.667_k19	K08266
		Locus_6880_Transcript_3/4_Confidence_0.354_k19	K08269
		Locus_6880_Transcript_1/4_Confidence_0.271_k19	K08269
		Locus_15596_Transcript_3/3_Confidence_0.769_k19	K08269
		Locus_3053_Transcript_3/3_Confidence_0.815_k19	K08272
		Locus_3053_Transcript_1/3_Confidence_0.667_k19	K08272
	Two-component system	Found Transcripts: 49	Found Enzymes: 11	Total Pathway Enzymes: 322
		Locus_1716_Transcript_3/9_Confidence_0.407_k19	K00027
		Locus_5191_Transcript_1/8_Confidence_0.583_k19	K00027
		Locus_1716_Transcript_5/9_Confidence_0.370_k19	K00027
		Locus_5191_Transcript_6/8_Confidence_0.639_k19	K00027
		Locus_5191_Transcript_8/8_Confidence_0.583_k19	K00027
		Locus_1716_Transcript_9/9_Confidence_0.574_k19	K00027
		Locus_1716_Transcript_8/9_Confidence_0.204_k19	K00027
		Locus_5191_Transcript_2/8_Confidence_0.556_k19	K00027
		Locus_5191_Transcript_7/8_Confidence_0.528_k19	K00027
		Locus_5191_Transcript_4/8_Confidence_0.194_k19	K00027
		Locus_7865_Transcript_6/7_Confidence_0.404_k19	K00626
		Locus_7865_Transcript_5/7_Confidence_0.553_k19	K00626
		Locus_7865_Transcript_7/7_Confidence_0.553_k19	K00626
		Locus_7865_Transcript_1/7_Confidence_0.277_k19	K00626
		Locus_7865_Transcript_4/7_Confidence_0.191_k19	K00626
		Locus_7865_Transcript_2/7_Confidence_0.170_k19	K00626
		Locus_5235_Transcript_3/4_Confidence_0.800_k19	K01113
		Locus_5235_Transcript_4/4_Confidence_0.800_k19	K01113
		Locus_5235_Transcript_2/4_Confidence_0.800_k19	K01113
		Locus_71_Transcript_26/27_Confidence_0.167_k19	K01113
		Locus_5235_Transcript_1/4_Confidence_0.750_k19	K01113
		Locus_21407_Transcript_1/1_Confidence_1.000_k19	K01467
		Locus_3369_Transcript_3/3_Confidence_0.750_k19	K01915
		Locus_3369_Transcript_2/3_Confidence_0.600_k19	K01915
		Locus_125_Transcript_1/2_Confidence_1.000_k19	K01915
		Locus_2520_Transcript_2/10_Confidence_0.318_k19	K01915
		Locus_2520_Transcript_8/10_Confidence_0.477_k19	K01915
		Locus_11687_Transcript_1/1_Confidence_1.000_k19	K01915
		Locus_2390_Transcript_1/1_Confidence_1.000_k19	K01915
		Locus_125_Transcript_2/2_Confidence_1.000_k19	K01915
		Locus_1415_Transcript_1/1_Confidence_1.000_k19	K01915
		Locus_14509_Transcript_1/1_Confidence_1.000_k19	K01915
		Locus_20285_Transcript_1/2_Confidence_1.000_k19	K02040
		Locus_2019_Transcript_10/15_Confidence_0.155_k19	K02259
		Locus_2019_Transcript_13/15_Confidence_0.145_k19	K02259
		Locus_2019_Transcript_11/15_Confidence_0.136_k19	K02259
		Locus_4745_Transcript_13/13_Confidence_0.532_k19	K02489
		Locus_4745_Transcript_11/13_Confidence_0.511_k19	K02489
		Locus_5379_Transcript_2/2_Confidence_1.000_k19	K02489
		Locus_4745_Transcript_4/13_Confidence_0.574_k19	K02489
		Locus_4745_Transcript_5/13_Confidence_0.128_k19	K02489
		Locus_4745_Transcript_12/13_Confidence_0.511_k19	K02489
		Locus_5379_Transcript_1/2_Confidence_1.000_k19	K02489
		Locus_1347_Transcript_1/1_Confidence_1.000_k19	K02489
		Locus_16940_Transcript_1/1_Confidence_1.000_k19	K02489
		Locus_443_Transcript_9/9_Confidence_0.410_k19	K04751
		Locus_443_Transcript_2/9_Confidence_0.385_k19	K04751
		Locus_26522_Transcript_1/1_Confidence_1.000_k19	K07677
		Locus_1112_Transcript_4/4_Confidence_0.767_k19	K07783
3.1 Membrane Transport	Total Found Transcripts: 190	Total Found Enzymes: 34	Unique Found Enzymes: 34
	ABC transporters	Found Transcripts: 158	Found Enzymes: 27	Total Pathway Enzymes: 325
		Locus_19361_Transcript_2/3_Confidence_0.586_k19	K02006
		Locus_19361_Transcript_1/3_Confidence_0.517_k19	K02006
		Locus_20285_Transcript_1/2_Confidence_1.000_k19	K02040
		Locus_14535_Transcript_1/2_Confidence_1.000_k19	K02045
		Locus_14535_Transcript_2/2_Confidence_1.000_k19	K02045
		Locus_5735_Transcript_3/3_Confidence_0.875_k19	K02047
		Locus_5735_Transcript_2/3_Confidence_0.875_k19	K02047
		Locus_5735_Transcript_1/3_Confidence_0.958_k19	K02047
		Locus_4918_Transcript_1/2_Confidence_1.000_k19	K02048
		Locus_4918_Transcript_2/2_Confidence_1.000_k19	K02048
		Locus_6733_Transcript_1/1_Confidence_1.000_k19	K02051
		Locus_7486_Transcript_3/4_Confidence_0.241_k19	K02471
		Locus_1483_Transcript_2/3_Confidence_0.923_k19	K02471
		Locus_1483_Transcript_3/3_Confidence_0.846_k19	K02471
		Locus_7486_Transcript_1/4_Confidence_0.241_k19	K02471
		Locus_1483_Transcript_1/3_Confidence_0.346_k19	K02471
		Locus_7945_Transcript_1/1_Confidence_1.000_k19	K05641
		Locus_18316_Transcript_2/2_Confidence_1.000_k19	K05642
		Locus_18109_Transcript_1/2_Confidence_1.000_k19	K05642
		Locus_18109_Transcript_2/2_Confidence_1.000_k19	K05642
		Locus_13223_Transcript_1/1_Confidence_1.000_k19	K05643
		Locus_1889_Transcript_6/7_Confidence_0.659_k19	K05644
		Locus_1889_Transcript_7/7_Confidence_0.682_k19	K05644
		Locus_1889_Transcript_5/7_Confidence_0.659_k19	K05644
		Locus_1889_Transcript_1/7_Confidence_0.591_k19	K05644
		Locus_1889_Transcript_4/7_Confidence_0.659_k19	K05644
		Locus_1794_Transcript_2/5_Confidence_0.638_k19	K05656
		Locus_1794_Transcript_1/5_Confidence_0.362_k19	K05656
		Locus_1794_Transcript_5/5_Confidence_0.810_k19	K05656
		Locus_7660_Transcript_2/3_Confidence_0.833_k19	K05657
		Locus_7660_Transcript_3/3_Confidence_0.867_k19	K05657
		Locus_12244_Transcript_1/1_Confidence_1.000_k19	K05657
		Locus_13241_Transcript_2/2_Confidence_1.000_k19	K05658
		Locus_4837_Transcript_16/22_Confidence_0.559_k19	K05658
		Locus_262_Transcript_1/3_Confidence_0.297_k19	K05658
		Locus_1846_Transcript_79/83_Confidence_0.042_k19	K05658
		Locus_1846_Transcript_80/83_Confidence_0.262_k19	K05658
		Locus_7660_Transcript_1/3_Confidence_0.400_k19	K05658
		Locus_2261_Transcript_1/2_Confidence_1.000_k19	K05658
		Locus_4837_Transcript_20/22_Confidence_0.525_k19	K05658
		Locus_1846_Transcript_72/83_Confidence_0.230_k19	K05658
		Locus_4837_Transcript_18/22_Confidence_0.542_k19	K05658
		Locus_3834_Transcript_3/3_Confidence_0.765_k19	K05658
		Locus_1846_Transcript_76/83_Confidence_0.136_k19	K05658
		Locus_262_Transcript_2/3_Confidence_0.378_k19	K05658
		Locus_11391_Transcript_1/1_Confidence_1.000_k19	K05658
		Locus_4837_Transcript_15/22_Confidence_0.542_k19	K05658
		Locus_4837_Transcript_13/22_Confidence_0.373_k19	K05658
		Locus_1018_Transcript_14/14_Confidence_0.271_k19	K05658
		Locus_4837_Transcript_21/22_Confidence_0.542_k19	K05658
		Locus_3834_Transcript_2/3_Confidence_0.706_k19	K05658
		Locus_1018_Transcript_6/14_Confidence_0.176_k19	K05658
		Locus_4837_Transcript_22/22_Confidence_0.542_k19	K05658
		Locus_4837_Transcript_19/22_Confidence_0.559_k19	K05658
		Locus_13241_Transcript_1/2_Confidence_1.000_k19	K05658
		Locus_2598_Transcript_4/7_Confidence_0.517_k19	K05663
		Locus_2598_Transcript_7/7_Confidence_0.767_k19	K05663
		Locus_7534_Transcript_1/2_Confidence_1.000_k19	K05663
		Locus_2598_Transcript_5/7_Confidence_0.700_k19	K05663
		Locus_14135_Transcript_2/2_Confidence_1.000_k19	K05663
		Locus_5979_Transcript_5/5_Confidence_0.934_k19	K05663
		Locus_5979_Transcript_1/5_Confidence_0.934_k19	K05663
		Locus_2598_Transcript_3/7_Confidence_0.700_k19	K05663
		Locus_5979_Transcript_3/5_Confidence_0.557_k19	K05663
		Locus_5979_Transcript_4/5_Confidence_0.820_k19	K05663
		Locus_14135_Transcript_1/2_Confidence_1.000_k19	K05663
		Locus_5624_Transcript_1/3_Confidence_0.833_k19	K05663
		Locus_7534_Transcript_2/2_Confidence_1.000_k19	K05663
		Locus_5979_Transcript_2/5_Confidence_0.934_k19	K05663
		Locus_5624_Transcript_2/3_Confidence_0.833_k19	K05663
		Locus_5624_Transcript_3/3_Confidence_0.944_k19	K05663
		Locus_10562_Transcript_2/3_Confidence_0.389_k19	K05664
		Locus_4837_Transcript_17/22_Confidence_0.542_k19	K05664
		Locus_529_Transcript_2/2_Confidence_1.000_k19	K05665
		Locus_8443_Transcript_1/1_Confidence_1.000_k19	K05665
		Locus_1571_Transcript_6/7_Confidence_0.696_k19	K05665
		Locus_1571_Transcript_5/7_Confidence_0.348_k19	K05665
		Locus_1571_Transcript_1/7_Confidence_0.630_k19	K05665
		Locus_4087_Transcript_2/3_Confidence_0.848_k19	K05665
		Locus_2405_Transcript_8/11_Confidence_0.800_k19	K05665
		Locus_1571_Transcript_2/7_Confidence_0.696_k19	K05665
		Locus_4087_Transcript_3/3_Confidence_0.935_k19	K05665
		Locus_4087_Transcript_1/3_Confidence_0.870_k19	K05665
		Locus_2405_Transcript_9/11_Confidence_0.800_k19	K05665
		Locus_2405_Transcript_5/11_Confidence_0.507_k19	K05666
		Locus_2701_Transcript_1/6_Confidence_0.556_k19	K05666
		Locus_1631_Transcript_1/1_Confidence_1.000_k19	K05666
		Locus_2405_Transcript_2/11_Confidence_0.493_k19	K05666
		Locus_2405_Transcript_11/11_Confidence_0.800_k19	K05666
		Locus_1571_Transcript_7/7_Confidence_0.435_k19	K05666
		Locus_2701_Transcript_3/6_Confidence_0.467_k19	K05666
		Locus_2701_Transcript_5/6_Confidence_0.622_k19	K05666
		Locus_2405_Transcript_6/11_Confidence_0.667_k19	K05666
		Locus_16037_Transcript_1/1_Confidence_1.000_k19	K05666
		Locus_2701_Transcript_4/6_Confidence_0.511_k19	K05666
		Locus_2405_Transcript_4/11_Confidence_0.520_k19	K05666
		Locus_18143_Transcript_1/1_Confidence_1.000_k19	K05666
		Locus_12385_Transcript_2/2_Confidence_1.000_k19	K05666
		Locus_1571_Transcript_3/7_Confidence_0.435_k19	K05666
		Locus_12385_Transcript_1/2_Confidence_1.000_k19	K05666
		Locus_16766_Transcript_1/1_Confidence_1.000_k19	K05668
		Locus_17285_Transcript_1/1_Confidence_1.000_k19	K05668
		Locus_1571_Transcript_4/7_Confidence_0.435_k19	K05672
		Locus_690_Transcript_1/1_Confidence_1.000_k19	K05673
		Locus_21312_Transcript_1/1_Confidence_1.000_k19	K05673
		Locus_2405_Transcript_7/11_Confidence_0.213_k19	K05673
		Locus_17788_Transcript_2/2_Confidence_1.000_k19	K05674
		Locus_11533_Transcript_4/4_Confidence_0.542_k19	K05674
		Locus_6504_Transcript_1/1_Confidence_1.000_k19	K05674
		Locus_12009_Transcript_1/1_Confidence_1.000_k19	K05674
		Locus_17788_Transcript_1/2_Confidence_1.000_k19	K05674
		Locus_1904_Transcript_3/5_Confidence_0.434_k19	K05674
		Locus_11201_Transcript_1/1_Confidence_1.000_k19	K05674
		Locus_5030_Transcript_3/3_Confidence_0.667_k19	K05677
		Locus_6921_Transcript_1/1_Confidence_1.000_k19	K05677
		Locus_5030_Transcript_2/3_Confidence_0.733_k19	K05677
		Locus_4050_Transcript_4/5_Confidence_0.818_k19	K05678
		Locus_4050_Transcript_3/5_Confidence_0.386_k19	K05678
		Locus_4050_Transcript_5/5_Confidence_0.795_k19	K05678
		Locus_4050_Transcript_1/5_Confidence_0.727_k19	K05678
		Locus_4050_Transcript_2/5_Confidence_0.727_k19	K05678
		Locus_4979_Transcript_7/9_Confidence_0.600_k19	K05679
		Locus_4979_Transcript_8/9_Confidence_0.600_k19	K05679
		Locus_4979_Transcript_2/9_Confidence_0.600_k19	K05679
		Locus_4979_Transcript_9/9_Confidence_0.600_k19	K05679
		Locus_4979_Transcript_4/9_Confidence_0.486_k19	K05679
		Locus_3895_Transcript_1/1_Confidence_1.000_k19	K05679
		Locus_4979_Transcript_3/9_Confidence_0.629_k19	K05679
		Locus_7033_Transcript_2/5_Confidence_0.625_k19	K05681
		Locus_1922_Transcript_15/22_Confidence_0.223_k19	K05681
		Locus_16_Transcript_15/17_Confidence_0.306_k19	K05681
		Locus_1235_Transcript_25/29_Confidence_0.393_k19	K05681
		Locus_2121_Transcript_12/21_Confidence_0.413_k19	K05681
		Locus_16_Transcript_10/17_Confidence_0.343_k19	K05681
		Locus_1235_Transcript_23/29_Confidence_0.115_k19	K05681
		Locus_2121_Transcript_21/21_Confidence_0.413_k19	K05681
		Locus_1922_Transcript_12/22_Confidence_0.463_k19	K05681
		Locus_7033_Transcript_5/5_Confidence_0.594_k19	K05681
		Locus_1235_Transcript_28/29_Confidence_0.348_k19	K05681
		Locus_1235_Transcript_29/29_Confidence_0.398_k19	K05681
		Locus_1235_Transcript_24/29_Confidence_0.352_k19	K05681
		Locus_16_Transcript_11/17_Confidence_0.380_k19	K05681
		Locus_7033_Transcript_1/5_Confidence_0.625_k19	K05681
		Locus_7033_Transcript_3/5_Confidence_0.688_k19	K05681
		Locus_16_Transcript_9/17_Confidence_0.380_k19	K05681
		Locus_1923_Transcript_3/4_Confidence_0.459_k19	K05681
		Locus_16_Transcript_17/17_Confidence_0.380_k19	K05681
		Locus_16_Transcript_13/17_Confidence_0.343_k19	K05681
		Locus_16_Transcript_14/17_Confidence_0.398_k19	K05681
		Locus_1235_Transcript_22/29_Confidence_0.119_k19	K05681
		Locus_7033_Transcript_4/5_Confidence_0.625_k19	K05681
		Locus_2121_Transcript_14/21_Confidence_0.413_k19	K05681
		Locus_1923_Transcript_4/4_Confidence_0.934_k19	K05681
		Locus_5661_Transcript_2/2_Confidence_1.000_k19	K05681
		Locus_5661_Transcript_1/2_Confidence_1.000_k19	K05681
		Locus_1923_Transcript_2/4_Confidence_0.852_k19	K05681
		Locus_2121_Transcript_13/21_Confidence_0.397_k19	K05681
		Locus_4979_Transcript_6/9_Confidence_0.314_k19	K05683
	Phosphotransferase system (PTS)	Found Transcripts: 0	Found Enzymes: 0	Total Pathway Enzymes: 75
	Bacterial secretion system	Found Transcripts: 32	Found Enzymes: 7	Total Pathway Enzymes: 74
		Locus_2896_Transcript_14/14_Confidence_0.254_k19	K03070
		Locus_8387_Transcript_8/9_Confidence_0.471_k19	K03070
		Locus_8387_Transcript_1/9_Confidence_0.353_k19	K03070
		Locus_8387_Transcript_7/9_Confidence_0.353_k19	K03070
		Locus_17439_Transcript_2/2_Confidence_1.000_k19	K03070
		Locus_17439_Transcript_1/2_Confidence_1.000_k19	K03070
		Locus_8387_Transcript_3/9_Confidence_0.196_k19	K03070
		Locus_6588_Transcript_1/1_Confidence_1.000_k19	K03070
		Locus_2896_Transcript_10/14_Confidence_0.286_k19	K03070
		Locus_6299_Transcript_3/6_Confidence_0.722_k19	K03076
		Locus_3704_Transcript_2/2_Confidence_1.000_k19	K03076
		Locus_6299_Transcript_4/6_Confidence_0.722_k19	K03076
		Locus_6299_Transcript_6/6_Confidence_0.722_k19	K03076
		Locus_3704_Transcript_1/2_Confidence_1.000_k19	K03076
		Locus_22471_Transcript_1/1_Confidence_1.000_k19	K03106
		Locus_6165_Transcript_1/1_Confidence_1.000_k19	K03106
		Locus_3561_Transcript_3/3_Confidence_0.909_k19	K03106
		Locus_3321_Transcript_2/3_Confidence_0.559_k19	K03110
		Locus_7946_Transcript_2/2_Confidence_1.000_k19	K03116
		Locus_7946_Transcript_1/2_Confidence_1.000_k19	K03116
		Locus_977_Transcript_4/5_Confidence_0.333_k19	K03118
		Locus_977_Transcript_1/5_Confidence_0.417_k19	K03118
		Locus_977_Transcript_2/5_Confidence_0.500_k19	K03118
		Locus_977_Transcript_5/5_Confidence_0.708_k19	K03118
		Locus_4572_Transcript_1/1_Confidence_1.000_k19	K03217
		Locus_3247_Transcript_1/3_Confidence_0.348_k19	K03217
		Locus_939_Transcript_6/7_Confidence_0.097_k19	K03217
		Locus_3247_Transcript_3/3_Confidence_0.739_k19	K03217
		Locus_939_Transcript_4/7_Confidence_0.532_k19	K03217
		Locus_939_Transcript_5/7_Confidence_0.677_k19	K03217
		Locus_939_Transcript_7/7_Confidence_0.629_k19	K03217
		Locus_939_Transcript_1/7_Confidence_0.339_k19	K03217
1.3 Lipid Metabolism	Total Found Transcripts: 846	Total Found Enzymes: 153	Unique Found Enzymes: 124
	Fatty acid biosynthesis	Found Transcripts: 124	Found Enzymes: 14	Total Pathway Enzymes: 26
		Locus_1703_Transcript_1/5_Confidence_0.364_k19	K00059
		Locus_9816_Transcript_3/3_Confidence_0.852_k19	K00059
		Locus_9816_Transcript_1/3_Confidence_0.889_k19	K00059
		Locus_2412_Transcript_9/9_Confidence_0.257_k19	K00059
		Locus_1404_Transcript_7/7_Confidence_0.625_k19	K00059
		Locus_20231_Transcript_1/1_Confidence_1.000_k19	K00059
		Locus_11807_Transcript_1/2_Confidence_1.000_k19	K00059
		Locus_1404_Transcript_1/7_Confidence_0.292_k19	K00059
		Locus_4389_Transcript_1/2_Confidence_1.000_k19	K00059
		Locus_1703_Transcript_3/5_Confidence_0.364_k19	K00059
		Locus_1703_Transcript_2/5_Confidence_0.545_k19	K00059
		Locus_1404_Transcript_6/7_Confidence_0.625_k19	K00059
		Locus_1703_Transcript_5/5_Confidence_0.636_k19	K00059
		Locus_1703_Transcript_4/5_Confidence_0.636_k19	K00059
		Locus_4389_Transcript_2/2_Confidence_1.000_k19	K00059
		Locus_3330_Transcript_3/3_Confidence_0.944_k19	K00059
		Locus_3330_Transcript_1/3_Confidence_0.083_k19	K00059
		Locus_1404_Transcript_2/7_Confidence_0.583_k19	K00059
		Locus_7200_Transcript_2/4_Confidence_0.857_k19	K00059
		Locus_7200_Transcript_4/4_Confidence_0.857_k19	K00059
		Locus_1404_Transcript_3/7_Confidence_0.167_k19	K00059
		Locus_2412_Transcript_4/9_Confidence_0.257_k19	K00059
		Locus_6428_Transcript_2/2_Confidence_1.000_k19	K00059
		Locus_1404_Transcript_5/7_Confidence_0.625_k19	K00059
		Locus_6428_Transcript_1/2_Confidence_1.000_k19	K00059
		Locus_7200_Transcript_3/4_Confidence_0.857_k19	K00059
		Locus_15169_Transcript_1/1_Confidence_1.000_k19	K00208
		Locus_7985_Transcript_1/2_Confidence_0.917_k19	K00645
		Locus_17253_Transcript_1/1_Confidence_1.000_k19	K00645
		Locus_17099_Transcript_1/1_Confidence_1.000_k19	K00645
		Locus_2052_Transcript_2/3_Confidence_0.880_k19	K00648
		Locus_2052_Transcript_3/3_Confidence_0.760_k19	K00648
		Locus_2052_Transcript_1/3_Confidence_0.680_k19	K00648
		Locus_816_Transcript_33/39_Confidence_0.411_k19	K00665
		Locus_4016_Transcript_1/1_Confidence_1.000_k19	K00665
		Locus_678_Transcript_13/15_Confidence_0.464_k19	K00665
		Locus_2838_Transcript_18/26_Confidence_0.570_k19	K00665
		Locus_1119_Transcript_5/13_Confidence_0.112_k19	K00665
		Locus_2838_Transcript_19/26_Confidence_0.174_k19	K00665
		Locus_2838_Transcript_23/26_Confidence_0.215_k19	K00665
		Locus_1706_Transcript_1/10_Confidence_0.071_k19	K00665
		Locus_2838_Transcript_21/26_Confidence_0.223_k19	K00665
		Locus_572_Transcript_4/7_Confidence_0.656_k19	K00665
		Locus_678_Transcript_15/15_Confidence_0.500_k19	K00665
		Locus_2838_Transcript_22/26_Confidence_0.314_k19	K00665
		Locus_2838_Transcript_25/26_Confidence_0.314_k19	K00665
		Locus_678_Transcript_10/15_Confidence_0.482_k19	K00665
		Locus_2838_Transcript_24/26_Confidence_0.132_k19	K00665
		Locus_1119_Transcript_11/13_Confidence_0.129_k19	K00665
		Locus_1119_Transcript_6/13_Confidence_0.647_k19	K00665
		Locus_2838_Transcript_20/26_Confidence_0.132_k19	K00665
		Locus_18679_Transcript_1/1_Confidence_1.000_k19	K00665
		Locus_816_Transcript_30/39_Confidence_0.481_k19	K00665
		Locus_678_Transcript_9/15_Confidence_0.500_k19	K00665
		Locus_1119_Transcript_12/13_Confidence_0.147_k19	K00665
		Locus_904_Transcript_3/7_Confidence_0.468_k19	K00665
		Locus_2838_Transcript_26/26_Confidence_0.595_k19	K00665
		Locus_816_Transcript_35/39_Confidence_0.318_k19	K00665
		Locus_1420_Transcript_10/13_Confidence_0.386_k19	K01071
		Locus_1420_Transcript_7/13_Confidence_0.386_k19	K01071
		Locus_1717_Transcript_15/16_Confidence_0.241_k19	K01071
		Locus_12_Transcript_14178/16708_Confidence_1.000_k19	K01961
		Locus_12_Transcript_14182/16708_Confidence_1.000_k19	K01961
		Locus_3094_Transcript_2/8_Confidence_0.237_k19	K01961
		Locus_12_Transcript_11702/16708_Confidence_1.000_k19	K01961
		Locus_12_Transcript_14180/16708_Confidence_1.000_k19	K01961
		Locus_5274_Transcript_4/4_Confidence_0.914_k19	K01961
		Locus_12_Transcript_11700/16708_Confidence_1.000_k19	K01961
		Locus_12_Transcript_11698/16708_Confidence_1.000_k19	K01961
		Locus_5274_Transcript_1/4_Confidence_0.629_k19	K01961
		Locus_5274_Transcript_2/4_Confidence_0.514_k19	K01961
		Locus_333_Transcript_2/2_Confidence_0.960_k19	K01962
		Locus_333_Transcript_1/2_Confidence_0.960_k19	K01962
		Locus_3475_Transcript_2/2_Confidence_1.000_k19	K02160
		Locus_3475_Transcript_1/2_Confidence_1.000_k19	K02160
		Locus_11348_Transcript_2/5_Confidence_0.818_k19	K02372
		Locus_11348_Transcript_1/5_Confidence_0.682_k19	K02372
		Locus_11348_Transcript_4/5_Confidence_0.682_k19	K02372
		Locus_11348_Transcript_3/5_Confidence_0.682_k19	K02372
		Locus_11348_Transcript_5/5_Confidence_0.682_k19	K02372
		Locus_2346_Transcript_3/4_Confidence_0.462_k19	K03921
		Locus_5143_Transcript_1/5_Confidence_0.550_k19	K03921
		Locus_2346_Transcript_4/4_Confidence_0.462_k19	K03921
		Locus_5143_Transcript_5/5_Confidence_0.550_k19	K03921
		Locus_5143_Transcript_4/5_Confidence_0.550_k19	K03921
		Locus_8480_Transcript_1/4_Confidence_0.591_k19	K09458
		Locus_1249_Transcript_9/11_Confidence_0.627_k19	K09458
		Locus_8480_Transcript_4/4_Confidence_0.591_k19	K09458
		Locus_1249_Transcript_11/11_Confidence_0.627_k19	K09458
		Locus_816_Transcript_32/39_Confidence_0.651_k19	K09458
		Locus_3603_Transcript_4/5_Confidence_0.852_k19	K09458
		Locus_1249_Transcript_10/11_Confidence_0.588_k19	K09458
		Locus_4964_Transcript_1/2_Confidence_1.000_k19	K09458
		Locus_816_Transcript_37/39_Confidence_0.659_k19	K09458
		Locus_816_Transcript_34/39_Confidence_0.659_k19	K09458
		Locus_1249_Transcript_5/11_Confidence_0.196_k19	K09458
		Locus_816_Transcript_36/39_Confidence_0.651_k19	K09458
		Locus_3603_Transcript_5/5_Confidence_0.852_k19	K09458
		Locus_1249_Transcript_2/11_Confidence_0.608_k19	K09458
		Locus_816_Transcript_31/39_Confidence_0.667_k19	K09458
		Locus_816_Transcript_39/39_Confidence_0.659_k19	K09458
		Locus_8480_Transcript_2/4_Confidence_0.136_k19	K09458
		Locus_4964_Transcript_2/2_Confidence_1.000_k19	K09458
		Locus_1249_Transcript_7/11_Confidence_0.686_k19	K09458
		Locus_3108_Transcript_1/1_Confidence_1.000_k19	K10782
		Locus_24162_Transcript_1/1_Confidence_1.000_k19	K11262
		Locus_1047_Transcript_13/13_Confidence_0.551_k19	K11262
		Locus_20215_Transcript_1/1_Confidence_1.000_k19	K11262
		Locus_20937_Transcript_1/1_Confidence_1.000_k19	K11262
		Locus_2978_Transcript_2/2_Confidence_1.000_k19	K11262
		Locus_15478_Transcript_1/1_Confidence_1.000_k19	K11262
		Locus_1047_Transcript_11/13_Confidence_0.551_k19	K11262
		Locus_23171_Transcript_1/1_Confidence_1.000_k19	K11262
		Locus_2978_Transcript_1/2_Confidence_1.000_k19	K11262
		Locus_1047_Transcript_7/13_Confidence_0.551_k19	K11262
		Locus_1047_Transcript_10/13_Confidence_0.178_k19	K11262
		Locus_1047_Transcript_12/13_Confidence_0.692_k19	K11262
		Locus_1047_Transcript_9/13_Confidence_0.551_k19	K11262
		Locus_1047_Transcript_4/13_Confidence_0.364_k19	K11262
		Locus_1047_Transcript_8/13_Confidence_0.523_k19	K11262
		Locus_19360_Transcript_1/1_Confidence_1.000_k19	K11262
		Locus_22480_Transcript_1/1_Confidence_1.000_k19	K11262
		Locus_1047_Transcript_5/13_Confidence_0.804_k19	K11262
		Locus_17515_Transcript_1/1_Confidence_1.000_k19	K11262
	Fatty acid elongation in mitochondria	Found Transcripts: 11	Found Enzymes: 3	Total Pathway Enzymes: 7
		Locus_461_Transcript_59/64_Confidence_0.066_k19	K01074
		Locus_8397_Transcript_1/4_Confidence_0.682_k19	K01074
		Locus_6864_Transcript_2/3_Confidence_0.917_k19	K07511
		Locus_6864_Transcript_3/3_Confidence_0.917_k19	K07511
		Locus_11166_Transcript_2/2_Confidence_0.786_k19	K07512
		Locus_4521_Transcript_5/5_Confidence_0.500_k19	K07512
		Locus_4521_Transcript_1/5_Confidence_0.591_k19	K07512
		Locus_9140_Transcript_3/4_Confidence_0.167_k19	K07512
		Locus_4521_Transcript_2/5_Confidence_0.500_k19	K07512
		Locus_9140_Transcript_4/4_Confidence_0.750_k19	K07512
		Locus_9140_Transcript_1/4_Confidence_0.667_k19	K07512
	Fatty acid metabolism	Found Transcripts: 101	Found Enzymes: 15	Total Pathway Enzymes: 45
		Locus_4218_Transcript_8/9_Confidence_0.561_k19	K00121
		Locus_4218_Transcript_2/9_Confidence_0.683_k19	K00121
		Locus_4218_Transcript_7/9_Confidence_0.732_k19	K00121
		Locus_4218_Transcript_9/9_Confidence_0.683_k19	K00121
		Locus_1547_Transcript_4/7_Confidence_0.250_k19	K00121
		Locus_4218_Transcript_6/9_Confidence_0.439_k19	K00121
		Locus_4218_Transcript_3/9_Confidence_0.366_k19	K00121
		Locus_4218_Transcript_1/9_Confidence_0.512_k19	K00121
		Locus_597_Transcript_5/14_Confidence_0.178_k19	K00121
		Locus_4218_Transcript_4/9_Confidence_0.683_k19	K00121
		Locus_4218_Transcript_5/9_Confidence_0.585_k19	K00121
		Locus_4298_Transcript_2/5_Confidence_0.778_k19	K00128
		Locus_4298_Transcript_5/5_Confidence_0.630_k19	K00128
		Locus_7614_Transcript_2/2_Confidence_1.000_k19	K00128
		Locus_5549_Transcript_3/4_Confidence_0.232_k19	K00128
		Locus_593_Transcript_1/1_Confidence_1.000_k19	K00128
		Locus_13127_Transcript_1/1_Confidence_1.000_k19	K00128
		Locus_9343_Transcript_1/1_Confidence_1.000_k19	K00128
		Locus_4298_Transcript_4/5_Confidence_0.630_k19	K00128
		Locus_7614_Transcript_1/2_Confidence_1.000_k19	K00128
		Locus_6305_Transcript_1/1_Confidence_1.000_k19	K00128
		Locus_8677_Transcript_2/2_Confidence_1.000_k19	K00128
		Locus_4298_Transcript_1/5_Confidence_0.519_k19	K00128
		Locus_4298_Transcript_3/5_Confidence_0.370_k19	K00128
		Locus_6274_Transcript_2/8_Confidence_0.382_k19	K00232
		Locus_6501_Transcript_1/1_Confidence_1.000_k19	K00232
		Locus_6274_Transcript_3/8_Confidence_0.618_k19	K00232
		Locus_6411_Transcript_2/3_Confidence_0.943_k19	K00232
		Locus_6274_Transcript_7/8_Confidence_0.647_k19	K00232
		Locus_3497_Transcript_6/10_Confidence_0.439_k19	K00232
		Locus_3497_Transcript_8/10_Confidence_0.646_k19	K00232
		Locus_6274_Transcript_8/8_Confidence_0.676_k19	K00232
		Locus_3777_Transcript_2/2_Confidence_1.000_k19	K00232
		Locus_6274_Transcript_6/8_Confidence_0.529_k19	K00232
		Locus_6411_Transcript_3/3_Confidence_0.943_k19	K00232
		Locus_9421_Transcript_4/6_Confidence_0.854_k19	K00249
		Locus_9421_Transcript_3/6_Confidence_0.878_k19	K00249
		Locus_9421_Transcript_2/6_Confidence_0.073_k19	K00249
		Locus_9421_Transcript_1/6_Confidence_0.854_k19	K00249
		Locus_9421_Transcript_5/6_Confidence_0.854_k19	K00249
		Locus_9421_Transcript_6/6_Confidence_0.854_k19	K00249
		Locus_11485_Transcript_1/1_Confidence_1.000_k19	K00252
		Locus_2911_Transcript_4/6_Confidence_0.583_k19	K00496
		Locus_2911_Transcript_5/6_Confidence_0.611_k19	K00496
		Locus_2911_Transcript_6/6_Confidence_0.556_k19	K00496
		Locus_2911_Transcript_3/6_Confidence_0.167_k19	K00496
		Locus_2911_Transcript_2/6_Confidence_0.472_k19	K00496
		Locus_2911_Transcript_1/6_Confidence_0.556_k19	K00496
		Locus_7865_Transcript_6/7_Confidence_0.404_k19	K00626
		Locus_7865_Transcript_5/7_Confidence_0.553_k19	K00626
		Locus_7865_Transcript_7/7_Confidence_0.553_k19	K00626
		Locus_7865_Transcript_1/7_Confidence_0.277_k19	K00626
		Locus_7865_Transcript_4/7_Confidence_0.191_k19	K00626
		Locus_7865_Transcript_2/7_Confidence_0.170_k19	K00626
		Locus_164_Transcript_1/2_Confidence_1.000_k19	K00632
		Locus_6864_Transcript_1/3_Confidence_0.625_k19	K01692
		Locus_9205_Transcript_2/2_Confidence_1.000_k19	K01692
		Locus_6424_Transcript_3/4_Confidence_0.765_k19	K01692
		Locus_9205_Transcript_1/2_Confidence_1.000_k19	K01692
		Locus_6424_Transcript_4/4_Confidence_0.824_k19	K01692
		Locus_11512_Transcript_5/5_Confidence_0.556_k19	K01692
		Locus_1525_Transcript_1/10_Confidence_0.361_k19	K01897
		Locus_9121_Transcript_2/7_Confidence_0.800_k19	K01897
		Locus_1525_Transcript_2/10_Confidence_0.361_k19	K01897
		Locus_15139_Transcript_2/3_Confidence_0.750_k19	K01897
		Locus_2487_Transcript_1/3_Confidence_0.192_k19	K01897
		Locus_1525_Transcript_9/10_Confidence_0.389_k19	K01897
		Locus_9121_Transcript_4/7_Confidence_0.486_k19	K01897
		Locus_9121_Transcript_1/7_Confidence_0.229_k19	K01897
		Locus_520_Transcript_5/9_Confidence_0.184_k19	K01897
		Locus_3911_Transcript_2/3_Confidence_0.472_k19	K01897
		Locus_810_Transcript_2/2_Confidence_1.000_k19	K01897
		Locus_1525_Transcript_8/10_Confidence_0.167_k19	K01897
		Locus_9121_Transcript_7/7_Confidence_0.800_k19	K01897
		Locus_15139_Transcript_3/3_Confidence_0.833_k19	K01897
		Locus_2487_Transcript_3/3_Confidence_0.692_k19	K01897
		Locus_3911_Transcript_3/3_Confidence_0.472_k19	K01897
		Locus_5653_Transcript_1/4_Confidence_0.729_k19	K01897
		Locus_9121_Transcript_5/7_Confidence_0.729_k19	K01897
		Locus_9121_Transcript_6/7_Confidence_0.729_k19	K01897
		Locus_5653_Transcript_3/4_Confidence_0.833_k19	K01897
		Locus_1525_Transcript_10/10_Confidence_0.389_k19	K01897
		Locus_520_Transcript_2/9_Confidence_0.184_k19	K01897
		Locus_5653_Transcript_4/4_Confidence_0.750_k19	K01897
		Locus_5653_Transcript_2/4_Confidence_0.604_k19	K01897
		Locus_1525_Transcript_7/10_Confidence_0.167_k19	K01897
		Locus_1525_Transcript_3/10_Confidence_0.347_k19	K01897
		Locus_17867_Transcript_1/1_Confidence_1.000_k19	K01897
		Locus_9121_Transcript_3/7_Confidence_0.800_k19	K01897
		Locus_1525_Transcript_4/10_Confidence_0.347_k19	K01897
		Locus_520_Transcript_9/9_Confidence_0.184_k19	K01897
		Locus_15139_Transcript_1/3_Confidence_0.833_k19	K01897
		Locus_6864_Transcript_2/3_Confidence_0.917_k19	K07511
		Locus_6864_Transcript_3/3_Confidence_0.917_k19	K07511
		Locus_164_Transcript_2/2_Confidence_1.000_k19	K07513
		Locus_8818_Transcript_4/5_Confidence_0.630_k19	K13238
		Locus_8818_Transcript_2/5_Confidence_0.481_k19	K13238
		Locus_8818_Transcript_3/5_Confidence_0.444_k19	K13238
		Locus_8818_Transcript_5/5_Confidence_0.444_k19	K13238
		Locus_2431_Transcript_6/7_Confidence_0.112_k19	K13239
		Locus_16407_Transcript_1/1_Confidence_1.000_k19	K13953
	Synthesis and degradation of ketone bodies	Found Transcripts: 11	Found Enzymes: 3	Total Pathway Enzymes: 8
		Locus_7865_Transcript_6/7_Confidence_0.404_k19	K00626
		Locus_7865_Transcript_5/7_Confidence_0.553_k19	K00626
		Locus_7865_Transcript_7/7_Confidence_0.553_k19	K00626
		Locus_7865_Transcript_1/7_Confidence_0.277_k19	K00626
		Locus_7865_Transcript_4/7_Confidence_0.191_k19	K00626
		Locus_7865_Transcript_2/7_Confidence_0.170_k19	K00626
		Locus_6860_Transcript_2/5_Confidence_0.429_k19	K01640
		Locus_6860_Transcript_4/5_Confidence_0.886_k19	K01640
		Locus_6860_Transcript_5/5_Confidence_0.771_k19	K01640
		Locus_6675_Transcript_1/2_Confidence_0.923_k19	K01641
		Locus_6675_Transcript_2/2_Confidence_0.923_k19	K01641
	Steroid biosynthesis	Found Transcripts: 59	Found Enzymes: 12	Total Pathway Enzymes: 29
		Locus_3083_Transcript_1/7_Confidence_0.544_k19	K00222
		Locus_3083_Transcript_6/7_Confidence_0.667_k19	K00222
		Locus_3083_Transcript_5/7_Confidence_0.667_k19	K00222
		Locus_23040_Transcript_1/1_Confidence_1.000_k19	K00227
		Locus_1942_Transcript_4/5_Confidence_0.846_k19	K00227
		Locus_3206_Transcript_6/6_Confidence_0.739_k19	K00227
		Locus_1942_Transcript_1/5_Confidence_0.500_k19	K00227
		Locus_1942_Transcript_5/5_Confidence_0.846_k19	K00227
		Locus_1942_Transcript_3/5_Confidence_0.692_k19	K00227
		Locus_3206_Transcript_4/6_Confidence_0.652_k19	K00227
		Locus_5268_Transcript_2/3_Confidence_0.711_k19	K00511
		Locus_5268_Transcript_3/3_Confidence_0.789_k19	K00511
		Locus_5268_Transcript_1/3_Confidence_0.395_k19	K00511
		Locus_12163_Transcript_3/3_Confidence_0.900_k19	K00801
		Locus_12163_Transcript_2/3_Confidence_0.900_k19	K00801
		Locus_4672_Transcript_4/4_Confidence_0.906_k19	K01052
		Locus_11592_Transcript_2/3_Confidence_0.656_k19	K01052
		Locus_4672_Transcript_3/4_Confidence_0.906_k19	K01052
		Locus_11592_Transcript_3/3_Confidence_0.562_k19	K01052
		Locus_11592_Transcript_1/3_Confidence_0.719_k19	K01052
		Locus_4672_Transcript_2/4_Confidence_0.906_k19	K01052
		Locus_6531_Transcript_4/6_Confidence_0.500_k19	K01824
		Locus_6531_Transcript_1/6_Confidence_0.692_k19	K01824
		Locus_6531_Transcript_2/6_Confidence_0.577_k19	K01824
		Locus_6531_Transcript_5/6_Confidence_0.692_k19	K01824
		Locus_6531_Transcript_6/6_Confidence_0.692_k19	K01824
		Locus_9053_Transcript_1/1_Confidence_1.000_k19	K01853
		Locus_3852_Transcript_2/6_Confidence_0.529_k19	K05917
		Locus_3852_Transcript_1/6_Confidence_0.471_k19	K05917
		Locus_3852_Transcript_3/6_Confidence_0.745_k19	K05917
		Locus_3852_Transcript_5/6_Confidence_0.529_k19	K05917
		Locus_3852_Transcript_6/6_Confidence_0.529_k19	K05917
		Locus_3852_Transcript_4/6_Confidence_0.510_k19	K05917
		Locus_1726_Transcript_3/12_Confidence_0.286_k19	K07748
		Locus_3626_Transcript_9/9_Confidence_0.691_k19	K07748
		Locus_1726_Transcript_6/12_Confidence_0.586_k19	K07748
		Locus_1726_Transcript_11/12_Confidence_0.229_k19	K07748
		Locus_3626_Transcript_3/9_Confidence_0.327_k19	K07748
		Locus_1726_Transcript_9/12_Confidence_0.414_k19	K07748
		Locus_3626_Transcript_7/9_Confidence_0.673_k19	K07748
		Locus_1726_Transcript_12/12_Confidence_0.557_k19	K07748
		Locus_1726_Transcript_8/12_Confidence_0.543_k19	K07748
		Locus_3626_Transcript_4/9_Confidence_0.691_k19	K07748
		Locus_1726_Transcript_7/12_Confidence_0.557_k19	K07748
		Locus_3626_Transcript_2/9_Confidence_0.691_k19	K07748
		Locus_3626_Transcript_6/9_Confidence_0.727_k19	K07748
		Locus_3626_Transcript_1/9_Confidence_0.345_k19	K07748
		Locus_3626_Transcript_5/9_Confidence_0.655_k19	K07748
		Locus_1726_Transcript_10/12_Confidence_0.586_k19	K07748
		Locus_5439_Transcript_4/5_Confidence_0.250_k19	K08242
		Locus_5439_Transcript_3/5_Confidence_0.800_k19	K08242
		Locus_5439_Transcript_5/5_Confidence_0.750_k19	K08242
		Locus_5439_Transcript_1/5_Confidence_0.750_k19	K08242
		Locus_5324_Transcript_4/4_Confidence_0.720_k19	K08246
		Locus_5324_Transcript_3/4_Confidence_0.680_k19	K08246
		Locus_5324_Transcript_2/4_Confidence_0.800_k19	K08246
		Locus_5324_Transcript_1/4_Confidence_0.680_k19	K08246
		Locus_625_Transcript_2/2_Confidence_1.000_k19	K09832
		Locus_625_Transcript_1/2_Confidence_1.000_k19	K09832
	Primary bile acid biosynthesis	Found Transcripts: 13	Found Enzymes: 2	Total Pathway Enzymes: 17
		Locus_6378_Transcript_6/7_Confidence_0.667_k19	K07440
		Locus_7307_Transcript_2/2_Confidence_0.786_k19	K07440
		Locus_7307_Transcript_1/2_Confidence_0.714_k19	K07440
		Locus_1230_Transcript_18/20_Confidence_0.412_k19	K12405
		Locus_1230_Transcript_15/20_Confidence_0.515_k19	K12405
		Locus_1230_Transcript_11/20_Confidence_0.544_k19	K12405
		Locus_1230_Transcript_10/20_Confidence_0.618_k19	K12405
		Locus_1230_Transcript_19/20_Confidence_0.544_k19	K12405
		Locus_1230_Transcript_17/20_Confidence_0.412_k19	K12405
		Locus_1230_Transcript_13/20_Confidence_0.412_k19	K12405
		Locus_1230_Transcript_14/20_Confidence_0.529_k19	K12405
		Locus_1230_Transcript_16/20_Confidence_0.412_k19	K12405
		Locus_12992_Transcript_1/1_Confidence_1.000_k19	K12405
	Secondary bile acid biosynthesis	Found Transcripts: 0	Found Enzymes: 0	Total Pathway Enzymes: 1
	Steroid hormone biosynthesis	Found Transcripts: 24	Found Enzymes: 6	Total Pathway Enzymes: 35
		Locus_18892_Transcript_1/1_Confidence_1.000_k19	K00545
		Locus_5595_Transcript_2/2_Confidence_1.000_k19	K00545
		Locus_5595_Transcript_1/2_Confidence_1.000_k19	K00545
		Locus_2622_Transcript_16/24_Confidence_0.282_k19	K00699
		Locus_2622_Transcript_20/24_Confidence_0.388_k19	K00699
		Locus_2622_Transcript_18/24_Confidence_0.388_k19	K00699
		Locus_2622_Transcript_21/24_Confidence_0.353_k19	K00699
		Locus_2622_Transcript_23/24_Confidence_0.353_k19	K00699
		Locus_2622_Transcript_24/24_Confidence_0.376_k19	K00699
		Locus_2622_Transcript_15/24_Confidence_0.376_k19	K00699
		Locus_2622_Transcript_17/24_Confidence_0.353_k19	K00699
		Locus_10460_Transcript_4/5_Confidence_0.808_k19	K07424
		Locus_10460_Transcript_3/5_Confidence_0.808_k19	K07424
		Locus_10460_Transcript_1/5_Confidence_0.769_k19	K07424
		Locus_10651_Transcript_3/3_Confidence_0.900_k19	K12343
		Locus_10651_Transcript_2/3_Confidence_0.900_k19	K12343
		Locus_10656_Transcript_6/8_Confidence_0.780_k19	K12345
		Locus_10656_Transcript_4/8_Confidence_0.659_k19	K12345
[truncated: 11,792 more rows]
