# Supplementary material for: Optimization of de novo transcriptome assembly from high-throughput short read sequencing data improves functional annotation for non-model organisms
Source: BMC Bioinformatics. 2012 Jul 18;13:170. doi: 10.1186/1471-2105-13-170 (PMC3489510; doi:10.1186/1471-2105-13-170)
Supplement: Additional file 6 — This file contains in-house designed scripts used during the course of the study. [file 1471-2105-13-170-S6.zip › pathway_assignment/pathway_categories.txt]

[1.1 Carbohydrate Metabolism]
Glycolysis / Gluconeogenesis
Citrate cycle (TCA cycle)
Pentose phosphate pathway
Pentose and glucuronate interconversions
Fructose and mannose metabolism
Galactose metabolism
Ascorbate and aldarate metabolism
Starch and sucrose metabolism
Amino sugar and nucleotide sugar metabolism
Pyruvate metabolism
Glyoxylate and dicarboxylate metabolism
Propanoate metabolism
Butanoate metabolism
C5-Branched dibasic acid metabolism
Inositol phosphate metabolism
[1.2 Energy Metabolism]
Oxidative phosphorylation
Photosynthesis
Photosynthesis - antenna proteins
Carbon fixation in photosynthetic organisms
Methane metabolism
Nitrogen metabolism
Sulfur metabolism
[1.3 Lipid Metabolism]
Fatty acid biosynthesis
Fatty acid elongation in mitochondria
Fatty acid metabolism
Synthesis and degradation of ketone bodies
Steroid biosynthesis
Primary bile acid biosynthesis
Secondary bile acid biosynthesis
Steroid hormone biosynthesis
Glycerolipid metabolism
Glycerophospholipid metabolism
Ether lipid metabolism
Sphingolipid metabolism
Arachidonic acid metabolism
Linoleic acid metabolism
alpha-Linolenic acid metabolism
Biosynthesis of unsaturated fatty acids 	
[1.4 Nucleotide Metabolism]
Purine metabolism
Pyrimidine metabolism
[1.5 Amino Acid Metabolism]
Alanine, aspartate and glutamate metabolism
Glycine, serine and threonine metabolism
Cysteine and methionine metabolism
Valine, leucine and isoleucine degradation
Valine, leucine and isoleucine biosynthesis
Lysine biosynthesis
Lysine degradation
Arginine and proline metabolism
Histidine metabolism
Tyrosine metabolism
Phenylalanine metabolism
Tryptophan metabolism
Phenylalanine, tyrosine and tryptophan biosynthesis 	
[1.6 Metabolism of Other Amino Acids]
beta-Alanine metabolism
Taurine and hypotaurine metabolism
Phosphonate and phosphinate metabolism
Selenoamino acid metabolism
Cyanoamino acid metabolism
D-Glutamine and D-glutamate metabolism
D-Arginine and D-ornithine metabolism
D-Alanine metabolism
Glutathione metabolism
[1.7 Glycan Biosynthesis and Metabolism]
N-Glycan biosynthesis
High-mannose type N-glycan biosynthesis
O-Glycan biosynthesis
O-Mannosyl glycan biosynthesis
Glycosaminoglycan biosynthesis - chondroitin sulfate
Glycosaminoglycan biosynthesis - heparan sulfate
Glycosaminoglycan biosynthesis - keratan sulfate
Glycosaminoglycan degradation
Glycosylphosphatidylinositol(GPI)-anchor biosynthesis
Glycosphingolipid biosynthesis - lacto and neolacto series
Glycosphingolipid biosynthesis - globo series
Glycosphingolipid biosynthesis - ganglio series
Lipopolysaccharide biosynthesis
Peptidoglycan biosynthesis
Other glycan degradation
[1.8 Metabolism of Cofactors and Vitamins]
Thiamine metabolism
Riboflavin metabolism
Vitamin B6 metabolism
Nicotinate and nicotinamide metabolism
Pantothenate and CoA biosynthesis
Biotin metabolism
Lipoic acid metabolism
Folate biosynthesis
One carbon pool by folate
Retinol metabolism
Porphyrin and chlorophyll metabolism
Ubiquinone and other terpenoid-quinone biosynthesis
[1.9 Metabolism of Terpenoids and Polyketides] 
Terpenoid backbone biosynthesis
Monoterpenoid biosynthesis
Sesquiterpenoid biosynthesis
Diterpenoid biosynthesis
Carotenoid biosynthesis
Brassinosteroid biosynthesis
Insect hormone biosynthesis
Zeatin biosynthesis
Limonene and pinene degradation
Geraniol degradation
Biosynthesis of 12-, 14- and 16-membered macrolides
Biosynthesis of ansamycins
Biosynthesis of type II polyketide backbone
Biosynthesis of type II polyketide products
Tetracycline biosynthesis
Polyketide sugar unit biosynthesis
Biosynthesis of siderophore group nonribosomal peptides
Biosynthesis of vancomycin group antibiotics
[1.10 Biosynthesis of Other Secondary Metabolites]
Phenylpropanoid biosynthesis
Stilbenoid, diarylheptanoid and gingerol biosynthesis
Flavonoid biosynthesis
Flavone and flavonol biosynthesis
Anthocyanin biosynthesis
Isoflavonoid biosynthesis
Indole alkaloid biosynthesis
Isoquinoline alkaloid biosynthesis
Tropane, piperidine and pyridine alkaloid biosynthesis
Acridone alkaloid biosynthesis
Caffeine metabolism
Betalain biosynthesis
Glucosinolate biosynthesis
Benzoxazinoid biosynthesis
Penicillin and cephalosporin biosynthesis
beta-Lactam resistance
Streptomycin biosynthesis
Butirosin and neomycin biosynthesis
Clavulanic acid biosynthesis
Puromycin biosynthesis
Novobiocin biosynthesis
[2.1 Transcription]
RNA polymerase
Basal transcription factors	
Spliceosome
[2.2 Translation]
Ribosome
Aminoacyl-tRNA biosynthesis
[2.3 Folding, Sorting and Degradation]
Protein export
Protein processing in endoplasmic reticulum
SNARE interactions in vesicular transport
Ubiquitin mediated proteolysis
Sulfur relay system
Proteasome
RNA degradation
Proteasome
[2.4 Replication and Repair]
DNA replication
Base excision repair
Nucleotide excision repair
Mismatch repair
Homologous recombination
Non-homologous end-joining 	
[3.1 Membrane Transport]
ABC transporters
Phosphotransferase system (PTS)
Bacterial secretion system 	
[3.2 Signal Transduction]
Two-component system
MAPK signaling pathway
MAPK signaling pathway - fly
MAPK signaling pathway - yeast
ErbB signaling pathway
Wnt signaling pathway
Notch signaling pathway
Hedgehog signaling pathway
TGF-beta signaling pathway
VEGF signaling pathway
Jak-STAT signaling pathway
Calcium signaling pathway
Phosphatidylinositol signaling system
mTOR signaling pathway 	
Two-component system
[3.3 Signaling Molecules and Interaction]
Neuroactive ligand-receptor interaction
Cytokine-cytokine receptor interaction
ECM-receptor interaction
Cell adhesion molecules (CAMs)
[4.1 Transport and Catabolism]
Endocytosis
Phagosome
Lysosome
Peroxisome
Regulation of autophagy
[4.2 Cell Motility]
Bacterial chemotaxis
Flagellar assembly
Regulation of actin cytoskeleton
[4.3 Cell Growth and Death]
Cell cycle
Cell cycle - yeast
Cell cycle - Caulobacter
Meiosis - yeast
Oocyte meiosis
Apoptosis
p53 signaling pathway 	
[4.4 Cell Communication]
Focal adhesion
Adherens junction
Tight junction
Gap junction
