# Supplementary material for: Optimization of de novo transcriptome assembly from high-throughput short read sequencing data improves functional annotation for non-model organisms
Source: BMC Bioinformatics. 2012 Jul 18;13:170. doi: 10.1186/1471-2105-13-170 (PMC3489510; doi:10.1186/1471-2105-13-170)
Supplement: Additional file 6 — This file contains in-house designed scripts used during the course of the study. [file 1471-2105-13-170-S6.zip › pathway_assignment/pathways.csv]

00010	Glycolysis / Gluconeogenesis
00020	Citrate cycle (TCA cycle)
00030	Pentose phosphate pathway
00040	Pentose and glucuronate interconversions
00051	Fructose and mannose metabolism
00052	Galactose metabolism
00053	Ascorbate and aldarate metabolism
00061	Fatty acid biosynthesis
00062	Fatty acid elongation in mitochondria
00071	Fatty acid metabolism
00072	Synthesis and degradation of ketone bodies
00100	Steroid biosynthesis
00120	Primary bile acid biosynthesis
00121	Secondary bile acid biosynthesis
00130	Ubiquinone and other terpenoid-quinone biosynthesis
00140	Steroid hormone biosynthesis
00190	Oxidative phosphorylation
00195	Photosynthesis
00196	Photosynthesis - antenna proteins
00230	Purine metabolism
00231	Puromycin biosynthesis
00232	Caffeine metabolism
00240	Pyrimidine metabolism
00250	Alanine, aspartate and glutamate metabolism
00253	Tetracycline biosynthesis
00260	Glycine, serine and threonine metabolism
00270	Cysteine and methionine metabolism
00280	Valine, leucine and isoleucine degradation
00281	Geraniol degradation
00290	Valine, leucine and isoleucine biosynthesis
00300	Lysine biosynthesis
00310	Lysine degradation
00311	Penicillin and cephalosporin biosynthesis
00312	beta-Lactam resistance
00330	Arginine and proline metabolism
00331	Clavulanic acid biosynthesis
00340	Histidine metabolism
00350	Tyrosine metabolism
00351	1,1,1-Trichloro-2,2-bis(4-chlorophenyl)ethane (DDT) degradation
00360	Phenylalanine metabolism
00361	gamma-Hexachlorocyclohexane degradation
00362	Benzoate degradation via hydroxylation
00363	Bisphenol A degradation
00364	Fluorobenzoate degradation
00380	Tryptophan metabolism
00400	Phenylalanine, tyrosine and tryptophan biosynthesis
00401	Novobiocin biosynthesis
00402	Benzoxazinoid biosynthesis
00410	beta-Alanine metabolism
00430	Taurine and hypotaurine metabolism
00440	Phosphonate and phosphinate metabolism
00450	Selenoamino acid metabolism
00460	Cyanoamino acid metabolism
00471	D-Glutamine and D-glutamate metabolism
00472	D-Arginine and D-ornithine metabolism
00473	D-Alanine metabolism
00480	Glutathione metabolism
00500	Starch and sucrose metabolism
00510	N-Glycan biosynthesis
00511	Other glycan degradation
00512	O-Glycan biosynthesis
00513	High-mannose type N-glycan biosynthesis
00514	O-Mannosyl glycan biosynthesis
00520	Amino sugar and nucleotide sugar metabolism
00521	Streptomycin biosynthesis
00522	Biosynthesis of 12-, 14- and 16-membered macrolides
00523	Polyketide sugar unit biosynthesis
00524	Butirosin and neomycin biosynthesis
00531	Glycosaminoglycan degradation
00532	Glycosaminoglycan biosynthesis - chondroitin sulfate
00533	Glycosaminoglycan biosynthesis - keratan sulfate
00534	Glycosaminoglycan biosynthesis - heparan sulfate
00540	Lipopolysaccharide biosynthesis
00550	Peptidoglycan biosynthesis
00561	Glycerolipid metabolism
00562	Inositol phosphate metabolism
00563	Glycosylphosphatidylinositol(GPI)-anchor biosynthesis
00564	Glycerophospholipid metabolism
00565	Ether lipid metabolism
00590	Arachidonic acid metabolism
00591	Linoleic acid metabolism
00592	alpha-Linolenic acid metabolism
00600	Sphingolipid metabolism
00601	Glycosphingolipid biosynthesis - lacto and neolacto series
00603	Glycosphingolipid biosynthesis - globo series
00604	Glycosphingolipid biosynthesis - ganglio series
00620	Pyruvate metabolism
00621	Biphenyl degradation
00622	Toluene and xylene degradation
00623	2,4-Dichlorobenzoate degradation
00624	1- and 2-Methylnaphthalene degradation
00625	Tetrachloroethene degradation
00626	Naphthalene and anthracene degradation
00627	1,4-Dichlorobenzene degradation
00628	Fluorene degradation
00629	Carbazole degradation
00630	Glyoxylate and dicarboxylate metabolism
00631	1,2-Dichloroethane degradation
00632	Benzoate degradation via CoA ligation
00633	Trinitrotoluene degradation
00640	Propanoate metabolism
00641	3-Chloroacrylic acid degradation
00642	Ethylbenzene degradation
00643	Styrene degradation
00650	Butanoate metabolism
00660	C5-Branched dibasic acid metabolism
00670	One carbon pool by folate
00680	Methane metabolism
00710	Carbon fixation in photosynthetic organisms
00720	Reductive carboxylate cycle (CO2 fixation)
00730	Thiamine metabolism
00740	Riboflavin metabolism
00750	Vitamin B6 metabolism
00760	Nicotinate and nicotinamide metabolism
00770	Pantothenate and CoA biosynthesis
00780	Biotin metabolism
00785	Lipoic acid metabolism
00790	Folate biosynthesis
00791	Atrazine degradation
00830	Retinol metabolism
00860	Porphyrin and chlorophyll metabolism
00900	Terpenoid backbone biosynthesis
00901	Indole alkaloid biosynthesis
00902	Monoterpenoid biosynthesis
00903	Limonene and pinene degradation
00904	Diterpenoid biosynthesis
00905	Brassinosteroid biosynthesis
00906	Carotenoid biosynthesis
00908	Zeatin biosynthesis
00909	Sesquiterpenoid biosynthesis
00910	Nitrogen metabolism
00920	Sulfur metabolism
00930	Caprolactam degradation
00940	Phenylpropanoid biosynthesis
00941	Flavonoid biosynthesis
00942	Anthocyanin biosynthesis
00943	Isoflavonoid biosynthesis
00944	Flavone and flavonol biosynthesis
00945	Stilbenoid, diarylheptanoid and gingerol biosynthesis
00950	Isoquinoline alkaloid biosynthesis
00960	Tropane, piperidine and pyridine alkaloid biosynthesis
00965	Betalain biosynthesis
00966	Glucosinolate biosynthesis
00970	Aminoacyl-tRNA biosynthesis
00980	Metabolism of xenobiotics by cytochrome P450
00981	Insect hormone biosynthesis
00982	Drug metabolism - cytochrome P450
00983	Drug metabolism - other enzymes
01010	Overview of biosynthetic pathways
01040	Biosynthesis of unsaturated fatty acids
01051	Biosynthesis of ansamycins
01053	Biosynthesis of siderophore group nonribosomal peptides
01055	Biosynthesis of vancomycin group antibiotics
01056	Biosynthesis of type II polyketide backbone
01057	Biosynthesis of type II polyketide products
01058	Acridone alkaloid biosynthesis
01060	Biosynthesis of plant secondary metabolites
01061	Biosynthesis of phenylpropanoids
01062	Biosynthesis of terpenoids and steroids
01063	Biosynthesis of alkaloids derived from shikimate pathway
01064	Biosynthesis of alkaloids derived from ornithine, lysine and nicotinic acid
01065	Biosynthesis of alkaloids derived from histidine and purine
01066	Biosynthesis of alkaloids derived from terpenoid and polyketide
01070	Biosynthesis of plant hormones
01100	Metabolic pathways
01110	Biosynthesis of secondary metabolites
01510	Human brain
02010	ABC transporters
02020	Two-component system
02030	Bacterial chemotaxis
02040	Flagellar assembly
02060	Phosphotransferase system (PTS)
03010	Ribosome
03018	RNA degradation
03020	RNA polymerase
03022	Basal transcription factors
03030	DNA replication
03040	Spliceosome
03050	Proteasome
03060	Protein export
03070	Bacterial secretion system
03320	PPAR signaling pathway
03410	Base excision repair
03420	Nucleotide excision repair
03430	Mismatch repair
03440	Homologous recombination
03450	Non-homologous end-joining
04010	MAPK signaling pathway
04011	MAPK signaling pathway - yeast
04012	ErbB signaling pathway
04013	MAPK signaling pathway - fly
04020	Calcium signaling pathway
04060	Cytokine-cytokine receptor interaction
04062	Chemokine signaling pathway
04070	Phosphatidylinositol signaling system
04080	Neuroactive ligand-receptor interaction
04110	Cell cycle
04111	Cell cycle - yeast
04112	Cell cycle - Caulobacter
04113	Meiosis - yeast
04114	Oocyte meiosis
04115	p53 signaling pathway
04120	Ubiquitin mediated proteolysis
04122	Sulfur relay system
04130	SNARE interactions in vesicular transport
04140	Regulation of autophagy
04141	Protein processing in endoplasmic reticulum
04142	Lysosome
04144	Endocytosis
04145	Phagosome
04146	Peroxisome
04150	mTOR signaling pathway
04210	Apoptosis
04260	Cardiac muscle contraction
04270	Vascular smooth muscle contraction
04310	Wnt signaling pathway
04320	Dorso-ventral axis formation
04330	Notch signaling pathway
04340	Hedgehog signaling pathway
04350	TGF-beta signaling pathway
04360	Axon guidance
04370	VEGF signaling pathway
04510	Focal adhesion
04512	ECM-receptor interaction
04514	Cell adhesion molecules (CAMs)
04520	Adherens junction
04530	Tight junction
04540	Gap junction
04610	Complement and coagulation cascades
04612	Antigen processing and presentation
04614	Renin-angiotensin system
04620	Toll-like receptor signaling pathway
04621	NOD-like receptor signaling pathway
04622	RIG-I-like receptor signaling pathway
04623	Cytosolic DNA-sensing pathway
04626	Plant-pathogen interaction
04630	Jak-STAT signaling pathway
04640	Hematopoietic cell lineage
04650	Natural killer cell mediated cytotoxicity
04660	T cell receptor signaling pathway
04662	B cell receptor signaling pathway
04664	Fc epsilon RI signaling pathway
04666	Fc gamma R-mediated phagocytosis
04670	Leukocyte transendothelial migration
04672	Intestinal immune network for IgA production
04710	Circadian rhythm - mammal
04711	Circadian rhythm - fly
04712	Circadian rhythm - plant
04720	Long-term potentiation
04722	Neurotrophin signaling pathway
04730	Long-term depression
04740	Olfactory transduction
04742	Taste transduction
04744	Phototransduction
04745	Phototransduction - fly
04810	Regulation of actin cytoskeleton
04910	Insulin signaling pathway
04912	GnRH signaling pathway
04914	Progesterone-mediated oocyte maturation
04916	Melanogenesis
04920	Adipocytokine signaling pathway
04930	Type II diabetes mellitus
04940	Type I diabetes mellitus
04950	Maturity onset diabetes of the young
04960	Aldosterone-regulated sodium reabsorption
04962	Vasopressin-regulated water reabsorption
04964	Proximal tubule bicarbonate reclamation
04966	Collecting duct acid secretion
04970	Salivary secretion
04971	Gastric acid secretion
04972	Pancreatic secretion
04973	Carbohydrate digestion and absorption
04974	Protein digestion and absorption
05010	Alzheimer's disease
05012	Parkinson's disease
05014	Amyotrophic lateral sclerosis (ALS)
05016	Huntington's disease
05020	Prion diseases
05100	Bacterial invasion of epithelial cells
05110	Vibrio cholerae infection
05111	Vibrio cholerae pathogenic cycle
05120	Epithelial cell signaling in Helicobacter pylori infection
05130	Pathogenic Escherichia coli infection
05131	Shigellosis
05140	Leishmaniasis
05142	Chagas disease
05144	Malaria
05145	Toxoplasmosis
05146	Amoebiasis
05150	Staphylococcus aureus infection
05160	Hepatitis C
05200	Pathways in cancer
05210	Colorectal cancer
05211	Renal cell carcinoma
05212	Pancreatic cancer
05213	Endometrial cancer
05214	Glioma
05215	Prostate cancer
05216	Thyroid cancer
05217	Basal cell carcinoma
05218	Melanoma
05219	Bladder cancer
05220	Chronic myeloid leukemia
05221	Acute myeloid leukemia
05222	Small cell lung cancer
05223	Non-small cell lung cancer
05310	Asthma
05320	Autoimmune thyroid disease
05322	Systemic lupus erythematosus
05330	Allograft rejection
05332	Graft-versus-host disease
05340	Primary immunodeficiency
05410	Hypertrophic cardiomyopathy (HCM)
05412	Arrhythmogenic right ventricular cardiomyopathy (ARVC)
05414	Dilated cardiomyopathy
05416	Viral myocarditis
07011	Penicillins
07012	Cephalosporins - parenteral agents
07013	Cephalosporins - oral agents
07014	Quinolones
07015	Local analgesics
07016	Sulfonamide derivatives - sulfa drugs
07017	Sulfonamide derivatives - diuretics
07018	Sulfonamide derivatives - hypoglycemic agents
07019	Tetracyclines
07020	Macrolides and ketolides
07021	Aminoglycosides
07023	Rifamycins
07024	Statins
07025	Quinolines
07026	Azoles
07027	Antidepressants
07028	Antipsychotics
07029	Phenothiazines
07030	Anxiolytics
07031	Butyrophenones
07032	Hypnotics
07033	Anticonvulsants
07034	Eicosanoids
07035	Prostaglandins
07036	Calcium channel-blocking drugs
07037	Antiarrhythmic drugs
07038	Antacids
07039	Opioid analgesics
07040	Antineoplastics - alkylating agents
07041	Antineoplastics - antimetabolic agents
07042	Antineoplastics - agents from natural products
07043	Antineoplastics - hormones
07044	Antivirals
07045	Antineoplastics - protein kinases inhibitors
07046	Immunosuppressive agents
07047	Osteoporosis drugs
07048	Antimigraines
07110	Benzoic acid family
07111	2-Aminothiazole family
07112	1,2-Diphenyl substitution family
07113	Furan family
07114	Naphthalene family
07115	Sulfonamide family
07116	Butyrophenone family
07117	Benzodiazepine family
07211	Serotonin receptor agonists/antagonists
07212	Histamine H1 receptor antagonists
07213	Dopamine receptor agonists/antagonists
07214	beta-Adrenergic receptor agonists/antagonists
07215	alpha-Adrenergic receptor agonists/antagonists
07216	Catecholamine transferase inhibitors
07217	Renin-angiotensin system inhibitors
07218	HIV protease inhibitors
07219	Cyclooxygenase inhibitors
07220	Cholinergic and anticholinergic drugs
07221	Nicotinic cholinergic receptor antagonists
07222	Peroxisome proliferator-activated receptor (PPAR) agonists
07223	Retinoic acid receptor (RAR) and retinoid X receptor (RXR) agonists/antagonists
07224	Opioid receptor agonists/antagonists
07225	Glucocorticoid and meneralocorticoid receptor agonists/antagonists
07226	Progesterone, androgen and estrogen receptor agonists/antagonists
07227	Histamine H2/H3 receptor agonists/antagonists
07228	Eicosanoid receptor agonists/antagonists
07229	Angiotensin receptor and endothelin receptor antagonists
