# Supplementary material for: Optimization of de novo transcriptome assembly from high-throughput short read sequencing data improves functional annotation for non-model organisms
Source: BMC Bioinformatics. 2012 Jul 18;13:170. doi: 10.1186/1471-2105-13-170 (PMC3489510; doi:10.1186/1471-2105-13-170)
Supplement: Additional file 6 — This file contains in-house designed scripts used during the course of the study. [file 1471-2105-13-170-S6.zip › pathway_assignment/query.ko]

Locus_1_Transcript_1/4_Confidence_0.694_k19	K02519
Locus_1_Transcript_2/4_Confidence_0.093_k19
Locus_1_Transcript_3/4_Confidence_0.880_k19	K02519
Locus_1_Transcript_4/4_Confidence_0.898_k19	K02519
Locus_2_Transcript_1/8_Confidence_0.439_k19
Locus_2_Transcript_2/8_Confidence_0.404_k19
Locus_2_Transcript_3/8_Confidence_0.456_k19
Locus_2_Transcript_4/8_Confidence_0.386_k19
Locus_2_Transcript_5/8_Confidence_0.404_k19
Locus_2_Transcript_6/8_Confidence_0.404_k19
Locus_2_Transcript_7/8_Confidence_0.404_k19
Locus_2_Transcript_8/8_Confidence_0.421_k19
Locus_3_Transcript_1/5_Confidence_0.724_k19
Locus_3_Transcript_2/5_Confidence_0.690_k19
Locus_3_Transcript_3/5_Confidence_0.483_k19
Locus_3_Transcript_4/5_Confidence_0.621_k19
Locus_3_Transcript_5/5_Confidence_0.690_k19
Locus_4_Transcript_1/7_Confidence_0.146_k19	K01681
Locus_4_Transcript_2/7_Confidence_0.049_k19
Locus_4_Transcript_3/7_Confidence_0.073_k19
Locus_4_Transcript_4/7_Confidence_0.268_k19	K01681
Locus_4_Transcript_5/7_Confidence_0.634_k19	K01681
Locus_4_Transcript_6/7_Confidence_0.293_k19	K01681
Locus_4_Transcript_7/7_Confidence_0.634_k19	K01681
Locus_5_Transcript_1/1_Confidence_1.000_k19
Locus_6_Transcript_1/3_Confidence_0.690_k19
Locus_6_Transcript_2/3_Confidence_0.466_k19
Locus_6_Transcript_3/3_Confidence_0.776_k19
Locus_7_Transcript_1/4_Confidence_0.864_k19
Locus_7_Transcript_2/4_Confidence_0.773_k19
Locus_7_Transcript_3/4_Confidence_0.364_k19
Locus_7_Transcript_4/4_Confidence_0.818_k19
Locus_8_Transcript_1/2_Confidence_1.000_k19
Locus_8_Transcript_2/2_Confidence_1.000_k19
Locus_9_Transcript_1/5_Confidence_0.227_k19
Locus_9_Transcript_2/5_Confidence_0.667_k19	K01847
Locus_9_Transcript_3/5_Confidence_0.387_k19
Locus_9_Transcript_4/5_Confidence_0.640_k19	K01847
Locus_9_Transcript_5/5_Confidence_0.667_k19	K01847
Locus_10_Transcript_5/13_Confidence_0.507_k19	K01187
Locus_10_Transcript_6/13_Confidence_0.612_k19	K01187
Locus_10_Transcript_7/13_Confidence_0.239_k19	K12316
Locus_10_Transcript_8/13_Confidence_0.507_k19	K01187
Locus_10_Transcript_9/13_Confidence_0.209_k19	K12316
Locus_10_Transcript_10/13_Confidence_0.612_k19	K01187
Locus_10_Transcript_11/13_Confidence_0.358_k19	K12316
Locus_10_Transcript_12/13_Confidence_0.284_k19	K12316
Locus_10_Transcript_13/13_Confidence_0.612_k19	K01187
Locus_11_Transcript_1/1_Confidence_1.000_k19
Locus_12_Transcript_11315/16708_Confidence_1.000_k19
Locus_12_Transcript_11316/16708_Confidence_1.000_k19
Locus_12_Transcript_11317/16708_Confidence_1.000_k19
Locus_12_Transcript_11319/16708_Confidence_1.000_k19
Locus_12_Transcript_11320/16708_Confidence_1.000_k19
Locus_12_Transcript_11321/16708_Confidence_1.000_k19
Locus_12_Transcript_11322/16708_Confidence_1.000_k19
Locus_12_Transcript_11323/16708_Confidence_1.000_k19
Locus_12_Transcript_11326/16708_Confidence_1.000_k19
Locus_12_Transcript_11328/16708_Confidence_1.000_k19
Locus_12_Transcript_11330/16708_Confidence_1.000_k19
Locus_12_Transcript_11331/16708_Confidence_1.000_k19
Locus_12_Transcript_11332/16708_Confidence_1.000_k19
Locus_12_Transcript_11333/16708_Confidence_1.000_k19
Locus_12_Transcript_11335/16708_Confidence_1.000_k19	K00773
Locus_12_Transcript_11336/16708_Confidence_1.000_k19	K00773
Locus_12_Transcript_11337/16708_Confidence_1.000_k19	K00773
Locus_12_Transcript_11338/16708_Confidence_1.000_k19
Locus_12_Transcript_11339/16708_Confidence_1.000_k19
Locus_12_Transcript_11341/16708_Confidence_1.000_k19
Locus_12_Transcript_11343/16708_Confidence_1.000_k19
Locus_12_Transcript_11344/16708_Confidence_1.000_k19
Locus_12_Transcript_11346/16708_Confidence_1.000_k19
Locus_12_Transcript_11347/16708_Confidence_1.000_k19
Locus_12_Transcript_11349/16708_Confidence_1.000_k19
Locus_12_Transcript_11350/16708_Confidence_1.000_k19
Locus_12_Transcript_11353/16708_Confidence_1.000_k19	K03809
Locus_12_Transcript_11354/16708_Confidence_1.000_k19	K03809
Locus_12_Transcript_11355/16708_Confidence_1.000_k19	K03809
Locus_12_Transcript_11356/16708_Confidence_1.000_k19
Locus_12_Transcript_11358/16708_Confidence_1.000_k19
Locus_12_Transcript_11359/16708_Confidence_1.000_k19
Locus_12_Transcript_11360/16708_Confidence_1.000_k19
Locus_12_Transcript_11362/16708_Confidence_1.000_k19
Locus_12_Transcript_11367/16708_Confidence_1.000_k19
Locus_12_Transcript_11369/16708_Confidence_1.000_k19
Locus_12_Transcript_11372/16708_Confidence_1.000_k19
Locus_12_Transcript_11375/16708_Confidence_1.000_k19
Locus_12_Transcript_11376/16708_Confidence_1.000_k19
Locus_12_Transcript_11377/16708_Confidence_1.000_k19
Locus_12_Transcript_11378/16708_Confidence_1.000_k19
Locus_12_Transcript_11383/16708_Confidence_1.000_k19
Locus_12_Transcript_11384/16708_Confidence_1.000_k19
Locus_12_Transcript_11385/16708_Confidence_1.000_k19
Locus_12_Transcript_11387/16708_Confidence_1.000_k19
Locus_12_Transcript_11389/16708_Confidence_1.000_k19
Locus_12_Transcript_11393/16708_Confidence_1.000_k19
Locus_12_Transcript_11394/16708_Confidence_1.000_k19
Locus_12_Transcript_11395/16708_Confidence_1.000_k19
Locus_12_Transcript_11396/16708_Confidence_1.000_k19
Locus_12_Transcript_11397/16708_Confidence_1.000_k19
Locus_12_Transcript_11401/16708_Confidence_1.000_k19
Locus_12_Transcript_11403/16708_Confidence_1.000_k19
Locus_12_Transcript_11404/16708_Confidence_1.000_k19
Locus_12_Transcript_11405/16708_Confidence_1.000_k19
Locus_12_Transcript_11406/16708_Confidence_1.000_k19
Locus_12_Transcript_11407/16708_Confidence_1.000_k19
Locus_12_Transcript_11409/16708_Confidence_1.000_k19
Locus_12_Transcript_11410/16708_Confidence_1.000_k19
Locus_12_Transcript_11411/16708_Confidence_1.000_k19
Locus_12_Transcript_11412/16708_Confidence_1.000_k19
Locus_12_Transcript_11413/16708_Confidence_1.000_k19
Locus_12_Transcript_11414/16708_Confidence_1.000_k19
Locus_12_Transcript_11415/16708_Confidence_1.000_k19
Locus_12_Transcript_11416/16708_Confidence_1.000_k19
Locus_12_Transcript_11418/16708_Confidence_1.000_k19
Locus_12_Transcript_11419/16708_Confidence_1.000_k19
Locus_12_Transcript_11420/16708_Confidence_1.000_k19
Locus_12_Transcript_11422/16708_Confidence_1.000_k19
Locus_12_Transcript_11423/16708_Confidence_1.000_k19
Locus_12_Transcript_11424/16708_Confidence_1.000_k19
Locus_12_Transcript_11426/16708_Confidence_1.000_k19
Locus_12_Transcript_11427/16708_Confidence_1.000_k19
Locus_12_Transcript_11428/16708_Confidence_1.000_k19
Locus_12_Transcript_11429/16708_Confidence_1.000_k19
Locus_12_Transcript_11431/16708_Confidence_1.000_k19
Locus_12_Transcript_11432/16708_Confidence_1.000_k19
Locus_12_Transcript_11433/16708_Confidence_1.000_k19
Locus_12_Transcript_11435/16708_Confidence_1.000_k19
Locus_12_Transcript_11438/16708_Confidence_1.000_k19
Locus_12_Transcript_11439/16708_Confidence_1.000_k19
Locus_12_Transcript_11440/16708_Confidence_1.000_k19
Locus_12_Transcript_11441/16708_Confidence_1.000_k19
Locus_12_Transcript_11442/16708_Confidence_1.000_k19
Locus_12_Transcript_11443/16708_Confidence_1.000_k19
Locus_12_Transcript_11445/16708_Confidence_1.000_k19
Locus_12_Transcript_11446/16708_Confidence_1.000_k19
Locus_12_Transcript_11448/16708_Confidence_1.000_k19
Locus_12_Transcript_11449/16708_Confidence_1.000_k19
Locus_12_Transcript_11450/16708_Confidence_1.000_k19
Locus_12_Transcript_11451/16708_Confidence_1.000_k19
Locus_12_Transcript_11452/16708_Confidence_1.000_k19
Locus_12_Transcript_11453/16708_Confidence_1.000_k19
Locus_12_Transcript_11455/16708_Confidence_1.000_k19
Locus_12_Transcript_11456/16708_Confidence_1.000_k19
Locus_12_Transcript_11458/16708_Confidence_1.000_k19
Locus_12_Transcript_11461/16708_Confidence_1.000_k19
Locus_12_Transcript_11462/16708_Confidence_1.000_k19
Locus_12_Transcript_11464/16708_Confidence_1.000_k19
Locus_12_Transcript_11465/16708_Confidence_1.000_k19
Locus_12_Transcript_11466/16708_Confidence_1.000_k19
Locus_12_Transcript_11467/16708_Confidence_1.000_k19
Locus_12_Transcript_11468/16708_Confidence_1.000_k19
Locus_12_Transcript_11469/16708_Confidence_1.000_k19
Locus_12_Transcript_11470/16708_Confidence_1.000_k19
Locus_12_Transcript_11473/16708_Confidence_1.000_k19
Locus_12_Transcript_11475/16708_Confidence_1.000_k19
Locus_12_Transcript_11477/16708_Confidence_1.000_k19
Locus_12_Transcript_11478/16708_Confidence_1.000_k19
Locus_12_Transcript_11479/16708_Confidence_1.000_k19
Locus_12_Transcript_11481/16708_Confidence_1.000_k19
Locus_12_Transcript_11482/16708_Confidence_1.000_k19
Locus_12_Transcript_11483/16708_Confidence_1.000_k19
Locus_12_Transcript_11484/16708_Confidence_1.000_k19
Locus_12_Transcript_11485/16708_Confidence_1.000_k19	K06184
Locus_12_Transcript_11486/16708_Confidence_1.000_k19	K06184
Locus_12_Transcript_11487/16708_Confidence_1.000_k19	K06184
Locus_12_Transcript_11488/16708_Confidence_1.000_k19
Locus_12_Transcript_11489/16708_Confidence_1.000_k19	K06184
Locus_12_Transcript_11490/16708_Confidence_1.000_k19	K06185
Locus_12_Transcript_11491/16708_Confidence_1.000_k19	K06184
Locus_12_Transcript_11492/16708_Confidence_1.000_k19
Locus_12_Transcript_11494/16708_Confidence_1.000_k19
Locus_12_Transcript_11495/16708_Confidence_1.000_k19
Locus_12_Transcript_11497/16708_Confidence_1.000_k19
Locus_12_Transcript_11498/16708_Confidence_1.000_k19
Locus_12_Transcript_11499/16708_Confidence_1.000_k19
Locus_12_Transcript_11500/16708_Confidence_1.000_k19
Locus_12_Transcript_11501/16708_Confidence_1.000_k19
Locus_12_Transcript_11502/16708_Confidence_1.000_k19
Locus_12_Transcript_11503/16708_Confidence_1.000_k19
Locus_12_Transcript_11504/16708_Confidence_1.000_k19
Locus_12_Transcript_11505/16708_Confidence_1.000_k19
Locus_12_Transcript_11506/16708_Confidence_1.000_k19
Locus_12_Transcript_11507/16708_Confidence_1.000_k19	K01362
Locus_12_Transcript_11508/16708_Confidence_1.000_k19
Locus_12_Transcript_11509/16708_Confidence_1.000_k19
Locus_12_Transcript_11511/16708_Confidence_1.000_k19
Locus_12_Transcript_11512/16708_Confidence_1.000_k19
Locus_12_Transcript_11514/16708_Confidence_1.000_k19
Locus_12_Transcript_11515/16708_Confidence_1.000_k19
Locus_12_Transcript_11517/16708_Confidence_1.000_k19
Locus_12_Transcript_11519/16708_Confidence_1.000_k19
Locus_12_Transcript_11520/16708_Confidence_1.000_k19
Locus_12_Transcript_11523/16708_Confidence_1.000_k19
Locus_12_Transcript_11525/16708_Confidence_1.000_k19
Locus_12_Transcript_11529/16708_Confidence_1.000_k19
Locus_12_Transcript_11531/16708_Confidence_1.000_k19
Locus_12_Transcript_11532/16708_Confidence_1.000_k19
Locus_12_Transcript_11535/16708_Confidence_1.000_k19
Locus_12_Transcript_11536/16708_Confidence_1.000_k19
Locus_12_Transcript_11538/16708_Confidence_1.000_k19
Locus_12_Transcript_11540/16708_Confidence_1.000_k19
Locus_12_Transcript_11541/16708_Confidence_1.000_k19
Locus_12_Transcript_11543/16708_Confidence_1.000_k19
Locus_12_Transcript_11546/16708_Confidence_1.000_k19
Locus_12_Transcript_11547/16708_Confidence_1.000_k19
Locus_12_Transcript_11548/16708_Confidence_1.000_k19
Locus_12_Transcript_11549/16708_Confidence_1.000_k19
Locus_12_Transcript_11550/16708_Confidence_1.000_k19
Locus_12_Transcript_11552/16708_Confidence_1.000_k19
Locus_12_Transcript_11554/16708_Confidence_1.000_k19
Locus_12_Transcript_11555/16708_Confidence_1.000_k19	K00773
Locus_12_Transcript_11556/16708_Confidence_1.000_k19	K00773
Locus_12_Transcript_11557/16708_Confidence_1.000_k19	K00773
Locus_12_Transcript_11558/16708_Confidence_1.000_k19
Locus_12_Transcript_11561/16708_Confidence_1.000_k19
Locus_12_Transcript_11562/16708_Confidence_1.000_k19
Locus_12_Transcript_11563/16708_Confidence_1.000_k19
Locus_12_Transcript_11564/16708_Confidence_1.000_k19
Locus_12_Transcript_11566/16708_Confidence_1.000_k19
Locus_12_Transcript_11568/16708_Confidence_1.000_k19
Locus_12_Transcript_11570/16708_Confidence_1.000_k19
Locus_12_Transcript_11571/16708_Confidence_1.000_k19	K03809
Locus_12_Transcript_11572/16708_Confidence_1.000_k19
Locus_12_Transcript_11574/16708_Confidence_1.000_k19	K03809
Locus_12_Transcript_11575/16708_Confidence_1.000_k19	K03809
Locus_12_Transcript_11576/16708_Confidence_1.000_k19
Locus_12_Transcript_11578/16708_Confidence_1.000_k19
Locus_12_Transcript_11579/16708_Confidence_1.000_k19
Locus_12_Transcript_11583/16708_Confidence_1.000_k19
Locus_12_Transcript_11585/16708_Confidence_1.000_k19
Locus_12_Transcript_11588/16708_Confidence_1.000_k19
Locus_12_Transcript_11591/16708_Confidence_1.000_k19
Locus_12_Transcript_11593/16708_Confidence_1.000_k19
Locus_12_Transcript_11594/16708_Confidence_1.000_k19
Locus_12_Transcript_11595/16708_Confidence_1.000_k19
Locus_12_Transcript_11600/16708_Confidence_1.000_k19
Locus_12_Transcript_11601/16708_Confidence_1.000_k19
Locus_12_Transcript_11602/16708_Confidence_1.000_k19
Locus_12_Transcript_11603/16708_Confidence_1.000_k19
Locus_12_Transcript_11607/16708_Confidence_1.000_k19
Locus_12_Transcript_11608/16708_Confidence_1.000_k19
Locus_12_Transcript_11611/16708_Confidence_1.000_k19
Locus_12_Transcript_11614/16708_Confidence_1.000_k19
Locus_12_Transcript_11615/16708_Confidence_1.000_k19
Locus_12_Transcript_11616/16708_Confidence_1.000_k19
Locus_12_Transcript_11618/16708_Confidence_1.000_k19
Locus_12_Transcript_11620/16708_Confidence_1.000_k19
Locus_12_Transcript_11621/16708_Confidence_1.000_k19
Locus_12_Transcript_11622/16708_Confidence_1.000_k19
Locus_12_Transcript_11623/16708_Confidence_1.000_k19
Locus_12_Transcript_11624/16708_Confidence_1.000_k19
Locus_12_Transcript_11625/16708_Confidence_1.000_k19
Locus_12_Transcript_11626/16708_Confidence_1.000_k19
Locus_12_Transcript_11628/16708_Confidence_1.000_k19
Locus_12_Transcript_11629/16708_Confidence_1.000_k19
Locus_12_Transcript_11630/16708_Confidence_1.000_k19
Locus_12_Transcript_11631/16708_Confidence_1.000_k19
Locus_12_Transcript_11632/16708_Confidence_1.000_k19
Locus_12_Transcript_11633/16708_Confidence_1.000_k19
Locus_12_Transcript_11634/16708_Confidence_1.000_k19
Locus_12_Transcript_11635/16708_Confidence_1.000_k19
Locus_12_Transcript_11637/16708_Confidence_1.000_k19
Locus_12_Transcript_11639/16708_Confidence_1.000_k19
Locus_12_Transcript_11640/16708_Confidence_1.000_k19
Locus_12_Transcript_11642/16708_Confidence_1.000_k19
Locus_12_Transcript_11643/16708_Confidence_1.000_k19
Locus_12_Transcript_11644/16708_Confidence_1.000_k19
Locus_12_Transcript_11645/16708_Confidence_1.000_k19
Locus_12_Transcript_11646/16708_Confidence_1.000_k19
Locus_12_Transcript_11649/16708_Confidence_1.000_k19
Locus_12_Transcript_11650/16708_Confidence_1.000_k19
Locus_12_Transcript_11651/16708_Confidence_1.000_k19
Locus_12_Transcript_11652/16708_Confidence_1.000_k19
Locus_12_Transcript_11654/16708_Confidence_1.000_k19
Locus_12_Transcript_11655/16708_Confidence_1.000_k19
Locus_12_Transcript_11657/16708_Confidence_1.000_k19
Locus_12_Transcript_11658/16708_Confidence_1.000_k19
Locus_12_Transcript_11659/16708_Confidence_1.000_k19
Locus_12_Transcript_11660/16708_Confidence_1.000_k19
Locus_12_Transcript_11661/16708_Confidence_1.000_k19
Locus_12_Transcript_11662/16708_Confidence_1.000_k19
Locus_12_Transcript_11664/16708_Confidence_1.000_k19
Locus_12_Transcript_11665/16708_Confidence_1.000_k19
Locus_12_Transcript_11667/16708_Confidence_1.000_k19
Locus_12_Transcript_11668/16708_Confidence_1.000_k19
Locus_12_Transcript_11669/16708_Confidence_1.000_k19
Locus_12_Transcript_11670/16708_Confidence_1.000_k19
Locus_12_Transcript_11673/16708_Confidence_1.000_k19
Locus_12_Transcript_11674/16708_Confidence_1.000_k19
Locus_12_Transcript_11675/16708_Confidence_1.000_k19
Locus_12_Transcript_11677/16708_Confidence_1.000_k19
Locus_12_Transcript_11679/16708_Confidence_1.000_k19
Locus_12_Transcript_11680/16708_Confidence_1.000_k19
Locus_12_Transcript_11682/16708_Confidence_1.000_k19
Locus_12_Transcript_11685/16708_Confidence_1.000_k19
Locus_12_Transcript_11686/16708_Confidence_1.000_k19
Locus_12_Transcript_11688/16708_Confidence_1.000_k19
Locus_12_Transcript_11692/16708_Confidence_1.000_k19	K01941
Locus_12_Transcript_11693/16708_Confidence_1.000_k19
Locus_12_Transcript_11695/16708_Confidence_1.000_k19
Locus_12_Transcript_11696/16708_Confidence_1.000_k19
Locus_12_Transcript_11697/16708_Confidence_1.000_k19
Locus_12_Transcript_11698/16708_Confidence_1.000_k19	K01961
Locus_12_Transcript_11700/16708_Confidence_1.000_k19	K01961
Locus_12_Transcript_11701/16708_Confidence_1.000_k19
Locus_12_Transcript_11702/16708_Confidence_1.000_k19	K01961
Locus_12_Transcript_11703/16708_Confidence_1.000_k19
Locus_12_Transcript_11706/16708_Confidence_1.000_k19
Locus_12_Transcript_11707/16708_Confidence_1.000_k19
Locus_12_Transcript_11708/16708_Confidence_1.000_k19
Locus_12_Transcript_11709/16708_Confidence_1.000_k19
Locus_12_Transcript_11710/16708_Confidence_1.000_k19
Locus_12_Transcript_11711/16708_Confidence_1.000_k19
Locus_12_Transcript_11712/16708_Confidence_1.000_k19
Locus_12_Transcript_11713/16708_Confidence_1.000_k19
Locus_12_Transcript_11715/16708_Confidence_1.000_k19
Locus_12_Transcript_11716/16708_Confidence_1.000_k19
Locus_12_Transcript_11717/16708_Confidence_1.000_k19
Locus_12_Transcript_11718/16708_Confidence_1.000_k19
Locus_12_Transcript_11719/16708_Confidence_1.000_k19
Locus_12_Transcript_11720/16708_Confidence_1.000_k19
Locus_12_Transcript_11721/16708_Confidence_1.000_k19
Locus_12_Transcript_11724/16708_Confidence_1.000_k19
Locus_12_Transcript_11725/16708_Confidence_1.000_k19
Locus_12_Transcript_11726/16708_Confidence_1.000_k19
Locus_12_Transcript_11727/16708_Confidence_1.000_k19
Locus_12_Transcript_11728/16708_Confidence_1.000_k19
Locus_12_Transcript_11729/16708_Confidence_1.000_k19
Locus_12_Transcript_11730/16708_Confidence_1.000_k19
Locus_12_Transcript_11732/16708_Confidence_1.000_k19
Locus_12_Transcript_11733/16708_Confidence_1.000_k19	K11540
Locus_12_Transcript_11736/16708_Confidence_1.000_k19	K00991
Locus_12_Transcript_11737/16708_Confidence_1.000_k19
Locus_12_Transcript_11738/16708_Confidence_1.000_k19
Locus_12_Transcript_11739/16708_Confidence_1.000_k19	K00991
Locus_12_Transcript_11740/16708_Confidence_1.000_k19
Locus_12_Transcript_11741/16708_Confidence_1.000_k19
Locus_12_Transcript_11742/16708_Confidence_1.000_k19
Locus_12_Transcript_11743/16708_Confidence_1.000_k19
Locus_12_Transcript_11744/16708_Confidence_1.000_k19
Locus_12_Transcript_11745/16708_Confidence_1.000_k19
Locus_12_Transcript_11747/16708_Confidence_1.000_k19
Locus_12_Transcript_11748/16708_Confidence_1.000_k19
Locus_12_Transcript_11749/16708_Confidence_1.000_k19
Locus_12_Transcript_11750/16708_Confidence_1.000_k19
Locus_12_Transcript_11752/16708_Confidence_1.000_k19
Locus_12_Transcript_11753/16708_Confidence_1.000_k19
Locus_12_Transcript_11758/16708_Confidence_1.000_k19
Locus_12_Transcript_11759/16708_Confidence_1.000_k19
Locus_12_Transcript_11760/16708_Confidence_1.000_k19
Locus_12_Transcript_11761/16708_Confidence_1.000_k19
Locus_12_Transcript_11762/16708_Confidence_1.000_k19
Locus_12_Transcript_11763/16708_Confidence_1.000_k19
Locus_12_Transcript_11764/16708_Confidence_1.000_k19
Locus_12_Transcript_11765/16708_Confidence_1.000_k19
Locus_12_Transcript_11766/16708_Confidence_1.000_k19
Locus_12_Transcript_11767/16708_Confidence_1.000_k19
Locus_12_Transcript_11768/16708_Confidence_1.000_k19
Locus_12_Transcript_11770/16708_Confidence_1.000_k19
Locus_12_Transcript_11771/16708_Confidence_1.000_k19
Locus_12_Transcript_11773/16708_Confidence_1.000_k19
Locus_12_Transcript_11774/16708_Confidence_1.000_k19
Locus_12_Transcript_11775/16708_Confidence_1.000_k19
Locus_12_Transcript_11776/16708_Confidence_1.000_k19
Locus_12_Transcript_11777/16708_Confidence_1.000_k19
Locus_12_Transcript_11778/16708_Confidence_1.000_k19
Locus_12_Transcript_11779/16708_Confidence_1.000_k19
Locus_12_Transcript_11781/16708_Confidence_1.000_k19
Locus_12_Transcript_11782/16708_Confidence_1.000_k19
Locus_12_Transcript_11783/16708_Confidence_1.000_k19
Locus_12_Transcript_11784/16708_Confidence_1.000_k19
Locus_12_Transcript_11785/16708_Confidence_1.000_k19
Locus_12_Transcript_11786/16708_Confidence_1.000_k19
Locus_12_Transcript_11789/16708_Confidence_1.000_k19
Locus_12_Transcript_11790/16708_Confidence_1.000_k19
Locus_12_Transcript_11791/16708_Confidence_1.000_k19
Locus_12_Transcript_11794/16708_Confidence_1.000_k19
Locus_12_Transcript_11795/16708_Confidence_1.000_k19
Locus_12_Transcript_11796/16708_Confidence_1.000_k19
Locus_12_Transcript_11800/16708_Confidence_1.000_k19
Locus_12_Transcript_11802/16708_Confidence_1.000_k19
Locus_12_Transcript_11803/16708_Confidence_1.000_k19
Locus_12_Transcript_11804/16708_Confidence_1.000_k19
Locus_12_Transcript_11805/16708_Confidence_1.000_k19
Locus_12_Transcript_11806/16708_Confidence_1.000_k19
Locus_12_Transcript_11808/16708_Confidence_1.000_k19
Locus_12_Transcript_11811/16708_Confidence_1.000_k19
Locus_12_Transcript_11813/16708_Confidence_1.000_k19
Locus_12_Transcript_11814/16708_Confidence_1.000_k19
Locus_12_Transcript_11815/16708_Confidence_1.000_k19
Locus_12_Transcript_11816/16708_Confidence_1.000_k19	K13278
Locus_12_Transcript_11817/16708_Confidence_1.000_k19
Locus_12_Transcript_11818/16708_Confidence_1.000_k19
Locus_12_Transcript_11819/16708_Confidence_1.000_k19
Locus_12_Transcript_11821/16708_Confidence_1.000_k19
Locus_12_Transcript_11822/16708_Confidence_1.000_k19
Locus_12_Transcript_11824/16708_Confidence_1.000_k19
Locus_12_Transcript_11825/16708_Confidence_1.000_k19
Locus_12_Transcript_11826/16708_Confidence_1.000_k19
Locus_12_Transcript_11827/16708_Confidence_1.000_k19
Locus_12_Transcript_11829/16708_Confidence_1.000_k19
Locus_12_Transcript_11831/16708_Confidence_1.000_k19
Locus_12_Transcript_11832/16708_Confidence_1.000_k19
Locus_12_Transcript_11833/16708_Confidence_1.000_k19
Locus_12_Transcript_11834/16708_Confidence_1.000_k19
Locus_12_Transcript_11838/16708_Confidence_1.000_k19
Locus_12_Transcript_11839/16708_Confidence_1.000_k19
Locus_12_Transcript_11840/16708_Confidence_1.000_k19
Locus_12_Transcript_11841/16708_Confidence_1.000_k19
Locus_12_Transcript_11842/16708_Confidence_1.000_k19
Locus_12_Transcript_11843/16708_Confidence_1.000_k19
Locus_12_Transcript_11844/16708_Confidence_1.000_k19
Locus_12_Transcript_11845/16708_Confidence_1.000_k19
Locus_12_Transcript_11847/16708_Confidence_1.000_k19
Locus_12_Transcript_11848/16708_Confidence_1.000_k19
Locus_12_Transcript_11849/16708_Confidence_1.000_k19
Locus_12_Transcript_11850/16708_Confidence_1.000_k19
Locus_12_Transcript_11851/16708_Confidence_1.000_k19
Locus_12_Transcript_11852/16708_Confidence_1.000_k19
Locus_12_Transcript_11853/16708_Confidence_1.000_k19
Locus_12_Transcript_11854/16708_Confidence_1.000_k19
Locus_12_Transcript_11855/16708_Confidence_1.000_k19
Locus_12_Transcript_11856/16708_Confidence_1.000_k19
Locus_12_Transcript_11858/16708_Confidence_1.000_k19
Locus_12_Transcript_11859/16708_Confidence_1.000_k19
Locus_12_Transcript_11863/16708_Confidence_1.000_k19
Locus_12_Transcript_11866/16708_Confidence_1.000_k19
Locus_12_Transcript_11867/16708_Confidence_1.000_k19
Locus_12_Transcript_11869/16708_Confidence_1.000_k19
Locus_12_Transcript_11871/16708_Confidence_1.000_k19
Locus_12_Transcript_11873/16708_Confidence_1.000_k19
Locus_12_Transcript_11875/16708_Confidence_1.000_k19
Locus_12_Transcript_11876/16708_Confidence_1.000_k19
Locus_12_Transcript_11878/16708_Confidence_1.000_k19
Locus_12_Transcript_11879/16708_Confidence_1.000_k19
Locus_12_Transcript_11881/16708_Confidence_1.000_k19
Locus_12_Transcript_11883/16708_Confidence_1.000_k19
Locus_12_Transcript_11885/16708_Confidence_1.000_k19
Locus_12_Transcript_11887/16708_Confidence_1.000_k19
Locus_12_Transcript_11889/16708_Confidence_1.000_k19
Locus_12_Transcript_11890/16708_Confidence_1.000_k19
Locus_12_Transcript_11891/16708_Confidence_1.000_k19
Locus_12_Transcript_11892/16708_Confidence_1.000_k19
Locus_12_Transcript_11893/16708_Confidence_1.000_k19
Locus_12_Transcript_11894/16708_Confidence_1.000_k19
Locus_12_Transcript_11895/16708_Confidence_1.000_k19
Locus_12_Transcript_11897/16708_Confidence_1.000_k19
Locus_12_Transcript_11898/16708_Confidence_1.000_k19	K00831
Locus_12_Transcript_11899/16708_Confidence_1.000_k19
Locus_12_Transcript_11900/16708_Confidence_1.000_k19
Locus_12_Transcript_11902/16708_Confidence_1.000_k19
Locus_12_Transcript_11903/16708_Confidence_1.000_k19	K00831
Locus_12_Transcript_11904/16708_Confidence_1.000_k19
Locus_12_Transcript_11906/16708_Confidence_1.000_k19
Locus_12_Transcript_11909/16708_Confidence_1.000_k19
Locus_12_Transcript_11911/16708_Confidence_1.000_k19
Locus_12_Transcript_11912/16708_Confidence_1.000_k19
Locus_12_Transcript_11913/16708_Confidence_1.000_k19	K00831
Locus_12_Transcript_11915/16708_Confidence_1.000_k19
Locus_12_Transcript_11919/16708_Confidence_1.000_k19
Locus_12_Transcript_11920/16708_Confidence_1.000_k19
Locus_12_Transcript_11921/16708_Confidence_1.000_k19
Locus_12_Transcript_11924/16708_Confidence_1.000_k19
Locus_12_Transcript_11925/16708_Confidence_1.000_k19
Locus_12_Transcript_11927/16708_Confidence_1.000_k19
Locus_12_Transcript_11928/16708_Confidence_1.000_k19
Locus_12_Transcript_11930/16708_Confidence_1.000_k19
Locus_12_Transcript_11932/16708_Confidence_1.000_k19
Locus_12_Transcript_11933/16708_Confidence_1.000_k19
Locus_12_Transcript_11936/16708_Confidence_1.000_k19
Locus_12_Transcript_11937/16708_Confidence_1.000_k19
Locus_12_Transcript_11938/16708_Confidence_1.000_k19
Locus_12_Transcript_11939/16708_Confidence_1.000_k19
Locus_12_Transcript_11940/16708_Confidence_1.000_k19
Locus_12_Transcript_11941/16708_Confidence_1.000_k19
Locus_12_Transcript_11942/16708_Confidence_1.000_k19
Locus_12_Transcript_11943/16708_Confidence_1.000_k19
Locus_12_Transcript_11944/16708_Confidence_1.000_k19
Locus_12_Transcript_11947/16708_Confidence_1.000_k19
Locus_12_Transcript_11948/16708_Confidence_1.000_k19
Locus_12_Transcript_11950/16708_Confidence_1.000_k19
Locus_12_Transcript_11952/16708_Confidence_1.000_k19
Locus_12_Transcript_11956/16708_Confidence_1.000_k19
Locus_12_Transcript_11957/16708_Confidence_1.000_k19
Locus_12_Transcript_11958/16708_Confidence_1.000_k19
Locus_12_Transcript_11959/16708_Confidence_1.000_k19
Locus_12_Transcript_11960/16708_Confidence_1.000_k19
Locus_12_Transcript_11961/16708_Confidence_1.000_k19
Locus_12_Transcript_11962/16708_Confidence_1.000_k19
Locus_12_Transcript_11964/16708_Confidence_1.000_k19
Locus_12_Transcript_11965/16708_Confidence_1.000_k19
Locus_12_Transcript_11966/16708_Confidence_1.000_k19
Locus_12_Transcript_11967/16708_Confidence_1.000_k19
Locus_12_Transcript_11968/16708_Confidence_1.000_k19
Locus_12_Transcript_11970/16708_Confidence_1.000_k19
Locus_12_Transcript_11971/16708_Confidence_1.000_k19
Locus_12_Transcript_11972/16708_Confidence_1.000_k19
Locus_12_Transcript_11973/16708_Confidence_1.000_k19
Locus_12_Transcript_11974/16708_Confidence_1.000_k19
Locus_12_Transcript_11975/16708_Confidence_1.000_k19
Locus_12_Transcript_11976/16708_Confidence_1.000_k19
Locus_12_Transcript_11977/16708_Confidence_1.000_k19
Locus_12_Transcript_11978/16708_Confidence_1.000_k19
Locus_12_Transcript_11979/16708_Confidence_1.000_k19
Locus_12_Transcript_11980/16708_Confidence_1.000_k19
Locus_12_Transcript_11981/16708_Confidence_1.000_k19
Locus_12_Transcript_11982/16708_Confidence_1.000_k19
Locus_12_Transcript_11984/16708_Confidence_1.000_k19
Locus_12_Transcript_11985/16708_Confidence_1.000_k19
Locus_12_Transcript_11986/16708_Confidence_1.000_k19
Locus_12_Transcript_11987/16708_Confidence_1.000_k19
Locus_12_Transcript_11990/16708_Confidence_1.000_k19
Locus_12_Transcript_11991/16708_Confidence_1.000_k19
Locus_12_Transcript_11992/16708_Confidence_1.000_k19
Locus_12_Transcript_11993/16708_Confidence_1.000_k19
Locus_12_Transcript_11994/16708_Confidence_1.000_k19
Locus_12_Transcript_11995/16708_Confidence_1.000_k19
Locus_12_Transcript_11996/16708_Confidence_1.000_k19
Locus_12_Transcript_11997/16708_Confidence_1.000_k19
Locus_12_Transcript_11999/16708_Confidence_1.000_k19
Locus_12_Transcript_12000/16708_Confidence_1.000_k19
Locus_12_Transcript_12001/16708_Confidence_1.000_k19
Locus_12_Transcript_12002/16708_Confidence_1.000_k19
Locus_12_Transcript_12003/16708_Confidence_1.000_k19
Locus_12_Transcript_12004/16708_Confidence_1.000_k19
Locus_12_Transcript_12005/16708_Confidence_1.000_k19
Locus_12_Transcript_12006/16708_Confidence_1.000_k19
Locus_12_Transcript_12007/16708_Confidence_1.000_k19
Locus_12_Transcript_12008/16708_Confidence_1.000_k19
Locus_12_Transcript_12009/16708_Confidence_1.000_k19
Locus_12_Transcript_12010/16708_Confidence_1.000_k19
Locus_12_Transcript_12011/16708_Confidence_1.000_k19
Locus_12_Transcript_12012/16708_Confidence_1.000_k19
Locus_12_Transcript_12014/16708_Confidence_1.000_k19
Locus_12_Transcript_12015/16708_Confidence_1.000_k19
Locus_12_Transcript_12018/16708_Confidence_1.000_k19
Locus_12_Transcript_12019/16708_Confidence_1.000_k19
Locus_12_Transcript_12020/16708_Confidence_1.000_k19
Locus_12_Transcript_12021/16708_Confidence_1.000_k19
Locus_12_Transcript_12022/16708_Confidence_1.000_k19
Locus_12_Transcript_12024/16708_Confidence_1.000_k19
Locus_12_Transcript_12025/16708_Confidence_1.000_k19
Locus_12_Transcript_12026/16708_Confidence_1.000_k19
Locus_12_Transcript_12027/16708_Confidence_1.000_k19
Locus_12_Transcript_12029/16708_Confidence_1.000_k19
Locus_12_Transcript_12030/16708_Confidence_1.000_k19
Locus_12_Transcript_12031/16708_Confidence_1.000_k19	K09540
Locus_12_Transcript_12033/16708_Confidence_1.000_k19
Locus_12_Transcript_12034/16708_Confidence_1.000_k19
Locus_12_Transcript_12035/16708_Confidence_1.000_k19
Locus_12_Transcript_12036/16708_Confidence_1.000_k19
Locus_12_Transcript_12037/16708_Confidence_1.000_k19
Locus_12_Transcript_12038/16708_Confidence_1.000_k19
Locus_12_Transcript_12039/16708_Confidence_1.000_k19
Locus_12_Transcript_12041/16708_Confidence_1.000_k19
Locus_12_Transcript_12045/16708_Confidence_1.000_k19
Locus_12_Transcript_12046/16708_Confidence_1.000_k19
Locus_12_Transcript_12048/16708_Confidence_1.000_k19
Locus_12_Transcript_12049/16708_Confidence_1.000_k19
Locus_12_Transcript_12050/16708_Confidence_1.000_k19
Locus_12_Transcript_12056/16708_Confidence_1.000_k19
Locus_12_Transcript_12058/16708_Confidence_1.000_k19
Locus_12_Transcript_12060/16708_Confidence_1.000_k19
Locus_12_Transcript_12061/16708_Confidence_1.000_k19
Locus_12_Transcript_12062/16708_Confidence_1.000_k19
Locus_12_Transcript_12063/16708_Confidence_1.000_k19
Locus_12_Transcript_12064/16708_Confidence_1.000_k19
Locus_12_Transcript_12065/16708_Confidence_1.000_k19
Locus_12_Transcript_12067/16708_Confidence_1.000_k19
Locus_12_Transcript_12069/16708_Confidence_1.000_k19
Locus_12_Transcript_12070/16708_Confidence_1.000_k19
Locus_12_Transcript_12071/16708_Confidence_1.000_k19
Locus_12_Transcript_12073/16708_Confidence_1.000_k19
Locus_12_Transcript_12076/16708_Confidence_1.000_k19
Locus_12_Transcript_12077/16708_Confidence_1.000_k19
Locus_12_Transcript_12078/16708_Confidence_1.000_k19
Locus_12_Transcript_12079/16708_Confidence_1.000_k19	K01868
Locus_12_Transcript_12081/16708_Confidence_1.000_k19
Locus_12_Transcript_12083/16708_Confidence_1.000_k19
Locus_12_Transcript_12084/16708_Confidence_1.000_k19
Locus_12_Transcript_12085/16708_Confidence_1.000_k19
Locus_12_Transcript_12086/16708_Confidence_1.000_k19
Locus_12_Transcript_12087/16708_Confidence_1.000_k19
Locus_12_Transcript_12088/16708_Confidence_1.000_k19
Locus_12_Transcript_12091/16708_Confidence_1.000_k19
Locus_12_Transcript_12092/16708_Confidence_1.000_k19	K01868
Locus_12_Transcript_12093/16708_Confidence_1.000_k19
Locus_12_Transcript_12094/16708_Confidence_1.000_k19
Locus_12_Transcript_12095/16708_Confidence_1.000_k19
Locus_12_Transcript_12097/16708_Confidence_1.000_k19
Locus_12_Transcript_12099/16708_Confidence_1.000_k19	K01868
Locus_12_Transcript_12100/16708_Confidence_1.000_k19
Locus_12_Transcript_12102/16708_Confidence_1.000_k19
Locus_12_Transcript_12103/16708_Confidence_1.000_k19
Locus_12_Transcript_12105/16708_Confidence_1.000_k19
Locus_12_Transcript_12106/16708_Confidence_1.000_k19
Locus_12_Transcript_12107/16708_Confidence_1.000_k19
Locus_12_Transcript_12109/16708_Confidence_1.000_k19
Locus_12_Transcript_12110/16708_Confidence_1.000_k19
Locus_12_Transcript_12111/16708_Confidence_1.000_k19
Locus_12_Transcript_12116/16708_Confidence_1.000_k19
Locus_12_Transcript_12117/16708_Confidence_1.000_k19
Locus_12_Transcript_12118/16708_Confidence_1.000_k19
Locus_12_Transcript_12119/16708_Confidence_1.000_k19
Locus_12_Transcript_12121/16708_Confidence_1.000_k19
Locus_12_Transcript_12122/16708_Confidence_1.000_k19
Locus_12_Transcript_12123/16708_Confidence_1.000_k19
Locus_12_Transcript_12124/16708_Confidence_1.000_k19
Locus_12_Transcript_12126/16708_Confidence_1.000_k19
Locus_12_Transcript_12127/16708_Confidence_1.000_k19
Locus_12_Transcript_12128/16708_Confidence_1.000_k19
Locus_12_Transcript_12129/16708_Confidence_1.000_k19
Locus_12_Transcript_12133/16708_Confidence_1.000_k19
Locus_12_Transcript_12134/16708_Confidence_1.000_k19
Locus_12_Transcript_12136/16708_Confidence_1.000_k19
Locus_12_Transcript_12137/16708_Confidence_1.000_k19
Locus_12_Transcript_12138/16708_Confidence_1.000_k19
Locus_12_Transcript_12139/16708_Confidence_1.000_k19
Locus_12_Transcript_12140/16708_Confidence_1.000_k19
Locus_12_Transcript_12141/16708_Confidence_1.000_k19
Locus_12_Transcript_12143/16708_Confidence_1.000_k19
Locus_12_Transcript_12145/16708_Confidence_1.000_k19
Locus_12_Transcript_12146/16708_Confidence_1.000_k19
Locus_12_Transcript_12147/16708_Confidence_1.000_k19
Locus_12_Transcript_12148/16708_Confidence_1.000_k19
Locus_12_Transcript_12151/16708_Confidence_1.000_k19
Locus_12_Transcript_12153/16708_Confidence_1.000_k19
Locus_12_Transcript_12154/16708_Confidence_1.000_k19
Locus_12_Transcript_12157/16708_Confidence_1.000_k19
Locus_12_Transcript_12158/16708_Confidence_1.000_k19
Locus_12_Transcript_12159/16708_Confidence_1.000_k19
Locus_12_Transcript_12160/16708_Confidence_1.000_k19
Locus_12_Transcript_12161/16708_Confidence_1.000_k19
Locus_12_Transcript_12162/16708_Confidence_1.000_k19
Locus_12_Transcript_12163/16708_Confidence_1.000_k19
Locus_12_Transcript_12164/16708_Confidence_1.000_k19
Locus_12_Transcript_12168/16708_Confidence_1.000_k19
Locus_12_Transcript_12169/16708_Confidence_1.000_k19
Locus_12_Transcript_12173/16708_Confidence_1.000_k19
Locus_12_Transcript_12174/16708_Confidence_1.000_k19
Locus_12_Transcript_12176/16708_Confidence_1.000_k19
Locus_12_Transcript_12177/16708_Confidence_1.000_k19
Locus_12_Transcript_12178/16708_Confidence_1.000_k19	K12621
Locus_12_Transcript_12179/16708_Confidence_1.000_k19
Locus_12_Transcript_12180/16708_Confidence_1.000_k19
Locus_12_Transcript_12181/16708_Confidence_1.000_k19
Locus_12_Transcript_12182/16708_Confidence_1.000_k19
Locus_12_Transcript_12183/16708_Confidence_1.000_k19
Locus_12_Transcript_12185/16708_Confidence_1.000_k19
Locus_12_Transcript_12186/16708_Confidence_1.000_k19
Locus_12_Transcript_12187/16708_Confidence_1.000_k19
Locus_12_Transcript_12188/16708_Confidence_1.000_k19
Locus_12_Transcript_12189/16708_Confidence_1.000_k19
Locus_12_Transcript_12190/16708_Confidence_1.000_k19
Locus_12_Transcript_12191/16708_Confidence_1.000_k19
Locus_12_Transcript_12192/16708_Confidence_1.000_k19
Locus_12_Transcript_12193/16708_Confidence_1.000_k19
Locus_12_Transcript_12194/16708_Confidence_1.000_k19
Locus_12_Transcript_12195/16708_Confidence_1.000_k19	K02218
Locus_12_Transcript_12196/16708_Confidence_1.000_k19
Locus_12_Transcript_12197/16708_Confidence_1.000_k19
Locus_12_Transcript_12198/16708_Confidence_1.000_k19
Locus_12_Transcript_12199/16708_Confidence_1.000_k19
Locus_12_Transcript_12200/16708_Confidence_1.000_k19
Locus_12_Transcript_12202/16708_Confidence_1.000_k19
Locus_12_Transcript_12203/16708_Confidence_1.000_k19
Locus_12_Transcript_12204/16708_Confidence_1.000_k19
Locus_12_Transcript_12206/16708_Confidence_1.000_k19
Locus_12_Transcript_12208/16708_Confidence_1.000_k19
Locus_12_Transcript_12209/16708_Confidence_1.000_k19
Locus_12_Transcript_12210/16708_Confidence_1.000_k19
Locus_12_Transcript_12211/16708_Confidence_1.000_k19
Locus_12_Transcript_12212/16708_Confidence_1.000_k19
Locus_12_Transcript_12213/16708_Confidence_1.000_k19
Locus_12_Transcript_12214/16708_Confidence_1.000_k19
Locus_12_Transcript_12215/16708_Confidence_1.000_k19
Locus_12_Transcript_12217/16708_Confidence_1.000_k19
Locus_12_Transcript_12218/16708_Confidence_1.000_k19
Locus_12_Transcript_12219/16708_Confidence_1.000_k19
Locus_12_Transcript_12220/16708_Confidence_1.000_k19
Locus_12_Transcript_12221/16708_Confidence_1.000_k19
Locus_12_Transcript_12222/16708_Confidence_1.000_k19
Locus_12_Transcript_12223/16708_Confidence_1.000_k19
Locus_12_Transcript_12224/16708_Confidence_1.000_k19
Locus_12_Transcript_12226/16708_Confidence_1.000_k19
Locus_12_Transcript_12227/16708_Confidence_1.000_k19
Locus_12_Transcript_12230/16708_Confidence_1.000_k19
Locus_12_Transcript_12231/16708_Confidence_1.000_k19
Locus_12_Transcript_12232/16708_Confidence_1.000_k19
Locus_12_Transcript_12234/16708_Confidence_1.000_k19
Locus_12_Transcript_12235/16708_Confidence_1.000_k19
Locus_12_Transcript_12237/16708_Confidence_1.000_k19
Locus_12_Transcript_12239/16708_Confidence_1.000_k19
Locus_12_Transcript_12240/16708_Confidence_1.000_k19
Locus_12_Transcript_12241/16708_Confidence_1.000_k19
Locus_12_Transcript_12243/16708_Confidence_1.000_k19
Locus_12_Transcript_12245/16708_Confidence_1.000_k19
Locus_12_Transcript_12246/16708_Confidence_1.000_k19
Locus_12_Transcript_12247/16708_Confidence_1.000_k19
Locus_12_Transcript_12248/16708_Confidence_1.000_k19
Locus_12_Transcript_12251/16708_Confidence_1.000_k19
Locus_12_Transcript_12252/16708_Confidence_1.000_k19
Locus_12_Transcript_12253/16708_Confidence_1.000_k19
Locus_12_Transcript_12255/16708_Confidence_1.000_k19	K12393
Locus_12_Transcript_12258/16708_Confidence_1.000_k19	K12393
Locus_12_Transcript_12263/16708_Confidence_1.000_k19
Locus_12_Transcript_12264/16708_Confidence_1.000_k19
Locus_12_Transcript_12265/16708_Confidence_1.000_k19
Locus_12_Transcript_12266/16708_Confidence_1.000_k19
Locus_12_Transcript_12267/16708_Confidence_1.000_k19
Locus_12_Transcript_12268/16708_Confidence_1.000_k19
Locus_12_Transcript_12269/16708_Confidence_1.000_k19
Locus_12_Transcript_12270/16708_Confidence_1.000_k19
Locus_12_Transcript_12271/16708_Confidence_1.000_k19
Locus_12_Transcript_12272/16708_Confidence_1.000_k19
Locus_12_Transcript_12273/16708_Confidence_1.000_k19
Locus_12_Transcript_12275/16708_Confidence_1.000_k19
Locus_12_Transcript_12277/16708_Confidence_1.000_k19
Locus_12_Transcript_12279/16708_Confidence_1.000_k19
Locus_12_Transcript_12280/16708_Confidence_1.000_k19
Locus_12_Transcript_12281/16708_Confidence_1.000_k19
Locus_12_Transcript_12282/16708_Confidence_1.000_k19
Locus_12_Transcript_12284/16708_Confidence_1.000_k19
Locus_12_Transcript_12285/16708_Confidence_1.000_k19
Locus_12_Transcript_12286/16708_Confidence_1.000_k19	K01175
Locus_12_Transcript_12288/16708_Confidence_1.000_k19
Locus_12_Transcript_12289/16708_Confidence_1.000_k19
Locus_12_Transcript_12290/16708_Confidence_1.000_k19
Locus_12_Transcript_12291/16708_Confidence_1.000_k19
Locus_12_Transcript_12292/16708_Confidence_1.000_k19
Locus_12_Transcript_12294/16708_Confidence_1.000_k19
Locus_12_Transcript_12295/16708_Confidence_1.000_k19
Locus_12_Transcript_12296/16708_Confidence_1.000_k19
Locus_12_Transcript_12297/16708_Confidence_1.000_k19
Locus_12_Transcript_12298/16708_Confidence_1.000_k19
Locus_12_Transcript_12299/16708_Confidence_1.000_k19
Locus_12_Transcript_12300/16708_Confidence_1.000_k19
Locus_12_Transcript_12301/16708_Confidence_1.000_k19
Locus_12_Transcript_12303/16708_Confidence_1.000_k19
Locus_12_Transcript_12304/16708_Confidence_1.000_k19
Locus_12_Transcript_12305/16708_Confidence_1.000_k19
Locus_12_Transcript_12306/16708_Confidence_1.000_k19
Locus_12_Transcript_12307/16708_Confidence_1.000_k19
Locus_12_Transcript_12308/16708_Confidence_1.000_k19
Locus_12_Transcript_12309/16708_Confidence_1.000_k19
Locus_12_Transcript_12312/16708_Confidence_1.000_k19	K12393
Locus_12_Transcript_12313/16708_Confidence_1.000_k19
Locus_12_Transcript_12314/16708_Confidence_1.000_k19	K12393
Locus_12_Transcript_12315/16708_Confidence_1.000_k19	K12393
Locus_12_Transcript_12316/16708_Confidence_1.000_k19
Locus_12_Transcript_12317/16708_Confidence_1.000_k19
Locus_12_Transcript_12319/16708_Confidence_1.000_k19
Locus_12_Transcript_12320/16708_Confidence_1.000_k19
Locus_12_Transcript_12321/16708_Confidence_1.000_k19
Locus_12_Transcript_12322/16708_Confidence_1.000_k19
Locus_12_Transcript_12323/16708_Confidence_1.000_k19
Locus_12_Transcript_12324/16708_Confidence_1.000_k19
Locus_12_Transcript_12325/16708_Confidence_1.000_k19
Locus_12_Transcript_12326/16708_Confidence_1.000_k19
Locus_12_Transcript_12327/16708_Confidence_1.000_k19
Locus_12_Transcript_12328/16708_Confidence_1.000_k19
Locus_12_Transcript_12329/16708_Confidence_1.000_k19
Locus_12_Transcript_12330/16708_Confidence_1.000_k19
Locus_12_Transcript_12331/16708_Confidence_1.000_k19
Locus_12_Transcript_12332/16708_Confidence_1.000_k19
Locus_12_Transcript_12333/16708_Confidence_1.000_k19
Locus_12_Transcript_12334/16708_Confidence_1.000_k19
Locus_12_Transcript_12335/16708_Confidence_1.000_k19
Locus_12_Transcript_12339/16708_Confidence_1.000_k19
Locus_12_Transcript_12340/16708_Confidence_1.000_k19
Locus_12_Transcript_12343/16708_Confidence_1.000_k19
Locus_12_Transcript_12344/16708_Confidence_1.000_k19
Locus_12_Transcript_12345/16708_Confidence_1.000_k19
Locus_12_Transcript_12347/16708_Confidence_1.000_k19
Locus_12_Transcript_12348/16708_Confidence_1.000_k19
Locus_12_Transcript_12349/16708_Confidence_1.000_k19
Locus_12_Transcript_12350/16708_Confidence_1.000_k19
Locus_12_Transcript_12351/16708_Confidence_1.000_k19
Locus_12_Transcript_12352/16708_Confidence_1.000_k19
Locus_12_Transcript_12353/16708_Confidence_1.000_k19
Locus_12_Transcript_12355/16708_Confidence_1.000_k19
Locus_12_Transcript_12356/16708_Confidence_1.000_k19
Locus_12_Transcript_12358/16708_Confidence_1.000_k19
Locus_12_Transcript_12359/16708_Confidence_1.000_k19
Locus_12_Transcript_12360/16708_Confidence_1.000_k19
Locus_12_Transcript_12362/16708_Confidence_1.000_k19
Locus_12_Transcript_12363/16708_Confidence_1.000_k19
Locus_12_Transcript_12364/16708_Confidence_1.000_k19
Locus_12_Transcript_12366/16708_Confidence_1.000_k19
Locus_12_Transcript_12367/16708_Confidence_1.000_k19
Locus_12_Transcript_12368/16708_Confidence_1.000_k19
Locus_12_Transcript_12369/16708_Confidence_1.000_k19
Locus_12_Transcript_12371/16708_Confidence_1.000_k19
Locus_12_Transcript_12372/16708_Confidence_1.000_k19
Locus_12_Transcript_12373/16708_Confidence_1.000_k19
Locus_12_Transcript_12375/16708_Confidence_1.000_k19
Locus_12_Transcript_12377/16708_Confidence_1.000_k19
Locus_12_Transcript_12378/16708_Confidence_1.000_k19
Locus_12_Transcript_12379/16708_Confidence_1.000_k19
Locus_12_Transcript_12380/16708_Confidence_1.000_k19	K11374
Locus_12_Transcript_12381/16708_Confidence_1.000_k19	K11374
Locus_12_Transcript_12382/16708_Confidence_1.000_k19
Locus_12_Transcript_12385/16708_Confidence_1.000_k19
Locus_12_Transcript_12386/16708_Confidence_1.000_k19
Locus_12_Transcript_12387/16708_Confidence_1.000_k19
Locus_12_Transcript_12388/16708_Confidence_1.000_k19
Locus_12_Transcript_12389/16708_Confidence_1.000_k19
Locus_12_Transcript_12390/16708_Confidence_1.000_k19
Locus_12_Transcript_12391/16708_Confidence_1.000_k19
Locus_12_Transcript_12392/16708_Confidence_1.000_k19
Locus_12_Transcript_12393/16708_Confidence_1.000_k19
Locus_12_Transcript_12394/16708_Confidence_1.000_k19
Locus_12_Transcript_12395/16708_Confidence_1.000_k19
Locus_12_Transcript_12396/16708_Confidence_1.000_k19
Locus_12_Transcript_12397/16708_Confidence_1.000_k19
Locus_12_Transcript_12398/16708_Confidence_1.000_k19	K03301
Locus_12_Transcript_12400/16708_Confidence_1.000_k19
Locus_12_Transcript_12402/16708_Confidence_1.000_k19
Locus_12_Transcript_12403/16708_Confidence_1.000_k19	K03301
Locus_12_Transcript_12404/16708_Confidence_1.000_k19
Locus_12_Transcript_12405/16708_Confidence_1.000_k19
Locus_12_Transcript_12406/16708_Confidence_1.000_k19
Locus_12_Transcript_12407/16708_Confidence_1.000_k19
Locus_12_Transcript_12408/16708_Confidence_1.000_k19
Locus_12_Transcript_12409/16708_Confidence_1.000_k19
Locus_12_Transcript_12410/16708_Confidence_1.000_k19
Locus_12_Transcript_12411/16708_Confidence_1.000_k19
Locus_12_Transcript_12413/16708_Confidence_1.000_k19
Locus_12_Transcript_12414/16708_Confidence_1.000_k19
Locus_12_Transcript_12415/16708_Confidence_1.000_k19
Locus_12_Transcript_12416/16708_Confidence_1.000_k19
Locus_12_Transcript_12417/16708_Confidence_1.000_k19
Locus_12_Transcript_12418/16708_Confidence_1.000_k19
Locus_12_Transcript_12419/16708_Confidence_1.000_k19
Locus_12_Transcript_12420/16708_Confidence_1.000_k19
Locus_12_Transcript_12421/16708_Confidence_1.000_k19
Locus_12_Transcript_12422/16708_Confidence_1.000_k19
Locus_12_Transcript_12423/16708_Confidence_1.000_k19
Locus_12_Transcript_12424/16708_Confidence_1.000_k19
Locus_12_Transcript_12425/16708_Confidence_1.000_k19
Locus_12_Transcript_12426/16708_Confidence_1.000_k19
Locus_12_Transcript_12427/16708_Confidence_1.000_k19
Locus_12_Transcript_12428/16708_Confidence_1.000_k19
Locus_12_Transcript_12429/16708_Confidence_1.000_k19
Locus_12_Transcript_12430/16708_Confidence_1.000_k19
Locus_12_Transcript_12432/16708_Confidence_1.000_k19
Locus_12_Transcript_12435/16708_Confidence_1.000_k19
Locus_12_Transcript_12436/16708_Confidence_1.000_k19
Locus_12_Transcript_12437/16708_Confidence_1.000_k19
Locus_12_Transcript_12438/16708_Confidence_1.000_k19
Locus_12_Transcript_12440/16708_Confidence_1.000_k19
Locus_12_Transcript_12442/16708_Confidence_1.000_k19
Locus_12_Transcript_12443/16708_Confidence_1.000_k19
Locus_12_Transcript_12444/16708_Confidence_1.000_k19
Locus_12_Transcript_12445/16708_Confidence_1.000_k19
Locus_12_Transcript_12446/16708_Confidence_1.000_k19
Locus_12_Transcript_12447/16708_Confidence_1.000_k19
Locus_12_Transcript_12448/16708_Confidence_1.000_k19
Locus_12_Transcript_12449/16708_Confidence_1.000_k19
Locus_12_Transcript_12450/16708_Confidence_1.000_k19
Locus_12_Transcript_12451/16708_Confidence_1.000_k19
Locus_12_Transcript_12452/16708_Confidence_1.000_k19
Locus_12_Transcript_12454/16708_Confidence_1.000_k19
Locus_12_Transcript_12455/16708_Confidence_1.000_k19
Locus_12_Transcript_12456/16708_Confidence_1.000_k19
Locus_12_Transcript_12457/16708_Confidence_1.000_k19
Locus_12_Transcript_12458/16708_Confidence_1.000_k19
Locus_12_Transcript_12460/16708_Confidence_1.000_k19
Locus_12_Transcript_12461/16708_Confidence_1.000_k19
Locus_12_Transcript_12462/16708_Confidence_1.000_k19
Locus_12_Transcript_12463/16708_Confidence_1.000_k19
Locus_12_Transcript_12464/16708_Confidence_1.000_k19
Locus_12_Transcript_12465/16708_Confidence_1.000_k19	K11644
Locus_12_Transcript_12466/16708_Confidence_1.000_k19
Locus_12_Transcript_12467/16708_Confidence_1.000_k19	K11644
Locus_12_Transcript_12469/16708_Confidence_1.000_k19	K11644
Locus_12_Transcript_12471/16708_Confidence_1.000_k19
Locus_12_Transcript_12472/16708_Confidence_1.000_k19
Locus_12_Transcript_12474/16708_Confidence_1.000_k19
Locus_12_Transcript_12475/16708_Confidence_1.000_k19
Locus_12_Transcript_12476/16708_Confidence_1.000_k19
Locus_12_Transcript_12477/16708_Confidence_1.000_k19
Locus_12_Transcript_12478/16708_Confidence_1.000_k19
Locus_12_Transcript_12479/16708_Confidence_1.000_k19
Locus_12_Transcript_12480/16708_Confidence_1.000_k19
Locus_12_Transcript_12481/16708_Confidence_1.000_k19
Locus_12_Transcript_12482/16708_Confidence_1.000_k19
Locus_12_Transcript_12483/16708_Confidence_1.000_k19
Locus_12_Transcript_12485/16708_Confidence_1.000_k19
Locus_12_Transcript_12486/16708_Confidence_1.000_k19
Locus_12_Transcript_12487/16708_Confidence_1.000_k19
Locus_12_Transcript_12488/16708_Confidence_1.000_k19
Locus_12_Transcript_12489/16708_Confidence_1.000_k19
Locus_12_Transcript_12490/16708_Confidence_1.000_k19
Locus_12_Transcript_12491/16708_Confidence_1.000_k19
Locus_12_Transcript_12492/16708_Confidence_1.000_k19
Locus_12_Transcript_12493/16708_Confidence_1.000_k19
Locus_12_Transcript_12494/16708_Confidence_1.000_k19
Locus_12_Transcript_12495/16708_Confidence_1.000_k19
Locus_12_Transcript_12496/16708_Confidence_1.000_k19
Locus_12_Transcript_12497/16708_Confidence_1.000_k19
Locus_12_Transcript_12498/16708_Confidence_1.000_k19
Locus_12_Transcript_12499/16708_Confidence_1.000_k19
Locus_12_Transcript_12501/16708_Confidence_1.000_k19
Locus_12_Transcript_12502/16708_Confidence_1.000_k19
Locus_12_Transcript_12503/16708_Confidence_1.000_k19
Locus_12_Transcript_12504/16708_Confidence_1.000_k19
Locus_12_Transcript_12507/16708_Confidence_1.000_k19
Locus_12_Transcript_12508/16708_Confidence_1.000_k19
Locus_12_Transcript_12509/16708_Confidence_1.000_k19
Locus_12_Transcript_12510/16708_Confidence_1.000_k19	K00850
Locus_12_Transcript_12511/16708_Confidence_1.000_k19	K00850
Locus_12_Transcript_12512/16708_Confidence_1.000_k19
Locus_12_Transcript_12513/16708_Confidence_1.000_k19	K00850
Locus_12_Transcript_12514/16708_Confidence_1.000_k19
Locus_12_Transcript_12515/16708_Confidence_1.000_k19
Locus_12_Transcript_12516/16708_Confidence_1.000_k19
Locus_12_Transcript_12517/16708_Confidence_1.000_k19
Locus_12_Transcript_12518/16708_Confidence_1.000_k19
Locus_12_Transcript_12519/16708_Confidence_1.000_k19
Locus_12_Transcript_12520/16708_Confidence_1.000_k19
Locus_12_Transcript_12521/16708_Confidence_1.000_k19
Locus_12_Transcript_12522/16708_Confidence_1.000_k19
Locus_12_Transcript_12523/16708_Confidence_1.000_k19
Locus_12_Transcript_12525/16708_Confidence_1.000_k19
Locus_12_Transcript_12526/16708_Confidence_1.000_k19
Locus_12_Transcript_12527/16708_Confidence_1.000_k19
Locus_12_Transcript_12528/16708_Confidence_1.000_k19
Locus_12_Transcript_12529/16708_Confidence_1.000_k19
Locus_12_Transcript_12530/16708_Confidence_1.000_k19
Locus_12_Transcript_12531/16708_Confidence_1.000_k19	K09958
Locus_12_Transcript_12533/16708_Confidence_1.000_k19
Locus_12_Transcript_12534/16708_Confidence_1.000_k19
Locus_12_Transcript_12535/16708_Confidence_1.000_k19
Locus_12_Transcript_12536/16708_Confidence_1.000_k19
Locus_12_Transcript_12537/16708_Confidence_1.000_k19
Locus_12_Transcript_12538/16708_Confidence_1.000_k19
Locus_12_Transcript_12540/16708_Confidence_1.000_k19
Locus_12_Transcript_12542/16708_Confidence_1.000_k19
Locus_12_Transcript_12543/16708_Confidence_1.000_k19
Locus_12_Transcript_12544/16708_Confidence_1.000_k19
Locus_12_Transcript_12545/16708_Confidence_1.000_k19
Locus_12_Transcript_12546/16708_Confidence_1.000_k19
Locus_12_Transcript_12547/16708_Confidence_1.000_k19
Locus_12_Transcript_12548/16708_Confidence_1.000_k19
Locus_12_Transcript_12549/16708_Confidence_1.000_k19
Locus_12_Transcript_12550/16708_Confidence_1.000_k19
Locus_12_Transcript_12551/16708_Confidence_1.000_k19
Locus_12_Transcript_12552/16708_Confidence_1.000_k19
Locus_12_Transcript_12553/16708_Confidence_1.000_k19
Locus_12_Transcript_12554/16708_Confidence_1.000_k19
Locus_12_Transcript_12555/16708_Confidence_1.000_k19
Locus_12_Transcript_12556/16708_Confidence_1.000_k19
Locus_12_Transcript_12557/16708_Confidence_1.000_k19
Locus_12_Transcript_12559/16708_Confidence_1.000_k19
Locus_12_Transcript_12561/16708_Confidence_1.000_k19
Locus_12_Transcript_12562/16708_Confidence_1.000_k19
Locus_12_Transcript_12566/16708_Confidence_1.000_k19
Locus_12_Transcript_12568/16708_Confidence_1.000_k19
Locus_12_Transcript_12570/16708_Confidence_1.000_k19
Locus_12_Transcript_12571/16708_Confidence_1.000_k19
Locus_12_Transcript_12572/16708_Confidence_1.000_k19
Locus_12_Transcript_12573/16708_Confidence_1.000_k19
Locus_12_Transcript_12574/16708_Confidence_1.000_k19
Locus_12_Transcript_12575/16708_Confidence_1.000_k19
Locus_12_Transcript_12576/16708_Confidence_1.000_k19
Locus_12_Transcript_12577/16708_Confidence_1.000_k19
Locus_12_Transcript_12578/16708_Confidence_1.000_k19
Locus_12_Transcript_12579/16708_Confidence_1.000_k19
Locus_12_Transcript_12581/16708_Confidence_1.000_k19
Locus_12_Transcript_12583/16708_Confidence_1.000_k19
Locus_12_Transcript_12584/16708_Confidence_1.000_k19
Locus_12_Transcript_12585/16708_Confidence_1.000_k19
Locus_12_Transcript_12586/16708_Confidence_1.000_k19
Locus_12_Transcript_12587/16708_Confidence_1.000_k19
Locus_12_Transcript_12588/16708_Confidence_1.000_k19
Locus_12_Transcript_12589/16708_Confidence_1.000_k19
Locus_12_Transcript_12590/16708_Confidence_1.000_k19
Locus_12_Transcript_12592/16708_Confidence_1.000_k19
Locus_12_Transcript_12594/16708_Confidence_1.000_k19
Locus_12_Transcript_12595/16708_Confidence_1.000_k19
Locus_12_Transcript_12596/16708_Confidence_1.000_k19
Locus_12_Transcript_12597/16708_Confidence_1.000_k19
Locus_12_Transcript_12598/16708_Confidence_1.000_k19
Locus_12_Transcript_12599/16708_Confidence_1.000_k19
Locus_12_Transcript_12600/16708_Confidence_1.000_k19
Locus_12_Transcript_12601/16708_Confidence_1.000_k19
Locus_12_Transcript_12602/16708_Confidence_1.000_k19
Locus_12_Transcript_12603/16708_Confidence_1.000_k19
Locus_12_Transcript_12604/16708_Confidence_1.000_k19
Locus_12_Transcript_12605/16708_Confidence_1.000_k19
Locus_12_Transcript_12607/16708_Confidence_1.000_k19
Locus_12_Transcript_12608/16708_Confidence_1.000_k19
Locus_12_Transcript_12609/16708_Confidence_1.000_k19
Locus_12_Transcript_12610/16708_Confidence_1.000_k19	K06688
Locus_12_Transcript_12611/16708_Confidence_1.000_k19
Locus_12_Transcript_12612/16708_Confidence_1.000_k19	K06688
Locus_12_Transcript_12614/16708_Confidence_1.000_k19
Locus_12_Transcript_12615/16708_Confidence_1.000_k19
Locus_12_Transcript_12617/16708_Confidence_1.000_k19	K07588
Locus_12_Transcript_12618/16708_Confidence_1.000_k19
Locus_12_Transcript_12619/16708_Confidence_1.000_k19
Locus_12_Transcript_12621/16708_Confidence_1.000_k19
Locus_12_Transcript_12623/16708_Confidence_1.000_k19
Locus_12_Transcript_12624/16708_Confidence_1.000_k19
Locus_12_Transcript_12625/16708_Confidence_1.000_k19
Locus_12_Transcript_12627/16708_Confidence_1.000_k19
Locus_12_Transcript_12629/16708_Confidence_1.000_k19
Locus_12_Transcript_12630/16708_Confidence_1.000_k19	K06674
Locus_12_Transcript_12631/16708_Confidence_1.000_k19
Locus_12_Transcript_12633/16708_Confidence_1.000_k19
Locus_12_Transcript_12634/16708_Confidence_1.000_k19
Locus_12_Transcript_12635/16708_Confidence_1.000_k19	K06674
Locus_12_Transcript_12636/16708_Confidence_1.000_k19	K06674
Locus_12_Transcript_12637/16708_Confidence_1.000_k19
Locus_12_Transcript_12638/16708_Confidence_1.000_k19
Locus_12_Transcript_12639/16708_Confidence_1.000_k19
Locus_12_Transcript_12640/16708_Confidence_1.000_k19	K06674
Locus_12_Transcript_12641/16708_Confidence_1.000_k19	K06674
Locus_12_Transcript_12642/16708_Confidence_1.000_k19
Locus_12_Transcript_12643/16708_Confidence_1.000_k19
Locus_12_Transcript_12644/16708_Confidence_1.000_k19
Locus_12_Transcript_12645/16708_Confidence_1.000_k19
Locus_12_Transcript_12647/16708_Confidence_1.000_k19
Locus_12_Transcript_12648/16708_Confidence_1.000_k19
Locus_12_Transcript_12649/16708_Confidence_1.000_k19
Locus_12_Transcript_12650/16708_Confidence_1.000_k19
Locus_12_Transcript_12651/16708_Confidence_1.000_k19
Locus_12_Transcript_12652/16708_Confidence_1.000_k19
Locus_12_Transcript_12653/16708_Confidence_1.000_k19
Locus_12_Transcript_12655/16708_Confidence_1.000_k19
Locus_12_Transcript_12656/16708_Confidence_1.000_k19
Locus_12_Transcript_12659/16708_Confidence_1.000_k19
Locus_12_Transcript_12660/16708_Confidence_1.000_k19
Locus_12_Transcript_12661/16708_Confidence_1.000_k19
Locus_12_Transcript_12662/16708_Confidence_1.000_k19
Locus_12_Transcript_12663/16708_Confidence_1.000_k19
Locus_12_Transcript_12664/16708_Confidence_1.000_k19
Locus_12_Transcript_12665/16708_Confidence_1.000_k19
Locus_12_Transcript_12666/16708_Confidence_1.000_k19
Locus_12_Transcript_12667/16708_Confidence_1.000_k19
Locus_12_Transcript_12668/16708_Confidence_1.000_k19
Locus_12_Transcript_12669/16708_Confidence_1.000_k19
Locus_12_Transcript_12670/16708_Confidence_1.000_k19	K12392
Locus_12_Transcript_12671/16708_Confidence_1.000_k19
Locus_12_Transcript_12672/16708_Confidence_1.000_k19	K12392
Locus_12_Transcript_12673/16708_Confidence_1.000_k19
Locus_12_Transcript_12675/16708_Confidence_1.000_k19
Locus_12_Transcript_12676/16708_Confidence_1.000_k19	K12392
Locus_12_Transcript_12677/16708_Confidence_1.000_k19
Locus_12_Transcript_12678/16708_Confidence_1.000_k19
Locus_12_Transcript_12679/16708_Confidence_1.000_k19	K12392
Locus_12_Transcript_12682/16708_Confidence_1.000_k19	K12392
Locus_12_Transcript_12683/16708_Confidence_1.000_k19	K12392
Locus_12_Transcript_12684/16708_Confidence_1.000_k19
Locus_12_Transcript_12686/16708_Confidence_1.000_k19
Locus_12_Transcript_12688/16708_Confidence_1.000_k19
Locus_12_Transcript_12689/16708_Confidence_1.000_k19
Locus_12_Transcript_12690/16708_Confidence_1.000_k19	K02945
Locus_12_Transcript_12692/16708_Confidence_1.000_k19
Locus_12_Transcript_12693/16708_Confidence_1.000_k19
Locus_12_Transcript_12695/16708_Confidence_1.000_k19
Locus_12_Transcript_12697/16708_Confidence_1.000_k19
Locus_12_Transcript_12698/16708_Confidence_1.000_k19
Locus_12_Transcript_12700/16708_Confidence_1.000_k19	K12856
Locus_12_Transcript_12701/16708_Confidence_1.000_k19	K12856
Locus_12_Transcript_12702/16708_Confidence_1.000_k19	K12856
Locus_12_Transcript_12703/16708_Confidence_1.000_k19	K12856
Locus_12_Transcript_12704/16708_Confidence_1.000_k19	K12856
Locus_12_Transcript_12705/16708_Confidence_1.000_k19	K12856
Locus_12_Transcript_12706/16708_Confidence_1.000_k19	K12856
Locus_12_Transcript_12707/16708_Confidence_1.000_k19	K12856
Locus_12_Transcript_12708/16708_Confidence_1.000_k19	K12856
Locus_12_Transcript_12709/16708_Confidence_1.000_k19	K12856
Locus_12_Transcript_12710/16708_Confidence_1.000_k19	K12856
Locus_12_Transcript_12711/16708_Confidence_1.000_k19	K12856
Locus_12_Transcript_12712/16708_Confidence_1.000_k19	K12856
Locus_12_Transcript_12713/16708_Confidence_1.000_k19
Locus_12_Transcript_12714/16708_Confidence_1.000_k19	K12856
Locus_12_Transcript_12715/16708_Confidence_1.000_k19	K12856
Locus_12_Transcript_12716/16708_Confidence_1.000_k19	K12856
Locus_12_Transcript_12717/16708_Confidence_1.000_k19	K12856
Locus_12_Transcript_12718/16708_Confidence_1.000_k19	K12856
Locus_12_Transcript_12719/16708_Confidence_1.000_k19
Locus_12_Transcript_12720/16708_Confidence_1.000_k19
Locus_12_Transcript_12721/16708_Confidence_1.000_k19
Locus_12_Transcript_12722/16708_Confidence_1.000_k19
Locus_12_Transcript_12723/16708_Confidence_1.000_k19
Locus_12_Transcript_12724/16708_Confidence_1.000_k19	K02876
Locus_12_Transcript_12725/16708_Confidence_1.000_k19
Locus_12_Transcript_12726/16708_Confidence_1.000_k19
Locus_12_Transcript_12727/16708_Confidence_1.000_k19
Locus_12_Transcript_12728/16708_Confidence_1.000_k19
Locus_12_Transcript_12729/16708_Confidence_1.000_k19
Locus_12_Transcript_12731/16708_Confidence_1.000_k19
Locus_12_Transcript_12733/16708_Confidence_1.000_k19
Locus_12_Transcript_12736/16708_Confidence_1.000_k19
Locus_12_Transcript_12737/16708_Confidence_1.000_k19
Locus_12_Transcript_12738/16708_Confidence_1.000_k19
Locus_12_Transcript_12739/16708_Confidence_1.000_k19
Locus_12_Transcript_12740/16708_Confidence_1.000_k19
Locus_12_Transcript_12741/16708_Confidence_1.000_k19
Locus_12_Transcript_12743/16708_Confidence_1.000_k19
Locus_12_Transcript_12746/16708_Confidence_1.000_k19
Locus_12_Transcript_12747/16708_Confidence_1.000_k19
Locus_12_Transcript_12749/16708_Confidence_1.000_k19
Locus_12_Transcript_12750/16708_Confidence_1.000_k19
Locus_12_Transcript_12751/16708_Confidence_1.000_k19
Locus_12_Transcript_12752/16708_Confidence_1.000_k19
Locus_12_Transcript_12753/16708_Confidence_1.000_k19
Locus_12_Transcript_12754/16708_Confidence_1.000_k19
Locus_12_Transcript_12756/16708_Confidence_1.000_k19
Locus_12_Transcript_12757/16708_Confidence_1.000_k19
Locus_12_Transcript_12758/16708_Confidence_1.000_k19
Locus_12_Transcript_12759/16708_Confidence_1.000_k19
Locus_12_Transcript_12760/16708_Confidence_1.000_k19
Locus_12_Transcript_12761/16708_Confidence_1.000_k19
Locus_12_Transcript_12762/16708_Confidence_1.000_k19
Locus_12_Transcript_12763/16708_Confidence_1.000_k19
Locus_12_Transcript_12765/16708_Confidence_1.000_k19
Locus_12_Transcript_12766/16708_Confidence_1.000_k19
Locus_12_Transcript_12767/16708_Confidence_1.000_k19
Locus_12_Transcript_12768/16708_Confidence_1.000_k19
Locus_12_Transcript_12769/16708_Confidence_1.000_k19
Locus_12_Transcript_12770/16708_Confidence_1.000_k19	K03686
Locus_12_Transcript_12771/16708_Confidence_1.000_k19
Locus_12_Transcript_12772/16708_Confidence_1.000_k19
Locus_12_Transcript_12773/16708_Confidence_1.000_k19
Locus_12_Transcript_12774/16708_Confidence_1.000_k19
Locus_12_Transcript_12775/16708_Confidence_1.000_k19
Locus_12_Transcript_12776/16708_Confidence_1.000_k19
Locus_12_Transcript_12777/16708_Confidence_1.000_k19
Locus_12_Transcript_12778/16708_Confidence_1.000_k19
Locus_12_Transcript_12779/16708_Confidence_1.000_k19
Locus_12_Transcript_12781/16708_Confidence_1.000_k19
Locus_12_Transcript_12782/16708_Confidence_1.000_k19
Locus_12_Transcript_12783/16708_Confidence_1.000_k19
Locus_12_Transcript_12785/16708_Confidence_1.000_k19
Locus_12_Transcript_12786/16708_Confidence_1.000_k19
Locus_12_Transcript_12787/16708_Confidence_1.000_k19
Locus_12_Transcript_12788/16708_Confidence_1.000_k19
Locus_12_Transcript_12789/16708_Confidence_1.000_k19
Locus_12_Transcript_12790/16708_Confidence_1.000_k19
Locus_12_Transcript_12791/16708_Confidence_1.000_k19
Locus_12_Transcript_12792/16708_Confidence_1.000_k19
Locus_12_Transcript_12793/16708_Confidence_1.000_k19
Locus_12_Transcript_12794/16708_Confidence_1.000_k19
Locus_12_Transcript_12795/16708_Confidence_1.000_k19
Locus_12_Transcript_12797/16708_Confidence_1.000_k19
Locus_12_Transcript_12798/16708_Confidence_1.000_k19
Locus_12_Transcript_12799/16708_Confidence_1.000_k19
Locus_12_Transcript_12800/16708_Confidence_1.000_k19
Locus_12_Transcript_12801/16708_Confidence_1.000_k19
Locus_12_Transcript_12802/16708_Confidence_1.000_k19
Locus_12_Transcript_12804/16708_Confidence_1.000_k19	K10949
Locus_12_Transcript_12805/16708_Confidence_1.000_k19
Locus_12_Transcript_12806/16708_Confidence_1.000_k19
Locus_12_Transcript_12807/16708_Confidence_1.000_k19
Locus_12_Transcript_12808/16708_Confidence_1.000_k19
Locus_12_Transcript_12809/16708_Confidence_1.000_k19
Locus_12_Transcript_12810/16708_Confidence_1.000_k19
Locus_12_Transcript_12811/16708_Confidence_1.000_k19
Locus_12_Transcript_12812/16708_Confidence_1.000_k19
Locus_12_Transcript_12814/16708_Confidence_1.000_k19
Locus_12_Transcript_12816/16708_Confidence_1.000_k19
Locus_12_Transcript_12817/16708_Confidence_1.000_k19
Locus_12_Transcript_12818/16708_Confidence_1.000_k19
Locus_12_Transcript_12821/16708_Confidence_1.000_k19
Locus_12_Transcript_12822/16708_Confidence_1.000_k19
Locus_12_Transcript_12823/16708_Confidence_1.000_k19
Locus_12_Transcript_12824/16708_Confidence_1.000_k19
Locus_12_Transcript_12825/16708_Confidence_1.000_k19
Locus_12_Transcript_12826/16708_Confidence_1.000_k19
Locus_12_Transcript_12827/16708_Confidence_1.000_k19
Locus_12_Transcript_12828/16708_Confidence_1.000_k19
Locus_12_Transcript_12830/16708_Confidence_1.000_k19
Locus_12_Transcript_12833/16708_Confidence_1.000_k19
Locus_12_Transcript_12834/16708_Confidence_1.000_k19
Locus_12_Transcript_12835/16708_Confidence_1.000_k19
Locus_12_Transcript_12836/16708_Confidence_1.000_k19
Locus_12_Transcript_12837/16708_Confidence_1.000_k19
Locus_12_Transcript_12838/16708_Confidence_1.000_k19
Locus_12_Transcript_12839/16708_Confidence_1.000_k19
Locus_12_Transcript_12840/16708_Confidence_1.000_k19
Locus_12_Transcript_12841/16708_Confidence_1.000_k19
Locus_12_Transcript_12842/16708_Confidence_1.000_k19
Locus_12_Transcript_12843/16708_Confidence_1.000_k19
Locus_12_Transcript_12844/16708_Confidence_1.000_k19
Locus_12_Transcript_12845/16708_Confidence_1.000_k19
Locus_12_Transcript_12847/16708_Confidence_1.000_k19
Locus_12_Transcript_12848/16708_Confidence_1.000_k19
Locus_12_Transcript_12849/16708_Confidence_1.000_k19
Locus_12_Transcript_12851/16708_Confidence_1.000_k19
Locus_12_Transcript_12852/16708_Confidence_1.000_k19
Locus_12_Transcript_12853/16708_Confidence_1.000_k19
Locus_12_Transcript_12856/16708_Confidence_1.000_k19
Locus_12_Transcript_12857/16708_Confidence_1.000_k19
Locus_12_Transcript_12859/16708_Confidence_1.000_k19
Locus_12_Transcript_12860/16708_Confidence_1.000_k19
Locus_12_Transcript_12861/16708_Confidence_1.000_k19
Locus_12_Transcript_12862/16708_Confidence_1.000_k19
Locus_12_Transcript_12863/16708_Confidence_1.000_k19
Locus_12_Transcript_12864/16708_Confidence_1.000_k19
Locus_12_Transcript_12865/16708_Confidence_1.000_k19
Locus_12_Transcript_12868/16708_Confidence_1.000_k19
Locus_12_Transcript_12870/16708_Confidence_1.000_k19
Locus_12_Transcript_12871/16708_Confidence_1.000_k19
Locus_12_Transcript_12872/16708_Confidence_1.000_k19
Locus_12_Transcript_12873/16708_Confidence_1.000_k19
Locus_12_Transcript_12874/16708_Confidence_1.000_k19
Locus_12_Transcript_12875/16708_Confidence_1.000_k19
Locus_12_Transcript_12876/16708_Confidence_1.000_k19
Locus_12_Transcript_12877/16708_Confidence_1.000_k19
Locus_12_Transcript_12880/16708_Confidence_1.000_k19
Locus_12_Transcript_12882/16708_Confidence_1.000_k19
Locus_12_Transcript_12884/16708_Confidence_1.000_k19
Locus_12_Transcript_12885/16708_Confidence_1.000_k19
Locus_12_Transcript_12886/16708_Confidence_1.000_k19	K06611
Locus_12_Transcript_12887/16708_Confidence_1.000_k19
Locus_12_Transcript_12890/16708_Confidence_1.000_k19	K00029
Locus_12_Transcript_12891/16708_Confidence_1.000_k19
Locus_12_Transcript_12894/16708_Confidence_1.000_k19	K00029
Locus_12_Transcript_12895/16708_Confidence_1.000_k19
Locus_12_Transcript_12896/16708_Confidence_1.000_k19
Locus_12_Transcript_12897/16708_Confidence_1.000_k19
Locus_12_Transcript_12898/16708_Confidence_1.000_k19
Locus_12_Transcript_12899/16708_Confidence_1.000_k19
Locus_12_Transcript_12901/16708_Confidence_1.000_k19
Locus_12_Transcript_12902/16708_Confidence_1.000_k19
Locus_12_Transcript_12903/16708_Confidence_1.000_k19
Locus_12_Transcript_12905/16708_Confidence_1.000_k19
Locus_12_Transcript_12906/16708_Confidence_1.000_k19
Locus_12_Transcript_12908/16708_Confidence_1.000_k19
Locus_12_Transcript_12910/16708_Confidence_1.000_k19
Locus_12_Transcript_12911/16708_Confidence_1.000_k19
Locus_12_Transcript_12913/16708_Confidence_1.000_k19
Locus_12_Transcript_12914/16708_Confidence_1.000_k19
Locus_12_Transcript_12915/16708_Confidence_1.000_k19
Locus_12_Transcript_12917/16708_Confidence_1.000_k19
Locus_12_Transcript_12918/16708_Confidence_1.000_k19
Locus_12_Transcript_12920/16708_Confidence_1.000_k19
Locus_12_Transcript_12922/16708_Confidence_1.000_k19
Locus_12_Transcript_12923/16708_Confidence_1.000_k19
Locus_12_Transcript_12924/16708_Confidence_1.000_k19
Locus_12_Transcript_12925/16708_Confidence_1.000_k19
Locus_12_Transcript_12926/16708_Confidence_1.000_k19
Locus_12_Transcript_12927/16708_Confidence_1.000_k19
Locus_12_Transcript_12929/16708_Confidence_1.000_k19
Locus_12_Transcript_12930/16708_Confidence_1.000_k19
Locus_12_Transcript_12932/16708_Confidence_1.000_k19
Locus_12_Transcript_12933/16708_Confidence_1.000_k19
Locus_12_Transcript_12934/16708_Confidence_1.000_k19
Locus_12_Transcript_12935/16708_Confidence_1.000_k19
Locus_12_Transcript_12938/16708_Confidence_1.000_k19	K02257
Locus_12_Transcript_12939/16708_Confidence_1.000_k19	K02257
Locus_12_Transcript_12940/16708_Confidence_1.000_k19
Locus_12_Transcript_12941/16708_Confidence_1.000_k19	K02257
Locus_12_Transcript_12942/16708_Confidence_1.000_k19
Locus_12_Transcript_12943/16708_Confidence_1.000_k19
Locus_12_Transcript_12944/16708_Confidence_1.000_k19
Locus_12_Transcript_12945/16708_Confidence_1.000_k19
Locus_12_Transcript_12946/16708_Confidence_1.000_k19
Locus_12_Transcript_12947/16708_Confidence_1.000_k19
Locus_12_Transcript_12948/16708_Confidence_1.000_k19
Locus_12_Transcript_12950/16708_Confidence_1.000_k19
Locus_12_Transcript_12951/16708_Confidence_1.000_k19
Locus_12_Transcript_12952/16708_Confidence_1.000_k19
Locus_12_Transcript_12954/16708_Confidence_1.000_k19
Locus_12_Transcript_12955/16708_Confidence_1.000_k19
Locus_12_Transcript_12956/16708_Confidence_1.000_k19
Locus_12_Transcript_12957/16708_Confidence_1.000_k19
Locus_12_Transcript_12958/16708_Confidence_1.000_k19
Locus_12_Transcript_12959/16708_Confidence_1.000_k19
Locus_12_Transcript_12960/16708_Confidence_1.000_k19
Locus_12_Transcript_12962/16708_Confidence_1.000_k19
Locus_12_Transcript_12963/16708_Confidence_1.000_k19	K12735
Locus_12_Transcript_12964/16708_Confidence_1.000_k19
Locus_12_Transcript_12965/16708_Confidence_1.000_k19
Locus_12_Transcript_12966/16708_Confidence_1.000_k19
Locus_12_Transcript_12968/16708_Confidence_1.000_k19
Locus_12_Transcript_12969/16708_Confidence_1.000_k19
Locus_12_Transcript_12971/16708_Confidence_1.000_k19
Locus_12_Transcript_12972/16708_Confidence_1.000_k19
Locus_12_Transcript_12973/16708_Confidence_1.000_k19
Locus_12_Transcript_12974/16708_Confidence_1.000_k19
Locus_12_Transcript_12976/16708_Confidence_1.000_k19
Locus_12_Transcript_12977/16708_Confidence_1.000_k19
Locus_12_Transcript_12978/16708_Confidence_1.000_k19
Locus_12_Transcript_12979/16708_Confidence_1.000_k19
Locus_12_Transcript_12980/16708_Confidence_1.000_k19
Locus_12_Transcript_12981/16708_Confidence_1.000_k19
Locus_12_Transcript_12982/16708_Confidence_1.000_k19
Locus_12_Transcript_12983/16708_Confidence_1.000_k19
Locus_12_Transcript_12985/16708_Confidence_1.000_k19
Locus_12_Transcript_12986/16708_Confidence_1.000_k19
Locus_12_Transcript_12988/16708_Confidence_1.000_k19
Locus_12_Transcript_12989/16708_Confidence_1.000_k19	K03553
Locus_12_Transcript_12990/16708_Confidence_1.000_k19
Locus_12_Transcript_12991/16708_Confidence_1.000_k19	K03553
Locus_12_Transcript_12995/16708_Confidence_1.000_k19
Locus_12_Transcript_12996/16708_Confidence_1.000_k19
Locus_12_Transcript_12997/16708_Confidence_1.000_k19
Locus_12_Transcript_12998/16708_Confidence_1.000_k19
Locus_12_Transcript_13000/16708_Confidence_1.000_k19
Locus_12_Transcript_13001/16708_Confidence_1.000_k19
Locus_12_Transcript_13002/16708_Confidence_1.000_k19
Locus_12_Transcript_13003/16708_Confidence_1.000_k19
Locus_12_Transcript_13004/16708_Confidence_1.000_k19
Locus_12_Transcript_13005/16708_Confidence_1.000_k19
Locus_12_Transcript_13008/16708_Confidence_1.000_k19
Locus_12_Transcript_13010/16708_Confidence_1.000_k19
Locus_12_Transcript_13011/16708_Confidence_1.000_k19
Locus_12_Transcript_13012/16708_Confidence_1.000_k19
Locus_12_Transcript_13014/16708_Confidence_1.000_k19
Locus_12_Transcript_13017/16708_Confidence_1.000_k19
Locus_12_Transcript_13018/16708_Confidence_1.000_k19
Locus_12_Transcript_13021/16708_Confidence_1.000_k19
Locus_12_Transcript_13022/16708_Confidence_1.000_k19
Locus_12_Transcript_13023/16708_Confidence_1.000_k19
Locus_12_Transcript_13024/16708_Confidence_1.000_k19
Locus_12_Transcript_13025/16708_Confidence_1.000_k19
Locus_12_Transcript_13026/16708_Confidence_1.000_k19
Locus_12_Transcript_13027/16708_Confidence_1.000_k19
Locus_12_Transcript_13028/16708_Confidence_1.000_k19
Locus_12_Transcript_13030/16708_Confidence_1.000_k19
Locus_12_Transcript_13031/16708_Confidence_1.000_k19
Locus_12_Transcript_13032/16708_Confidence_1.000_k19
Locus_12_Transcript_13033/16708_Confidence_1.000_k19
Locus_12_Transcript_13034/16708_Confidence_1.000_k19
Locus_12_Transcript_13035/16708_Confidence_1.000_k19
Locus_12_Transcript_13036/16708_Confidence_1.000_k19
Locus_12_Transcript_13037/16708_Confidence_1.000_k19
Locus_12_Transcript_13038/16708_Confidence_1.000_k19
Locus_12_Transcript_13039/16708_Confidence_1.000_k19
Locus_12_Transcript_13040/16708_Confidence_1.000_k19
Locus_12_Transcript_13041/16708_Confidence_1.000_k19
Locus_12_Transcript_13042/16708_Confidence_1.000_k19
Locus_12_Transcript_13043/16708_Confidence_1.000_k19
Locus_12_Transcript_13045/16708_Confidence_1.000_k19
Locus_12_Transcript_13046/16708_Confidence_1.000_k19
Locus_12_Transcript_13047/16708_Confidence_1.000_k19
Locus_12_Transcript_13048/16708_Confidence_1.000_k19
Locus_12_Transcript_13049/16708_Confidence_1.000_k19
Locus_12_Transcript_13050/16708_Confidence_1.000_k19
Locus_12_Transcript_13051/16708_Confidence_1.000_k19
Locus_12_Transcript_13052/16708_Confidence_1.000_k19
Locus_12_Transcript_13053/16708_Confidence_1.000_k19
Locus_12_Transcript_13055/16708_Confidence_1.000_k19	K13984
Locus_12_Transcript_13056/16708_Confidence_1.000_k19
Locus_12_Transcript_13057/16708_Confidence_1.000_k19
Locus_12_Transcript_13058/16708_Confidence_1.000_k19
Locus_12_Transcript_13059/16708_Confidence_1.000_k19
Locus_12_Transcript_13060/16708_Confidence_1.000_k19
Locus_12_Transcript_13062/16708_Confidence_1.000_k19
Locus_12_Transcript_13063/16708_Confidence_1.000_k19
Locus_12_Transcript_13064/16708_Confidence_1.000_k19
Locus_12_Transcript_13065/16708_Confidence_1.000_k19
Locus_12_Transcript_13066/16708_Confidence_1.000_k19
Locus_12_Transcript_13067/16708_Confidence_1.000_k19
Locus_12_Transcript_13069/16708_Confidence_1.000_k19
Locus_12_Transcript_13070/16708_Confidence_1.000_k19
Locus_12_Transcript_13072/16708_Confidence_1.000_k19
Locus_12_Transcript_13073/16708_Confidence_1.000_k19
Locus_12_Transcript_13074/16708_Confidence_1.000_k19
Locus_12_Transcript_13075/16708_Confidence_1.000_k19
Locus_12_Transcript_13076/16708_Confidence_1.000_k19
Locus_12_Transcript_13077/16708_Confidence_1.000_k19
Locus_12_Transcript_13078/16708_Confidence_1.000_k19
Locus_12_Transcript_13080/16708_Confidence_1.000_k19
Locus_12_Transcript_13081/16708_Confidence_1.000_k19
Locus_12_Transcript_13082/16708_Confidence_1.000_k19
Locus_12_Transcript_13083/16708_Confidence_1.000_k19
Locus_12_Transcript_13085/16708_Confidence_1.000_k19
Locus_12_Transcript_13086/16708_Confidence_1.000_k19
Locus_12_Transcript_13088/16708_Confidence_1.000_k19
Locus_12_Transcript_13089/16708_Confidence_1.000_k19
Locus_12_Transcript_13090/16708_Confidence_1.000_k19	K12867
Locus_12_Transcript_13091/16708_Confidence_1.000_k19	K12867
Locus_12_Transcript_13092/16708_Confidence_1.000_k19	K12867
Locus_12_Transcript_13093/16708_Confidence_1.000_k19
Locus_12_Transcript_13095/16708_Confidence_1.000_k19	K12867
Locus_12_Transcript_13096/16708_Confidence_1.000_k19	K12867
Locus_12_Transcript_13097/16708_Confidence_1.000_k19
Locus_12_Transcript_13098/16708_Confidence_1.000_k19	K12867
Locus_12_Transcript_13099/16708_Confidence_1.000_k19	K12867
Locus_12_Transcript_13100/16708_Confidence_1.000_k19	K12867
Locus_12_Transcript_13101/16708_Confidence_1.000_k19
Locus_12_Transcript_13102/16708_Confidence_1.000_k19
Locus_12_Transcript_13103/16708_Confidence_1.000_k19
Locus_12_Transcript_13105/16708_Confidence_1.000_k19
Locus_12_Transcript_13108/16708_Confidence_1.000_k19
Locus_12_Transcript_13109/16708_Confidence_1.000_k19
Locus_12_Transcript_13110/16708_Confidence_1.000_k19
Locus_12_Transcript_13111/16708_Confidence_1.000_k19
Locus_12_Transcript_13112/16708_Confidence_1.000_k19
Locus_12_Transcript_13113/16708_Confidence_1.000_k19
Locus_12_Transcript_13114/16708_Confidence_1.000_k19
Locus_12_Transcript_13115/16708_Confidence_1.000_k19
Locus_12_Transcript_13116/16708_Confidence_1.000_k19
Locus_12_Transcript_13117/16708_Confidence_1.000_k19
Locus_12_Transcript_13118/16708_Confidence_1.000_k19
Locus_12_Transcript_13119/16708_Confidence_1.000_k19
Locus_12_Transcript_13120/16708_Confidence_1.000_k19
Locus_12_Transcript_13122/16708_Confidence_1.000_k19
Locus_12_Transcript_13123/16708_Confidence_1.000_k19
Locus_12_Transcript_13124/16708_Confidence_1.000_k19	K00670
Locus_12_Transcript_13125/16708_Confidence_1.000_k19	K00670
Locus_12_Transcript_13126/16708_Confidence_1.000_k19	K00670
Locus_12_Transcript_13127/16708_Confidence_1.000_k19
Locus_12_Transcript_13128/16708_Confidence_1.000_k19
Locus_12_Transcript_13129/16708_Confidence_1.000_k19
Locus_12_Transcript_13130/16708_Confidence_1.000_k19
Locus_12_Transcript_13131/16708_Confidence_1.000_k19
Locus_12_Transcript_13132/16708_Confidence_1.000_k19
Locus_12_Transcript_13133/16708_Confidence_1.000_k19
Locus_12_Transcript_13134/16708_Confidence_1.000_k19
Locus_12_Transcript_13135/16708_Confidence_1.000_k19
Locus_12_Transcript_13136/16708_Confidence_1.000_k19
Locus_12_Transcript_13137/16708_Confidence_1.000_k19
Locus_12_Transcript_13138/16708_Confidence_1.000_k19
Locus_12_Transcript_13139/16708_Confidence_1.000_k19
Locus_12_Transcript_13140/16708_Confidence_1.000_k19
Locus_12_Transcript_13141/16708_Confidence_1.000_k19
Locus_12_Transcript_13142/16708_Confidence_1.000_k19
Locus_12_Transcript_13145/16708_Confidence_1.000_k19
Locus_12_Transcript_13147/16708_Confidence_1.000_k19
Locus_12_Transcript_13148/16708_Confidence_1.000_k19
Locus_12_Transcript_13149/16708_Confidence_1.000_k19
Locus_12_Transcript_13151/16708_Confidence_1.000_k19
Locus_12_Transcript_13152/16708_Confidence_1.000_k19
Locus_12_Transcript_13153/16708_Confidence_1.000_k19
Locus_12_Transcript_13154/16708_Confidence_1.000_k19	K01414
Locus_12_Transcript_13155/16708_Confidence_1.000_k19	K01414
Locus_12_Transcript_13156/16708_Confidence_1.000_k19	K01414
Locus_12_Transcript_13157/16708_Confidence_1.000_k19	K01414
Locus_12_Transcript_13160/16708_Confidence_1.000_k19
Locus_12_Transcript_13161/16708_Confidence_1.000_k19
Locus_12_Transcript_13162/16708_Confidence_1.000_k19
Locus_12_Transcript_13164/16708_Confidence_1.000_k19	K01414
Locus_12_Transcript_13165/16708_Confidence_1.000_k19	K01414
Locus_12_Transcript_13166/16708_Confidence_1.000_k19	K01414
Locus_12_Transcript_13167/16708_Confidence_1.000_k19
Locus_12_Transcript_13168/16708_Confidence_1.000_k19
Locus_12_Transcript_13169/16708_Confidence_1.000_k19
Locus_12_Transcript_13174/16708_Confidence_1.000_k19
Locus_12_Transcript_13176/16708_Confidence_1.000_k19
Locus_12_Transcript_13177/16708_Confidence_1.000_k19
Locus_12_Transcript_13178/16708_Confidence_1.000_k19
Locus_12_Transcript_13179/16708_Confidence_1.000_k19
Locus_12_Transcript_13180/16708_Confidence_1.000_k19
Locus_12_Transcript_13181/16708_Confidence_1.000_k19
Locus_12_Transcript_13183/16708_Confidence_1.000_k19
Locus_12_Transcript_13184/16708_Confidence_1.000_k19
Locus_12_Transcript_13185/16708_Confidence_1.000_k19
Locus_12_Transcript_13186/16708_Confidence_1.000_k19
Locus_12_Transcript_13188/16708_Confidence_1.000_k19
Locus_12_Transcript_13189/16708_Confidence_1.000_k19
Locus_12_Transcript_13190/16708_Confidence_1.000_k19
Locus_12_Transcript_13191/16708_Confidence_1.000_k19
Locus_12_Transcript_13192/16708_Confidence_1.000_k19
Locus_12_Transcript_13193/16708_Confidence_1.000_k19
Locus_12_Transcript_13194/16708_Confidence_1.000_k19
Locus_12_Transcript_13195/16708_Confidence_1.000_k19
Locus_12_Transcript_13197/16708_Confidence_1.000_k19	K03737
Locus_12_Transcript_13198/16708_Confidence_1.000_k19
Locus_12_Transcript_13199/16708_Confidence_1.000_k19
Locus_12_Transcript_13202/16708_Confidence_1.000_k19	K03737
Locus_12_Transcript_13203/16708_Confidence_1.000_k19
Locus_12_Transcript_13204/16708_Confidence_1.000_k19
Locus_12_Transcript_13206/16708_Confidence_1.000_k19
Locus_12_Transcript_13207/16708_Confidence_1.000_k19
Locus_12_Transcript_13208/16708_Confidence_1.000_k19	K03521
Locus_12_Transcript_13209/16708_Confidence_1.000_k19
Locus_12_Transcript_13210/16708_Confidence_1.000_k19	K03521
Locus_12_Transcript_13212/16708_Confidence_1.000_k19
Locus_12_Transcript_13213/16708_Confidence_1.000_k19	K03521
Locus_12_Transcript_13214/16708_Confidence_1.000_k19
Locus_12_Transcript_13215/16708_Confidence_1.000_k19	K03521
Locus_12_Transcript_13216/16708_Confidence_1.000_k19
Locus_12_Transcript_13217/16708_Confidence_1.000_k19
Locus_12_Transcript_13218/16708_Confidence_1.000_k19
Locus_12_Transcript_13219/16708_Confidence_1.000_k19
Locus_12_Transcript_13221/16708_Confidence_1.000_k19
Locus_12_Transcript_13222/16708_Confidence_1.000_k19
Locus_12_Transcript_13223/16708_Confidence_1.000_k19
Locus_12_Transcript_13224/16708_Confidence_1.000_k19
Locus_12_Transcript_13225/16708_Confidence_1.000_k19
Locus_12_Transcript_13226/16708_Confidence_1.000_k19
Locus_12_Transcript_13227/16708_Confidence_1.000_k19
Locus_12_Transcript_13228/16708_Confidence_1.000_k19	K07393
Locus_12_Transcript_13230/16708_Confidence_1.000_k19	K07393
Locus_12_Transcript_13231/16708_Confidence_1.000_k19
Locus_12_Transcript_13232/16708_Confidence_1.000_k19
Locus_12_Transcript_13233/16708_Confidence_1.000_k19
Locus_12_Transcript_13234/16708_Confidence_1.000_k19
Locus_12_Transcript_13235/16708_Confidence_1.000_k19
Locus_12_Transcript_13236/16708_Confidence_1.000_k19
Locus_12_Transcript_13237/16708_Confidence_1.000_k19
Locus_12_Transcript_13238/16708_Confidence_1.000_k19
Locus_12_Transcript_13239/16708_Confidence_1.000_k19
Locus_12_Transcript_13240/16708_Confidence_1.000_k19
Locus_12_Transcript_13241/16708_Confidence_1.000_k19
Locus_12_Transcript_13242/16708_Confidence_1.000_k19
Locus_12_Transcript_13243/16708_Confidence_1.000_k19
Locus_12_Transcript_13244/16708_Confidence_1.000_k19
Locus_12_Transcript_13245/16708_Confidence_1.000_k19
Locus_12_Transcript_13247/16708_Confidence_1.000_k19
Locus_12_Transcript_13248/16708_Confidence_1.000_k19
Locus_12_Transcript_13250/16708_Confidence_1.000_k19
Locus_12_Transcript_13251/16708_Confidence_1.000_k19
Locus_12_Transcript_13252/16708_Confidence_1.000_k19
Locus_12_Transcript_13253/16708_Confidence_1.000_k19
Locus_12_Transcript_13254/16708_Confidence_1.000_k19
Locus_12_Transcript_13255/16708_Confidence_1.000_k19
Locus_12_Transcript_13256/16708_Confidence_1.000_k19
Locus_12_Transcript_13257/16708_Confidence_1.000_k19
Locus_12_Transcript_13259/16708_Confidence_1.000_k19
Locus_12_Transcript_13260/16708_Confidence_1.000_k19	K00228
Locus_12_Transcript_13261/16708_Confidence_1.000_k19
Locus_12_Transcript_13262/16708_Confidence_1.000_k19	K00228
Locus_12_Transcript_13263/16708_Confidence_1.000_k19
Locus_12_Transcript_13265/16708_Confidence_1.000_k19	K00228
Locus_12_Transcript_13266/16708_Confidence_1.000_k19
Locus_12_Transcript_13267/16708_Confidence_1.000_k19
Locus_12_Transcript_13269/16708_Confidence_1.000_k19
Locus_12_Transcript_13270/16708_Confidence_1.000_k19
Locus_12_Transcript_13271/16708_Confidence_1.000_k19
Locus_12_Transcript_13273/16708_Confidence_1.000_k19
Locus_12_Transcript_13274/16708_Confidence_1.000_k19
Locus_12_Transcript_13275/16708_Confidence_1.000_k19	K01078
Locus_12_Transcript_13276/16708_Confidence_1.000_k19
Locus_12_Transcript_13277/16708_Confidence_1.000_k19
Locus_12_Transcript_13278/16708_Confidence_1.000_k19	K01078
Locus_12_Transcript_13279/16708_Confidence_1.000_k19
Locus_12_Transcript_13280/16708_Confidence_1.000_k19
Locus_12_Transcript_13281/16708_Confidence_1.000_k19
Locus_12_Transcript_13282/16708_Confidence_1.000_k19
Locus_12_Transcript_13283/16708_Confidence_1.000_k19
Locus_12_Transcript_13284/16708_Confidence_1.000_k19
Locus_12_Transcript_13285/16708_Confidence_1.000_k19
Locus_12_Transcript_13286/16708_Confidence_1.000_k19
Locus_12_Transcript_13288/16708_Confidence_1.000_k19
Locus_12_Transcript_13289/16708_Confidence_1.000_k19
Locus_12_Transcript_13293/16708_Confidence_1.000_k19
Locus_12_Transcript_13294/16708_Confidence_1.000_k19
Locus_12_Transcript_13295/16708_Confidence_1.000_k19
Locus_12_Transcript_13296/16708_Confidence_1.000_k19
Locus_12_Transcript_13297/16708_Confidence_1.000_k19
Locus_12_Transcript_13298/16708_Confidence_1.000_k19
Locus_12_Transcript_13299/16708_Confidence_1.000_k19
Locus_12_Transcript_13300/16708_Confidence_1.000_k19
Locus_12_Transcript_13301/16708_Confidence_1.000_k19
Locus_12_Transcript_13307/16708_Confidence_1.000_k19
Locus_12_Transcript_13308/16708_Confidence_1.000_k19
Locus_12_Transcript_13309/16708_Confidence_1.000_k19
Locus_12_Transcript_13310/16708_Confidence_1.000_k19
Locus_12_Transcript_13311/16708_Confidence_1.000_k19
Locus_12_Transcript_13312/16708_Confidence_1.000_k19
Locus_12_Transcript_13313/16708_Confidence_1.000_k19
Locus_12_Transcript_13314/16708_Confidence_1.000_k19
Locus_12_Transcript_13315/16708_Confidence_1.000_k19
Locus_12_Transcript_13316/16708_Confidence_1.000_k19	K10130
Locus_12_Transcript_13317/16708_Confidence_1.000_k19
Locus_12_Transcript_13318/16708_Confidence_1.000_k19
Locus_12_Transcript_13320/16708_Confidence_1.000_k19
Locus_12_Transcript_13321/16708_Confidence_1.000_k19
Locus_12_Transcript_13322/16708_Confidence_1.000_k19
Locus_12_Transcript_13323/16708_Confidence_1.000_k19
Locus_12_Transcript_13324/16708_Confidence_1.000_k19
Locus_12_Transcript_13325/16708_Confidence_1.000_k19
Locus_12_Transcript_13326/16708_Confidence_1.000_k19
Locus_12_Transcript_13328/16708_Confidence_1.000_k19
Locus_12_Transcript_13329/16708_Confidence_1.000_k19
Locus_12_Transcript_13330/16708_Confidence_1.000_k19
Locus_12_Transcript_13332/16708_Confidence_1.000_k19
Locus_12_Transcript_13333/16708_Confidence_1.000_k19
Locus_12_Transcript_13335/16708_Confidence_1.000_k19
Locus_12_Transcript_13336/16708_Confidence_1.000_k19	K10901
Locus_12_Transcript_13337/16708_Confidence_1.000_k19
Locus_12_Transcript_13338/16708_Confidence_1.000_k19
Locus_12_Transcript_13339/16708_Confidence_1.000_k19	K10901
Locus_12_Transcript_13341/16708_Confidence_1.000_k19	K10901
Locus_12_Transcript_13342/16708_Confidence_1.000_k19
Locus_12_Transcript_13344/16708_Confidence_1.000_k19
Locus_12_Transcript_13346/16708_Confidence_1.000_k19
Locus_12_Transcript_13347/16708_Confidence_1.000_k19
Locus_12_Transcript_13348/16708_Confidence_1.000_k19
Locus_12_Transcript_13349/16708_Confidence_1.000_k19
Locus_12_Transcript_13350/16708_Confidence_1.000_k19
Locus_12_Transcript_13351/16708_Confidence_1.000_k19
Locus_12_Transcript_13353/16708_Confidence_1.000_k19
Locus_12_Transcript_13354/16708_Confidence_1.000_k19
Locus_12_Transcript_13355/16708_Confidence_1.000_k19
Locus_12_Transcript_13357/16708_Confidence_1.000_k19
Locus_12_Transcript_13358/16708_Confidence_1.000_k19
Locus_12_Transcript_13359/16708_Confidence_1.000_k19
Locus_12_Transcript_13360/16708_Confidence_1.000_k19
Locus_12_Transcript_13361/16708_Confidence_1.000_k19
Locus_12_Transcript_13362/16708_Confidence_1.000_k19
Locus_12_Transcript_13363/16708_Confidence_1.000_k19
Locus_12_Transcript_13364/16708_Confidence_1.000_k19
Locus_12_Transcript_13365/16708_Confidence_1.000_k19
Locus_12_Transcript_13367/16708_Confidence_1.000_k19
Locus_12_Transcript_13368/16708_Confidence_1.000_k19
Locus_12_Transcript_13369/16708_Confidence_1.000_k19
Locus_12_Transcript_13370/16708_Confidence_1.000_k19
Locus_12_Transcript_13372/16708_Confidence_1.000_k19
Locus_12_Transcript_13373/16708_Confidence_1.000_k19
Locus_12_Transcript_13374/16708_Confidence_1.000_k19
Locus_12_Transcript_13375/16708_Confidence_1.000_k19
Locus_12_Transcript_13376/16708_Confidence_1.000_k19
Locus_12_Transcript_13377/16708_Confidence_1.000_k19
Locus_12_Transcript_13378/16708_Confidence_1.000_k19
Locus_12_Transcript_13379/16708_Confidence_1.000_k19
Locus_12_Transcript_13380/16708_Confidence_1.000_k19
Locus_12_Transcript_13382/16708_Confidence_1.000_k19
Locus_12_Transcript_13383/16708_Confidence_1.000_k19
Locus_12_Transcript_13384/16708_Confidence_1.000_k19
Locus_12_Transcript_13385/16708_Confidence_1.000_k19
Locus_12_Transcript_13386/16708_Confidence_1.000_k19
Locus_12_Transcript_13387/16708_Confidence_1.000_k19
Locus_12_Transcript_13388/16708_Confidence_1.000_k19	K03686
Locus_12_Transcript_13389/16708_Confidence_1.000_k19
Locus_12_Transcript_13390/16708_Confidence_1.000_k19
Locus_12_Transcript_13391/16708_Confidence_1.000_k19
Locus_12_Transcript_13392/16708_Confidence_1.000_k19
Locus_12_Transcript_13393/16708_Confidence_1.000_k19
Locus_12_Transcript_13394/16708_Confidence_1.000_k19	K09510
Locus_12_Transcript_13395/16708_Confidence_1.000_k19
Locus_12_Transcript_13396/16708_Confidence_1.000_k19
Locus_12_Transcript_13397/16708_Confidence_1.000_k19
Locus_12_Transcript_13398/16708_Confidence_1.000_k19	K09510
Locus_12_Transcript_13399/16708_Confidence_1.000_k19
Locus_12_Transcript_13400/16708_Confidence_1.000_k19
Locus_12_Transcript_13403/16708_Confidence_1.000_k19
Locus_12_Transcript_13404/16708_Confidence_1.000_k19
Locus_12_Transcript_13405/16708_Confidence_1.000_k19
Locus_12_Transcript_13406/16708_Confidence_1.000_k19
Locus_12_Transcript_13407/16708_Confidence_1.000_k19
Locus_12_Transcript_13409/16708_Confidence_1.000_k19
Locus_12_Transcript_13410/16708_Confidence_1.000_k19
Locus_12_Transcript_13411/16708_Confidence_1.000_k19	K02727
Locus_12_Transcript_13412/16708_Confidence_1.000_k19
Locus_12_Transcript_13413/16708_Confidence_1.000_k19	K02727
Locus_12_Transcript_13414/16708_Confidence_1.000_k19	K02727
Locus_12_Transcript_13415/16708_Confidence_1.000_k19
Locus_12_Transcript_13416/16708_Confidence_1.000_k19
Locus_12_Transcript_13417/16708_Confidence_1.000_k19
Locus_12_Transcript_13419/16708_Confidence_1.000_k19
Locus_12_Transcript_13420/16708_Confidence_1.000_k19
Locus_12_Transcript_13421/16708_Confidence_1.000_k19
Locus_12_Transcript_13422/16708_Confidence_1.000_k19
Locus_12_Transcript_13424/16708_Confidence_1.000_k19
Locus_12_Transcript_13425/16708_Confidence_1.000_k19
Locus_12_Transcript_13426/16708_Confidence_1.000_k19
Locus_12_Transcript_13427/16708_Confidence_1.000_k19
Locus_12_Transcript_13428/16708_Confidence_1.000_k19
Locus_12_Transcript_13430/16708_Confidence_1.000_k19
Locus_12_Transcript_13431/16708_Confidence_1.000_k19
Locus_12_Transcript_13433/16708_Confidence_1.000_k19
Locus_12_Transcript_13434/16708_Confidence_1.000_k19
Locus_12_Transcript_13436/16708_Confidence_1.000_k19
Locus_12_Transcript_13437/16708_Confidence_1.000_k19
Locus_12_Transcript_13438/16708_Confidence_1.000_k19
Locus_12_Transcript_13439/16708_Confidence_1.000_k19
Locus_12_Transcript_13440/16708_Confidence_1.000_k19
Locus_12_Transcript_13442/16708_Confidence_1.000_k19
Locus_12_Transcript_13443/16708_Confidence_1.000_k19
Locus_12_Transcript_13445/16708_Confidence_1.000_k19
Locus_12_Transcript_13449/16708_Confidence_1.000_k19
Locus_12_Transcript_13450/16708_Confidence_1.000_k19
Locus_12_Transcript_13451/16708_Confidence_1.000_k19
Locus_12_Transcript_13452/16708_Confidence_1.000_k19
Locus_12_Transcript_13454/16708_Confidence_1.000_k19
Locus_12_Transcript_13456/16708_Confidence_1.000_k19
Locus_12_Transcript_13457/16708_Confidence_1.000_k19
Locus_12_Transcript_13458/16708_Confidence_1.000_k19
Locus_12_Transcript_13459/16708_Confidence_1.000_k19
Locus_12_Transcript_13460/16708_Confidence_1.000_k19
Locus_12_Transcript_13461/16708_Confidence_1.000_k19
Locus_12_Transcript_13462/16708_Confidence_1.000_k19
Locus_12_Transcript_13463/16708_Confidence_1.000_k19
Locus_12_Transcript_13464/16708_Confidence_1.000_k19
Locus_12_Transcript_13467/16708_Confidence_1.000_k19
Locus_12_Transcript_13469/16708_Confidence_1.000_k19
Locus_12_Transcript_13470/16708_Confidence_1.000_k19
Locus_12_Transcript_13471/16708_Confidence_1.000_k19
Locus_12_Transcript_13472/16708_Confidence_1.000_k19
Locus_12_Transcript_13473/16708_Confidence_1.000_k19
Locus_12_Transcript_13475/16708_Confidence_1.000_k19
Locus_12_Transcript_13477/16708_Confidence_1.000_k19
Locus_12_Transcript_13478/16708_Confidence_1.000_k19
Locus_12_Transcript_13479/16708_Confidence_1.000_k19	K10577
Locus_12_Transcript_13480/16708_Confidence_1.000_k19
Locus_12_Transcript_13481/16708_Confidence_1.000_k19
Locus_12_Transcript_13482/16708_Confidence_1.000_k19
Locus_12_Transcript_13483/16708_Confidence_1.000_k19
Locus_12_Transcript_13484/16708_Confidence_1.000_k19	K12401
Locus_12_Transcript_13485/16708_Confidence_1.000_k19
Locus_12_Transcript_13486/16708_Confidence_1.000_k19
Locus_12_Transcript_13487/16708_Confidence_1.000_k19
Locus_12_Transcript_13488/16708_Confidence_1.000_k19
Locus_12_Transcript_13489/16708_Confidence_1.000_k19
Locus_12_Transcript_13490/16708_Confidence_1.000_k19
Locus_12_Transcript_13491/16708_Confidence_1.000_k19	K04802
Locus_12_Transcript_13492/16708_Confidence_1.000_k19	K04802
Locus_12_Transcript_13493/16708_Confidence_1.000_k19
Locus_12_Transcript_13496/16708_Confidence_1.000_k19
Locus_12_Transcript_13497/16708_Confidence_1.000_k19
Locus_12_Transcript_13498/16708_Confidence_1.000_k19
Locus_12_Transcript_13499/16708_Confidence_1.000_k19	K01610
Locus_12_Transcript_13502/16708_Confidence_1.000_k19	K01610
Locus_12_Transcript_13503/16708_Confidence_1.000_k19
Locus_12_Transcript_13504/16708_Confidence_1.000_k19	K01610
Locus_12_Transcript_13505/16708_Confidence_1.000_k19
Locus_12_Transcript_13506/16708_Confidence_1.000_k19	K01610
Locus_12_Transcript_13507/16708_Confidence_1.000_k19
Locus_12_Transcript_13508/16708_Confidence_1.000_k19
Locus_12_Transcript_13509/16708_Confidence_1.000_k19
Locus_12_Transcript_13510/16708_Confidence_1.000_k19
Locus_12_Transcript_13511/16708_Confidence_1.000_k19
Locus_12_Transcript_13513/16708_Confidence_1.000_k19
Locus_12_Transcript_13514/16708_Confidence_1.000_k19
Locus_12_Transcript_13516/16708_Confidence_1.000_k19
Locus_12_Transcript_13517/16708_Confidence_1.000_k19
Locus_12_Transcript_13520/16708_Confidence_1.000_k19
Locus_12_Transcript_13521/16708_Confidence_1.000_k19
Locus_12_Transcript_13522/16708_Confidence_1.000_k19
Locus_12_Transcript_13523/16708_Confidence_1.000_k19
Locus_12_Transcript_13524/16708_Confidence_1.000_k19
Locus_12_Transcript_13525/16708_Confidence_1.000_k19
Locus_12_Transcript_13526/16708_Confidence_1.000_k19
Locus_12_Transcript_13527/16708_Confidence_1.000_k19
Locus_12_Transcript_13528/16708_Confidence_1.000_k19
Locus_12_Transcript_13529/16708_Confidence_1.000_k19
Locus_12_Transcript_13532/16708_Confidence_1.000_k19
Locus_12_Transcript_13533/16708_Confidence_1.000_k19
Locus_12_Transcript_13534/16708_Confidence_1.000_k19
Locus_12_Transcript_13535/16708_Confidence_1.000_k19
Locus_12_Transcript_13536/16708_Confidence_1.000_k19
Locus_12_Transcript_13537/16708_Confidence_1.000_k19
Locus_12_Transcript_13538/16708_Confidence_1.000_k19
Locus_12_Transcript_13539/16708_Confidence_1.000_k19
Locus_12_Transcript_13540/16708_Confidence_1.000_k19
Locus_12_Transcript_13541/16708_Confidence_1.000_k19
Locus_12_Transcript_13543/16708_Confidence_1.000_k19	K11863
Locus_12_Transcript_13544/16708_Confidence_1.000_k19	K11863
Locus_12_Transcript_13545/16708_Confidence_1.000_k19
Locus_12_Transcript_13546/16708_Confidence_1.000_k19
Locus_12_Transcript_13547/16708_Confidence_1.000_k19
Locus_12_Transcript_13548/16708_Confidence_1.000_k19
Locus_12_Transcript_13549/16708_Confidence_1.000_k19
Locus_12_Transcript_13550/16708_Confidence_1.000_k19
Locus_12_Transcript_13551/16708_Confidence_1.000_k19
Locus_12_Transcript_13556/16708_Confidence_1.000_k19
Locus_12_Transcript_13557/16708_Confidence_1.000_k19
Locus_12_Transcript_13558/16708_Confidence_1.000_k19
Locus_12_Transcript_13559/16708_Confidence_1.000_k19
Locus_12_Transcript_13560/16708_Confidence_1.000_k19
Locus_12_Transcript_13562/16708_Confidence_1.000_k19
Locus_12_Transcript_13563/16708_Confidence_1.000_k19
Locus_12_Transcript_13564/16708_Confidence_1.000_k19
Locus_12_Transcript_13565/16708_Confidence_1.000_k19
Locus_12_Transcript_13566/16708_Confidence_1.000_k19
Locus_12_Transcript_13567/16708_Confidence_1.000_k19
Locus_12_Transcript_13568/16708_Confidence_1.000_k19
Locus_12_Transcript_13569/16708_Confidence_1.000_k19
Locus_12_Transcript_13570/16708_Confidence_1.000_k19
Locus_12_Transcript_13571/16708_Confidence_1.000_k19
Locus_12_Transcript_13572/16708_Confidence_1.000_k19
Locus_12_Transcript_13573/16708_Confidence_1.000_k19
Locus_12_Transcript_13574/16708_Confidence_1.000_k19
Locus_12_Transcript_13575/16708_Confidence_1.000_k19
Locus_12_Transcript_13576/16708_Confidence_1.000_k19
Locus_12_Transcript_13578/16708_Confidence_1.000_k19
Locus_12_Transcript_13579/16708_Confidence_1.000_k19
Locus_12_Transcript_13581/16708_Confidence_1.000_k19
Locus_12_Transcript_13582/16708_Confidence_1.000_k19
Locus_12_Transcript_13583/16708_Confidence_1.000_k19
Locus_12_Transcript_13585/16708_Confidence_1.000_k19
Locus_12_Transcript_13586/16708_Confidence_1.000_k19
Locus_12_Transcript_13587/16708_Confidence_1.000_k19	K08839
Locus_12_Transcript_13588/16708_Confidence_1.000_k19
Locus_12_Transcript_13590/16708_Confidence_1.000_k19
Locus_12_Transcript_13591/16708_Confidence_1.000_k19	K08839
Locus_12_Transcript_13592/16708_Confidence_1.000_k19
Locus_12_Transcript_13593/16708_Confidence_1.000_k19
Locus_12_Transcript_13594/16708_Confidence_1.000_k19
Locus_12_Transcript_13595/16708_Confidence_1.000_k19
Locus_12_Transcript_13596/16708_Confidence_1.000_k19
Locus_12_Transcript_13597/16708_Confidence_1.000_k19
Locus_12_Transcript_13600/16708_Confidence_1.000_k19
Locus_12_Transcript_13601/16708_Confidence_1.000_k19
Locus_12_Transcript_13603/16708_Confidence_1.000_k19
Locus_12_Transcript_13604/16708_Confidence_1.000_k19
Locus_12_Transcript_13605/16708_Confidence_1.000_k19
Locus_12_Transcript_13606/16708_Confidence_1.000_k19
Locus_12_Transcript_13608/16708_Confidence_1.000_k19
Locus_12_Transcript_13609/16708_Confidence_1.000_k19
Locus_12_Transcript_13610/16708_Confidence_1.000_k19
Locus_12_Transcript_13611/16708_Confidence_1.000_k19
Locus_12_Transcript_13612/16708_Confidence_1.000_k19
Locus_12_Transcript_13613/16708_Confidence_1.000_k19
Locus_12_Transcript_13614/16708_Confidence_1.000_k19
Locus_12_Transcript_13615/16708_Confidence_1.000_k19
Locus_12_Transcript_13616/16708_Confidence_1.000_k19
Locus_12_Transcript_13617/16708_Confidence_1.000_k19
Locus_12_Transcript_13618/16708_Confidence_1.000_k19
Locus_12_Transcript_13619/16708_Confidence_1.000_k19
Locus_12_Transcript_13620/16708_Confidence_1.000_k19
Locus_12_Transcript_13623/16708_Confidence_1.000_k19
Locus_12_Transcript_13624/16708_Confidence_1.000_k19
Locus_12_Transcript_13625/16708_Confidence_1.000_k19
Locus_12_Transcript_13626/16708_Confidence_1.000_k19
Locus_12_Transcript_13627/16708_Confidence_1.000_k19
Locus_12_Transcript_13629/16708_Confidence_1.000_k19
Locus_12_Transcript_13632/16708_Confidence_1.000_k19
Locus_12_Transcript_13633/16708_Confidence_1.000_k19
Locus_12_Transcript_13634/16708_Confidence_1.000_k19
Locus_12_Transcript_13635/16708_Confidence_1.000_k19
Locus_12_Transcript_13636/16708_Confidence_1.000_k19
Locus_12_Transcript_13637/16708_Confidence_1.000_k19	K03064
Locus_12_Transcript_13638/16708_Confidence_1.000_k19
Locus_12_Transcript_13640/16708_Confidence_1.000_k19	K03064
Locus_12_Transcript_13641/16708_Confidence_1.000_k19
Locus_12_Transcript_13642/16708_Confidence_1.000_k19	K03064
Locus_12_Transcript_13645/16708_Confidence_1.000_k19
Locus_12_Transcript_13646/16708_Confidence_1.000_k19
Locus_12_Transcript_13647/16708_Confidence_1.000_k19
Locus_12_Transcript_13649/16708_Confidence_1.000_k19
Locus_12_Transcript_13650/16708_Confidence_1.000_k19
Locus_12_Transcript_13651/16708_Confidence_1.000_k19
Locus_12_Transcript_13652/16708_Confidence_1.000_k19
Locus_12_Transcript_13653/16708_Confidence_1.000_k19
Locus_12_Transcript_13654/16708_Confidence_1.000_k19
Locus_12_Transcript_13655/16708_Confidence_1.000_k19
Locus_12_Transcript_13656/16708_Confidence_1.000_k19
Locus_12_Transcript_13657/16708_Confidence_1.000_k19
Locus_12_Transcript_13660/16708_Confidence_1.000_k19
Locus_12_Transcript_13661/16708_Confidence_1.000_k19
Locus_12_Transcript_13662/16708_Confidence_1.000_k19
Locus_12_Transcript_13663/16708_Confidence_1.000_k19
Locus_12_Transcript_13664/16708_Confidence_1.000_k19
Locus_12_Transcript_13665/16708_Confidence_1.000_k19
Locus_12_Transcript_13666/16708_Confidence_1.000_k19	K10615
Locus_12_Transcript_13668/16708_Confidence_1.000_k19
Locus_12_Transcript_13669/16708_Confidence_1.000_k19
Locus_12_Transcript_13670/16708_Confidence_1.000_k19	K10595
Locus_12_Transcript_13671/16708_Confidence_1.000_k19	K10595
Locus_12_Transcript_13672/16708_Confidence_1.000_k19
Locus_12_Transcript_13673/16708_Confidence_1.000_k19
Locus_12_Transcript_13675/16708_Confidence_1.000_k19
Locus_12_Transcript_13676/16708_Confidence_1.000_k19
Locus_12_Transcript_13677/16708_Confidence_1.000_k19
Locus_12_Transcript_13678/16708_Confidence_1.000_k19
Locus_12_Transcript_13679/16708_Confidence_1.000_k19	K10570
Locus_12_Transcript_13681/16708_Confidence_1.000_k19
Locus_12_Transcript_13682/16708_Confidence_1.000_k19
Locus_12_Transcript_13683/16708_Confidence_1.000_k19	K10570
Locus_12_Transcript_13684/16708_Confidence_1.000_k19
Locus_12_Transcript_13686/16708_Confidence_1.000_k19
Locus_12_Transcript_13689/16708_Confidence_1.000_k19
Locus_12_Transcript_13690/16708_Confidence_1.000_k19
Locus_12_Transcript_13692/16708_Confidence_1.000_k19
Locus_12_Transcript_13693/16708_Confidence_1.000_k19
Locus_12_Transcript_13694/16708_Confidence_1.000_k19
Locus_12_Transcript_13699/16708_Confidence_1.000_k19
Locus_12_Transcript_13700/16708_Confidence_1.000_k19
Locus_12_Transcript_13701/16708_Confidence_1.000_k19
Locus_12_Transcript_13702/16708_Confidence_1.000_k19
Locus_12_Transcript_13703/16708_Confidence_1.000_k19
Locus_12_Transcript_13704/16708_Confidence_1.000_k19
Locus_12_Transcript_13705/16708_Confidence_1.000_k19	K00528
Locus_12_Transcript_13706/16708_Confidence_1.000_k19
Locus_12_Transcript_13707/16708_Confidence_1.000_k19
Locus_12_Transcript_13708/16708_Confidence_1.000_k19
Locus_12_Transcript_13709/16708_Confidence_1.000_k19	K00528
Locus_12_Transcript_13710/16708_Confidence_1.000_k19
Locus_12_Transcript_13711/16708_Confidence_1.000_k19
Locus_12_Transcript_13712/16708_Confidence_1.000_k19
Locus_12_Transcript_13713/16708_Confidence_1.000_k19
Locus_12_Transcript_13714/16708_Confidence_1.000_k19	K04419
Locus_12_Transcript_13715/16708_Confidence_1.000_k19
Locus_12_Transcript_13716/16708_Confidence_1.000_k19
Locus_12_Transcript_13717/16708_Confidence_1.000_k19
Locus_12_Transcript_13718/16708_Confidence_1.000_k19
Locus_12_Transcript_13719/16708_Confidence_1.000_k19
Locus_12_Transcript_13720/16708_Confidence_1.000_k19
Locus_12_Transcript_13721/16708_Confidence_1.000_k19
Locus_12_Transcript_13722/16708_Confidence_1.000_k19
Locus_12_Transcript_13723/16708_Confidence_1.000_k19
Locus_12_Transcript_13724/16708_Confidence_1.000_k19
Locus_12_Transcript_13725/16708_Confidence_1.000_k19
Locus_12_Transcript_13726/16708_Confidence_1.000_k19
Locus_12_Transcript_13727/16708_Confidence_1.000_k19
Locus_12_Transcript_13728/16708_Confidence_1.000_k19
Locus_12_Transcript_13729/16708_Confidence_1.000_k19
Locus_12_Transcript_13730/16708_Confidence_1.000_k19
Locus_12_Transcript_13732/16708_Confidence_1.000_k19
Locus_12_Transcript_13733/16708_Confidence_1.000_k19
Locus_12_Transcript_13734/16708_Confidence_1.000_k19
Locus_12_Transcript_13736/16708_Confidence_1.000_k19
Locus_12_Transcript_13737/16708_Confidence_1.000_k19
Locus_12_Transcript_13738/16708_Confidence_1.000_k19
Locus_12_Transcript_13739/16708_Confidence_1.000_k19
Locus_12_Transcript_13740/16708_Confidence_1.000_k19
Locus_12_Transcript_13741/16708_Confidence_1.000_k19
Locus_12_Transcript_13742/16708_Confidence_1.000_k19
Locus_12_Transcript_13743/16708_Confidence_1.000_k19
Locus_12_Transcript_13744/16708_Confidence_1.000_k19
Locus_12_Transcript_13745/16708_Confidence_1.000_k19
Locus_12_Transcript_13749/16708_Confidence_1.000_k19
Locus_12_Transcript_13750/16708_Confidence_1.000_k19
Locus_12_Transcript_13751/16708_Confidence_1.000_k19
Locus_12_Transcript_13752/16708_Confidence_1.000_k19
Locus_12_Transcript_13753/16708_Confidence_1.000_k19
Locus_12_Transcript_13755/16708_Confidence_1.000_k19
Locus_12_Transcript_13757/16708_Confidence_1.000_k19
Locus_12_Transcript_13758/16708_Confidence_1.000_k19
Locus_12_Transcript_13759/16708_Confidence_1.000_k19
Locus_12_Transcript_13760/16708_Confidence_1.000_k19
Locus_12_Transcript_13761/16708_Confidence_1.000_k19
Locus_12_Transcript_13762/16708_Confidence_1.000_k19
Locus_12_Transcript_13763/16708_Confidence_1.000_k19	K01497
Locus_12_Transcript_13764/16708_Confidence_1.000_k19
Locus_12_Transcript_13765/16708_Confidence_1.000_k19
Locus_12_Transcript_13766/16708_Confidence_1.000_k19	K06867
Locus_12_Transcript_13767/16708_Confidence_1.000_k19	K06867
Locus_12_Transcript_13768/16708_Confidence_1.000_k19
Locus_12_Transcript_13769/16708_Confidence_1.000_k19	K06867
Locus_12_Transcript_13770/16708_Confidence_1.000_k19
Locus_12_Transcript_13771/16708_Confidence_1.000_k19
Locus_12_Transcript_13773/16708_Confidence_1.000_k19
Locus_12_Transcript_13775/16708_Confidence_1.000_k19
Locus_12_Transcript_13776/16708_Confidence_1.000_k19
Locus_12_Transcript_13779/16708_Confidence_1.000_k19
Locus_12_Transcript_13780/16708_Confidence_1.000_k19
Locus_12_Transcript_13781/16708_Confidence_1.000_k19
Locus_12_Transcript_13782/16708_Confidence_1.000_k19
Locus_12_Transcript_13783/16708_Confidence_1.000_k19
Locus_12_Transcript_13784/16708_Confidence_1.000_k19
Locus_12_Transcript_13785/16708_Confidence_1.000_k19
Locus_12_Transcript_13786/16708_Confidence_1.000_k19
Locus_12_Transcript_13787/16708_Confidence_1.000_k19
Locus_12_Transcript_13788/16708_Confidence_1.000_k19
Locus_12_Transcript_13790/16708_Confidence_1.000_k19
Locus_12_Transcript_13791/16708_Confidence_1.000_k19
Locus_12_Transcript_13792/16708_Confidence_1.000_k19
Locus_12_Transcript_13793/16708_Confidence_1.000_k19
Locus_12_Transcript_13794/16708_Confidence_1.000_k19
Locus_12_Transcript_13795/16708_Confidence_1.000_k19
Locus_12_Transcript_13796/16708_Confidence_1.000_k19
Locus_12_Transcript_13798/16708_Confidence_1.000_k19
Locus_12_Transcript_13799/16708_Confidence_1.000_k19
Locus_12_Transcript_13801/16708_Confidence_1.000_k19
Locus_12_Transcript_13802/16708_Confidence_1.000_k19
Locus_12_Transcript_13803/16708_Confidence_1.000_k19
Locus_12_Transcript_13804/16708_Confidence_1.000_k19
Locus_12_Transcript_13805/16708_Confidence_1.000_k19
Locus_12_Transcript_13806/16708_Confidence_1.000_k19
Locus_12_Transcript_13807/16708_Confidence_1.000_k19
Locus_12_Transcript_13808/16708_Confidence_1.000_k19
Locus_12_Transcript_13809/16708_Confidence_1.000_k19
Locus_12_Transcript_13810/16708_Confidence_1.000_k19
Locus_12_Transcript_13811/16708_Confidence_1.000_k19
Locus_12_Transcript_13812/16708_Confidence_1.000_k19
Locus_12_Transcript_13813/16708_Confidence_1.000_k19
Locus_12_Transcript_13814/16708_Confidence_1.000_k19
Locus_12_Transcript_13815/16708_Confidence_1.000_k19
Locus_12_Transcript_13816/16708_Confidence_1.000_k19
Locus_12_Transcript_13817/16708_Confidence_1.000_k19
Locus_12_Transcript_13818/16708_Confidence_1.000_k19
Locus_12_Transcript_13819/16708_Confidence_1.000_k19
Locus_12_Transcript_13820/16708_Confidence_1.000_k19
Locus_12_Transcript_13821/16708_Confidence_1.000_k19
Locus_12_Transcript_13822/16708_Confidence_1.000_k19
Locus_12_Transcript_13824/16708_Confidence_1.000_k19
Locus_12_Transcript_13825/16708_Confidence_1.000_k19
Locus_12_Transcript_13826/16708_Confidence_1.000_k19
Locus_12_Transcript_13827/16708_Confidence_1.000_k19
Locus_12_Transcript_13828/16708_Confidence_1.000_k19
Locus_12_Transcript_13829/16708_Confidence_1.000_k19
Locus_12_Transcript_13830/16708_Confidence_1.000_k19
Locus_12_Transcript_13831/16708_Confidence_1.000_k19
Locus_12_Transcript_13832/16708_Confidence_1.000_k19
Locus_12_Transcript_13833/16708_Confidence_1.000_k19
Locus_12_Transcript_13834/16708_Confidence_1.000_k19
Locus_12_Transcript_13835/16708_Confidence_1.000_k19
Locus_12_Transcript_13836/16708_Confidence_1.000_k19
Locus_12_Transcript_13837/16708_Confidence_1.000_k19
Locus_12_Transcript_13838/16708_Confidence_1.000_k19
Locus_12_Transcript_13839/16708_Confidence_1.000_k19
Locus_12_Transcript_13840/16708_Confidence_1.000_k19
Locus_12_Transcript_13841/16708_Confidence_1.000_k19
Locus_12_Transcript_13842/16708_Confidence_1.000_k19
Locus_12_Transcript_13843/16708_Confidence_1.000_k19
Locus_12_Transcript_13844/16708_Confidence_1.000_k19
Locus_12_Transcript_13847/16708_Confidence_1.000_k19
Locus_12_Transcript_13848/16708_Confidence_1.000_k19
[truncated: 61,514 more rows]
